# Supplementary material for: Single cell transcriptomics shows that malaria promotes unique regulatory responses across multiple immune cell subsets
Source: Nat Commun. 2023 Nov 15;14:7387. doi: 10.1038/s41467-023-43181-7 (PMC10651914; doi:10.1038/s41467-023-43181-7)
Supplement: Supplementary file 8 — Supplementary Dataset 5 [file 41467_2023_43181_MOESM8_ESM.xlsx]

## Sheet: Supplementary Table S6_GD subse
gene	p_val	avg_log2FC	pct.1	pct.2	p_val_adj	cluster
YBX3	9.64e-74	0.828206	0.52	0.225	1.89e-69	Transitional
S100A4	1.22e-58	-0.60588	0.928	0.974	2.39e-54	Transitional
RGCC	2.17e-52	0.650585	0.915	0.766	4.25e-48	Transitional
AQP3	2.21e-47	-0.951588	0.113	0.371	4.32e-43	Transitional
TUBA4A	6.42e-45	0.519776	0.942	0.835	1.26e-40	Transitional
JUND	1.39e-42	0.308213	1	0.998	2.73e-38	Transitional
LTB	5.49e-40	-1.23208	0.455	0.613	1.08e-35	Transitional
GABARAPL1	2.73e-39	0.477046	0.814	0.622	5.36e-35	Transitional
METRNL	1.76e-36	0.467671	0.915	0.806	3.44e-32	Transitional
CCR6	1.09e-33	-0.565772	0.021	0.198	2.14e-29	Transitional
CREM	6.74e-33	0.403319	0.978	0.909	1.32e-28	Transitional
FTH1	4.92e-32	0.311529	1	1	9.65e-28	Transitional
YPEL5	5.41e-31	0.360229	0.98	0.935	1.06e-26	Transitional
SLC4A10	8.24e-29	-0.456516	0.022	0.18	1.61e-24	Transitional
REL	5.13e-28	0.424324	0.908	0.827	1.01e-23	Transitional
ZNF331	1.99e-27	0.453398	0.791	0.637	3.9e-23	Transitional
TXNIP	3.94e-27	-0.704355	0.473	0.645	7.72e-23	Transitional
CD7	3.13e-26	0.375267	0.848	0.708	6.14e-22	Transitional
ID1	3.92e-25	0.626353	0.475	0.311	7.68e-21	Transitional
KLRC1	3.09e-24	0.318609	0.296	0.147	6.06e-20	Transitional
CD8A	1.3e-22	-0.818944	0.135	0.294	2.54e-18	Transitional
PMEPA1	5.25e-22	0.444578	0.393	0.242	1.03e-17	Transitional
MAF	7.46e-22	-0.491592	0.175	0.35	1.46e-17	Transitional
KDM6B	1.14e-20	0.377815	0.768	0.639	2.24e-16	Transitional
GZMM	1.53e-20	0.278665	0.932	0.863	3e-16	Transitional
SLC7A5	9.31e-19	0.339731	0.751	0.608	1.83e-14	Transitional
LDHA	1.58e-18	0.276753	0.967	0.938	3.09e-14	Transitional
NASP	2.35e-18	0.39465	0.725	0.607	4.6e-14	Transitional
ACTB	2.7e-18	-0.306091	0.993	0.99	5.29e-14	Transitional
LEPROTL1	2.95e-18	0.276719	0.921	0.861	5.78e-14	Transitional
CXCR3	4.63e-18	0.360786	0.359	0.223	9.09e-14	Transitional
KLRF1	5.97e-18	-0.465813	0.034	0.148	1.17e-13	Transitional
CD52	1.93e-17	-0.366119	0.895	0.93	3.78e-13	Transitional
SELENOK	8.18e-17	0.269157	0.914	0.874	1.6e-12	Transitional
VIM	1.58e-16	0.473242	0.954	0.897	3.1e-12	Transitional
DDX24	1.68e-16	0.283129	0.916	0.846	3.3e-12	Transitional
IDI1	1.86e-16	0.318948	0.777	0.674	3.64e-12	Transitional
CTSH	2.68e-16	-0.268701	0.03	0.133	5.26e-12	Transitional
BZW1	4.67e-16	0.289315	0.861	0.811	9.16e-12	Transitional
S100A6	5.29e-16	-0.306505	0.91	0.932	1.04e-11	Transitional
IFRD1	6.53e-16	0.423228	0.764	0.664	1.28e-11	Transitional
IL4I1	1.31e-15	-0.292328	0.03	0.13	2.56e-11	Transitional
C1orf21	1.49e-15	0.27013	0.424	0.28	2.92e-11	Transitional
LST1	1.57e-15	-0.325834	0.047	0.153	3.08e-11	Transitional
HSPE1	1.05e-14	0.369642	0.705	0.608	2.06e-10	Transitional
TNF	1.36e-14	-0.76761	0.198	0.324	2.67e-10	Transitional
NR4A2	1.68e-14	0.27935	0.894	0.834	3.29e-10	Transitional
LMNA	3.18e-14	0.31444	0.62	0.476	6.24e-10	Transitional
NDUFS5	3.23e-14	0.251676	0.902	0.834	6.33e-10	Transitional
HSPD1	3.74e-14	0.352139	0.565	0.462	7.34e-10	Transitional
AKNA	4.23e-14	0.270914	0.734	0.624	8.3e-10	Transitional
GNA15	4.47e-14	-0.288881	0.054	0.157	8.76e-10	Transitional
PIM3	5.73e-14	0.300017	0.675	0.549	1.12e-09	Transitional
LAIR2	6.43e-14	-0.397203	0.022	0.106	1.26e-09	Transitional
SLA2	6.68e-14	0.27227	0.449	0.312	1.31e-09	Transitional
LGALS3	9.89e-14	-0.323237	0.084	0.194	1.94e-09	Transitional
TNFSF14	1.15e-13	0.29351	0.36	0.243	2.25e-09	Transitional
GZMK	1.43e-13	0.321881	0.789	0.643	2.8e-09	Transitional
CALM2	1.51e-13	0.265	0.919	0.861	2.96e-09	Transitional
BCL2	2.02e-13	-0.259222	0.043	0.138	3.95e-09	Transitional
TNFAIP8	2.18e-13	-0.335292	0.25	0.385	4.28e-09	Transitional
GIMAP7	5.54e-13	-0.435773	0.291	0.417	1.09e-08	Transitional
PDCD4	1.34e-12	0.255605	0.852	0.763	2.63e-08	Transitional
TRDC	1.56e-12	0.337127	0.266	0.161	3.05e-08	Transitional
AREG	2.45e-12	0.356939	0.38	0.265	4.8e-08	Transitional
RCAN3	3.72e-12	-0.320032	0.17	0.289	7.29e-08	Transitional
PGK1	5.64e-12	0.259	0.819	0.77	1.11e-07	Transitional
CD2	8.12e-12	-0.406858	0.408	0.512	1.59e-07	Transitional
IER5L	1.36e-11	0.367579	0.444	0.33	2.67e-07	Transitional
APOBEC3G	1.51e-11	0.285132	0.609	0.513	2.96e-07	Transitional
MIDN	1.55e-11	0.275829	0.76	0.681	3.03e-07	Transitional
ITGB1	3.22e-11	-0.35205	0.202	0.319	6.32e-07	Transitional
FURIN	5.22e-11	-0.294448	0.225	0.344	1.02e-06	Transitional
PPA1	6.04e-11	-0.296485	0.25	0.37	1.18e-06	Transitional
IL21R	8.47e-11	0.252927	0.37	0.268	1.66e-06	Transitional
UCP2	1.43e-10	-0.296438	0.304	0.424	2.8e-06	Transitional
LRRFIP1	1.82e-10	0.263884	0.836	0.775	3.57e-06	Transitional
TRGC1	3.2e-10	0.257609	0.191	0.111	6.27e-06	Transitional
GTF3C1	3.27e-10	-0.378877	0.327	0.431	6.41e-06	Transitional
MGAT4A	6.62e-10	-0.270773	0.457	0.571	1.3e-05	Transitional
CHMP1B	7.52e-10	0.295853	0.623	0.546	1.47e-05	Transitional
CD83	7.65e-10	0.327805	0.461	0.362	1.5e-05	Transitional
RGS2	1e-09	0.289417	0.653	0.56	1.96e-05	Transitional
LMNB1	1.11e-09	0.257359	0.365	0.271	2.18e-05	Transitional
ICOS	1.87e-09	-0.294218	0.099	0.188	3.67e-05	Transitional
TIMP1	4.37e-09	-0.256421	0.114	0.205	8.57e-05	Transitional
RNASET2	4.72e-09	-0.295785	0.465	0.546	9.26e-05	Transitional
HLA-DQB1	5.61e-09	0.287137	0.418	0.32	0.000110051	Transitional
GADD45A	6.29e-09	0.289615	0.454	0.363	0.000123295	Transitional
FGFBP2	1.15e-08	-1.05938	0.322	0.375	0.000226023	Transitional
KLF6	1.25e-08	-0.299371	0.92	0.914	0.00024441	Transitional
ACTG1	1.53e-08	-0.274213	0.94	0.947	0.000299842	Transitional
LGALS1	2.18e-08	-0.475361	0.166	0.252	0.000427536	Transitional
TSPYL2	3.71e-08	0.340556	0.463	0.384	0.000727624	Transitional
RALGAPA1	8.57e-08	0.262835	0.518	0.444	0.00168066	Transitional
CCL4L2	1.1e-07	-1.23058	0.156	0.231	0.00215844	Transitional
MTRNR2L8	1.82e-07	-0.260188	0.13	0.211	0.00356229	Transitional
CD69	1.99e-07	-0.40047	0.856	0.895	0.00389301	Transitional
PLP2	5.69e-07	0.252034	0.424	0.351	0.0111653	Transitional
CCL3	2.08e-06	-1.04526	0.094	0.152	0.040767	Transitional
FCGR3A	2.67e-06	-0.38097	0.102	0.161	0.0523582	Transitional
PRF1	2.99e-06	-0.312575	0.486	0.543	0.0587169	Transitional
NCR3	5.06e-06	-0.286211	0.207	0.283	0.0992715	Transitional
TAGAP	1.11e-05	-0.264119	0.452	0.521	0.217699	Transitional
ZFP36L1	1.67e-05	-0.282093	0.593	0.657	0.32698	Transitional
S100B	2.49e-05	0.320215	0.113	0.07	0.48733	Transitional
DUSP1	0.000116083	-0.269696	0.932	0.922	1	Transitional
IL7R	0.000206237	-0.263334	0.887	0.822	1	Transitional
CCL4	0.000966482	-1.09329	0.681	0.652	1	Transitional
TRAC	0.00384449	-0.372173	0.14	0.175	1	Transitional
CCL4.1	2.69e-232	2.61647	0.944	0.619	5.27e-228	Inflammatory
CCL4L2.1	6.43e-206	2.91804	0.613	0.173	1.26e-201	Inflammatory
IFNG	3.56e-139	1.75069	0.427	0.108	6.98e-135	Inflammatory
NFKBID	1.28e-115	0.898607	0.415	0.119	2.5e-111	Inflammatory
TNF.1	5.45e-106	1.58786	0.594	0.274	1.07e-101	Inflammatory
CCL3.1	1.68e-104	2.27651	0.387	0.115	3.29e-100	Inflammatory
FOS	1.03e-99	1.04718	0.987	0.898	2.02e-95	Inflammatory
EGR1	1.2e-97	1.51227	0.404	0.13	2.36e-93	Inflammatory
CD69.1	1.31e-87	1.03079	0.967	0.881	2.57e-83	Inflammatory
XCL2	2.07e-82	1.27163	0.254	0.059	4.07e-78	Inflammatory
JUN	2.28e-80	0.958439	0.977	0.947	4.48e-76	Inflammatory
GADD45B	4.74e-78	1.00866	0.892	0.759	9.3e-74	Inflammatory
FOSB	5.61e-72	0.723651	0.954	0.852	1.1e-67	Inflammatory
NEU1	7.85e-69	0.855127	0.563	0.297	1.54e-64	Inflammatory
KLF6.1	3.23e-68	0.753708	0.956	0.909	6.33e-64	Inflammatory
LTB.1	2.95e-65	-1.37979	0.344	0.627	5.78e-61	Inflammatory
CCL5	2.65e-64	0.5311	0.988	0.962	5.2e-60	Inflammatory
CCL3L3	1.54e-62	1.09394	0.145	0.025	3.02e-58	Inflammatory
ZFP36L1.1	7.34e-58	0.949358	0.779	0.634	1.44e-53	Inflammatory
PPP1R15A	1.19e-57	0.812116	0.89	0.789	2.33e-53	Inflammatory
BTG2	2.77e-57	0.849904	0.928	0.879	5.44e-53	Inflammatory
EGR2	2.39e-54	0.436384	0.135	0.024	4.69e-50	Inflammatory
IER2	8.37e-48	0.802543	0.964	0.94	1.64e-43	Inflammatory
NR4A1	1.2e-45	0.852321	0.347	0.159	2.35e-41	Inflammatory
DUSP1.1	2.39e-45	0.584605	0.967	0.918	4.69e-41	Inflammatory
AQP3.1	1.72e-43	-0.896285	0.127	0.37	3.37e-39	Inflammatory
TNFSF9	3.96e-43	0.612969	0.326	0.142	7.77e-39	Inflammatory
NR4A2.1	5.84e-41	0.606334	0.913	0.831	1.15e-36	Inflammatory
NKG7	6.67e-41	0.400238	0.99	0.934	1.31e-36	Inflammatory
ZFP36	6.51e-39	0.584207	0.974	0.953	1.28e-34	Inflammatory
JUNB	6.09e-36	0.587279	0.985	0.969	1.19e-31	Inflammatory
CCNL1	3.85e-34	0.518575	0.871	0.824	7.56e-30	Inflammatory
LMNA.1	7.79e-34	-0.810663	0.296	0.517	1.53e-29	Inflammatory
PMAIP1	6.84e-33	0.79388	0.673	0.517	1.34e-28	Inflammatory
NFKBIA	4.63e-31	0.538388	0.982	0.971	9.08e-27	Inflammatory
SARAF	1.24e-30	-0.354555	0.912	0.959	2.44e-26	Inflammatory
CCR6.1	1.36e-30	-0.504821	0.029	0.197	2.67e-26	Inflammatory
CEBPD	2.02e-30	-0.77108	0.364	0.562	3.95e-26	Inflammatory
S100A11	7.6e-30	-0.6526	0.415	0.613	1.49e-25	Inflammatory
YBX3.1	7.22e-29	0.494022	0.414	0.238	1.42e-24	Inflammatory
FURIN.1	2.54e-27	-0.487469	0.155	0.353	4.98e-23	Inflammatory
IER3	2.63e-27	0.74491	0.39	0.233	5.16e-23	Inflammatory
EIF4A2	1.63e-26	0.483062	0.817	0.756	3.19e-22	Inflammatory
ARHGDIB	1.79e-26	-0.341079	0.892	0.952	3.51e-22	Inflammatory
GZMK.1	6.43e-26	-0.562235	0.504	0.679	1.26e-21	Inflammatory
VIM.1	5.63e-25	-0.46903	0.824	0.914	1.1e-20	Inflammatory
CXCR4	1.85e-24	-0.316783	0.972	0.985	3.62e-20	Inflammatory
RCAN3.1	3.89e-24	-0.418776	0.119	0.296	7.64e-20	Inflammatory
KLRD1	1.21e-23	0.411489	0.586	0.397	2.37e-19	Inflammatory
LGALS3.1	1.28e-23	-0.444018	0.051	0.198	2.52e-19	Inflammatory
GZMB	2.01e-23	0.386882	0.687	0.473	3.95e-19	Inflammatory
SUB1	3.74e-23	-0.315955	0.806	0.916	7.32e-19	Inflammatory
RHOB	1.58e-22	0.375624	0.201	0.091	3.1e-18	Inflammatory
SLC4A10.1	2.31e-22	-0.379168	0.041	0.178	4.54e-18	Inflammatory
IL4I1.1	3.04e-22	-0.3698	0.013	0.132	5.95e-18	Inflammatory
GZMH	3.92e-22	0.262	0.687	0.486	7.69e-18	Inflammatory
ANXA1	7.53e-22	-0.455454	0.749	0.855	1.48e-17	Inflammatory
IL32	1.02e-21	-0.350256	0.904	0.958	2e-17	Inflammatory
PDCD4.1	3.94e-21	-0.39146	0.655	0.788	7.73e-17	Inflammatory
GNA15.1	6.64e-21	-0.364486	0.033	0.16	1.3e-16	Inflammatory
KLF9	2.92e-20	0.466822	0.365	0.238	5.73e-16	Inflammatory
MT-ND5	1.33e-19	0.310442	0.995	0.977	2.6e-15	Inflammatory
RHOH	1.75e-19	0.535346	0.579	0.471	3.43e-15	Inflammatory
PABPC1	3.29e-19	-0.286547	0.935	0.95	6.45e-15	Inflammatory
CXCR6	4.62e-19	-0.361324	0.063	0.195	9.06e-15	Inflammatory
LDHA.1	5.14e-19	-0.308578	0.908	0.946	1.01e-14	Inflammatory
DUSP6	1.33e-18	0.37669	0.162	0.073	2.61e-14	Inflammatory
SLA	4.37e-18	0.503112	0.651	0.555	8.57e-14	Inflammatory
GPR183	8.78e-18	-0.50582	0.324	0.488	1.72e-13	Inflammatory
GPR65	1.44e-17	-0.400026	0.314	0.48	2.82e-13	Inflammatory
MAFF	2.25e-17	0.437222	0.49	0.366	4.41e-13	Inflammatory
IL7R.1	2.34e-17	-0.369086	0.778	0.836	4.59e-13	Inflammatory
DDX3X	4.16e-17	0.377749	0.856	0.835	8.16e-13	Inflammatory
S100A4.1	5.65e-17	-0.29611	0.949	0.971	1.11e-12	Inflammatory
SEC61B	1.06e-16	-0.293662	0.677	0.807	2.07e-12	Inflammatory
CREM.1	1.28e-16	-0.336806	0.879	0.921	2.51e-12	Inflammatory
GMFG	3.96e-16	-0.309574	0.665	0.794	7.76e-12	Inflammatory
H3-3B	4.64e-16	0.446205	0.687	0.641	9.1e-12	Inflammatory
HLA-DPB1	4.92e-16	0.298685	0.713	0.577	9.65e-12	Inflammatory
SAMSN1	5.13e-16	-0.367093	0.396	0.56	1.01e-11	Inflammatory
NCR3.1	8.78e-16	-0.441439	0.155	0.289	1.72e-11	Inflammatory
ZEB2	9.8e-16	0.435078	0.608	0.48	1.92e-11	Inflammatory
ANXA2	1.58e-15	-0.34341	0.142	0.276	3.1e-11	Inflammatory
S1PR4	1.64e-15	-0.339752	0.338	0.494	3.21e-11	Inflammatory
PLEK	4.51e-15	0.352768	0.258	0.155	8.84e-11	Inflammatory
SPOCK2	6.66e-15	-0.302742	0.771	0.856	1.31e-10	Inflammatory
TAGAP.1	1.11e-14	0.5137	0.579	0.505	2.18e-10	Inflammatory
SMAD7	1.13e-14	0.403619	0.803	0.768	2.21e-10	Inflammatory
KLF2	1.24e-14	0.322571	0.928	0.904	2.43e-10	Inflammatory
SNRPG	1.35e-14	-0.276485	0.391	0.554	2.65e-10	Inflammatory
SC5D	1.56e-14	-0.323106	0.214	0.36	3.06e-10	Inflammatory
EMP3	1.74e-14	-0.298905	0.641	0.775	3.41e-10	Inflammatory
TMEM50A	1.93e-14	-0.301787	0.547	0.703	3.79e-10	Inflammatory
GYG1	5.91e-14	-0.270634	0.183	0.323	1.16e-09	Inflammatory
C1orf21.1	5.98e-14	0.284598	0.412	0.282	1.17e-09	Inflammatory
MTRNR2L8.1	6.92e-14	0.410215	0.291	0.19	1.36e-09	Inflammatory
RNF125	6.99e-14	-0.286518	0.671	0.801	1.37e-09	Inflammatory
FUS	8.43e-14	0.310192	0.905	0.896	1.65e-09	Inflammatory
PGK1.1	1.2e-13	-0.28482	0.679	0.788	2.36e-09	Inflammatory
SLC38A2	1.74e-13	0.374727	0.683	0.622	3.41e-09	Inflammatory
FASLG	2.34e-13	0.323597	0.133	0.064	4.58e-09	Inflammatory
SAT1	3.38e-13	0.48704	0.772	0.745	6.63e-09	Inflammatory
IFRD1.1	4.63e-13	0.323119	0.735	0.667	9.07e-09	Inflammatory
PRDX1	5.4e-13	-0.304028	0.267	0.407	1.06e-08	Inflammatory
DUSP2	6.35e-13	0.573315	0.933	0.919	1.24e-08	Inflammatory
YIPF5	7.64e-13	-0.280625	0.279	0.426	1.5e-08	Inflammatory
FOSL2	9.76e-13	0.3275	0.706	0.647	1.91e-08	Inflammatory
MAF.1	1.19e-12	-0.30196	0.212	0.345	2.33e-08	Inflammatory
NFKBIZ	1.22e-12	0.423649	0.601	0.515	2.39e-08	Inflammatory
PEBP1	1.33e-12	-0.281478	0.421	0.573	2.6e-08	Inflammatory
ENO1	1.38e-12	-0.273148	0.49	0.637	2.7e-08	Inflammatory
TNFRSF25	2.05e-12	-0.29527	0.323	0.457	4.02e-08	Inflammatory
GIMAP7.1	2.09e-12	-0.372619	0.29	0.417	4.09e-08	Inflammatory
SLC2A3	2.87e-12	0.395484	0.678	0.618	5.64e-08	Inflammatory
ELOVL5	6.1e-12	-0.255618	0.19	0.315	1.2e-07	Inflammatory
DNAJB6	7.2e-12	-0.250565	0.715	0.834	1.41e-07	Inflammatory
DDIT4	7.88e-12	-0.258415	0.482	0.624	1.55e-07	Inflammatory
RANBP1	8.49e-12	-0.272331	0.247	0.381	1.66e-07	Inflammatory
DNAJA1	8.79e-12	0.322943	0.869	0.864	1.72e-07	Inflammatory
KLRC1.1	1.07e-11	0.36858	0.244	0.153	2.1e-07	Inflammatory
NINJ1	1.11e-11	-0.311816	0.278	0.408	2.19e-07	Inflammatory
COX5B	1.27e-11	-0.270052	0.562	0.696	2.49e-07	Inflammatory
SNX9	1.72e-11	-0.298519	0.126	0.23	3.38e-07	Inflammatory
FLT3LG	2.18e-11	-0.264437	0.182	0.303	4.28e-07	Inflammatory
TRMT10C	3.4e-11	-0.265545	0.273	0.405	6.67e-07	Inflammatory
XBP1	3.59e-11	-0.265727	0.458	0.595	7.05e-07	Inflammatory
FRMD4B	5.16e-11	-0.254809	0.083	0.177	1.01e-06	Inflammatory
GATA3	7.7e-11	-0.256485	0.231	0.355	1.51e-06	Inflammatory
SEC61G	8.57e-11	-0.2701	0.549	0.668	1.68e-06	Inflammatory
EIF5A	8.66e-11	-0.253319	0.513	0.641	1.7e-06	Inflammatory
ARPC1B	9.18e-11	-0.261299	0.378	0.5	1.8e-06	Inflammatory
LST1.1	1.05e-10	-0.251162	0.065	0.151	2.07e-06	Inflammatory
KLRF1.1	1.17e-10	-0.336147	0.06	0.145	2.29e-06	Inflammatory
SNRPB2	3.57e-10	-0.260395	0.356	0.485	7.01e-06	Inflammatory
GLS	3.69e-10	0.381043	0.541	0.479	7.23e-06	Inflammatory
CNN2	5.41e-10	-0.260144	0.383	0.516	1.06e-05	Inflammatory
POMP	7.41e-10	-0.251321	0.567	0.683	1.45e-05	Inflammatory
ISG20	9.68e-10	-0.265481	0.573	0.707	1.9e-05	Inflammatory
CD226	1.52e-09	0.279719	0.19	0.119	2.98e-05	Inflammatory
ATF3	1.9e-09	0.5399	0.267	0.188	3.72e-05	Inflammatory
RNASET2.1	2.87e-09	-0.274482	0.442	0.549	5.62e-05	Inflammatory
PPP1R10	2.93e-09	0.293572	0.438	0.357	5.75e-05	Inflammatory
FAM43A	8.46e-09	-0.311018	0.129	0.218	0.000165865	Inflammatory
KLRB1	1.04e-08	-0.328486	0.817	0.839	0.000203917	Inflammatory
REL.1	1.26e-08	0.271287	0.847	0.834	0.000247462	Inflammatory
FAM53C	1.68e-08	0.28324	0.288	0.211	0.000329857	Inflammatory
CXCR3.1	1.71e-08	-0.275987	0.156	0.248	0.000334997	Inflammatory
CD8A.1	1.87e-08	-0.342271	0.19	0.288	0.000366214	Inflammatory
HNRNPH1	2e-08	0.295061	0.75	0.722	0.000391818	Inflammatory
PPP1R14B	4.05e-08	-0.268402	0.436	0.555	0.000793214	Inflammatory
CITED2	6.17e-08	0.356632	0.446	0.371	0.00120957	Inflammatory
MAP3K8	6.71e-08	0.281945	0.595	0.519	0.00131668	Inflammatory
CCR7	1.24e-07	-0.280445	0.068	0.133	0.00242692	Inflammatory
PYHIN1	1.27e-07	0.265311	0.286	0.214	0.00248372	Inflammatory
HLA-DRB5	1.43e-06	0.265353	0.223	0.159	0.0280781	Inflammatory
H2AX	4.47e-06	0.27916	0.287	0.229	0.0875867	Inflammatory
BHLHE40	6.29e-06	0.276706	0.69	0.671	0.123315	Inflammatory
SQSTM1	7.17e-06	0.290996	0.715	0.707	0.14057	Inflammatory
MTRNR2L12	9.26e-06	0.260284	0.774	0.754	0.18161	Inflammatory
NR4A3	9.39e-06	0.337176	0.383	0.333	0.18411	Inflammatory
CEMIP2	1.11e-05	0.266214	0.483	0.428	0.218127	Inflammatory
TSC22D2	1.38e-05	0.288266	0.447	0.4	0.271494	Inflammatory
H2AFZ	1.78e-05	-0.292619	0.173	0.237	0.349823	Inflammatory
TSPYL2.1	1.79e-05	0.286836	0.444	0.386	0.350152	Inflammatory
TLE4	2.33e-05	0.254215	0.554	0.518	0.457577	Inflammatory
BCL2A1	3.13e-05	0.332032	0.206	0.155	0.614288	Inflammatory
TRBC2	6.37e-05	-0.338711	0.21	0.271	1	Inflammatory
H3F3A	0.000236464	-0.330551	0.296	0.352	1	Inflammatory
DDX3Y	0.000246224	0.305042	0.504	0.493	1	Inflammatory
S100B.1	0.0015633	0.304023	0.103	0.071	1	Inflammatory
ID1.1	0.00781085	0.31608	0.358	0.325	1	Inflammatory
KLRB1.1	0	1.17977	0.974	0.783	0	Type3
FGFBP2.1	6.54e-263	-2.27233	0.042	0.496	1.28e-258	Type3
GZMH.1	8.93e-246	-1.81698	0.205	0.626	1.75e-241	Type3
SLC4A10.2	2.01e-240	0.800303	0.394	0.073	3.95e-236	Type3
CD8A.2	7.11e-218	1.20888	0.542	0.174	1.39e-213	Type3
GZMK.2	5.75e-200	0.800331	0.932	0.554	1.13e-195	Type3
LTB.2	1.05e-197	0.87189	0.882	0.485	2.07e-193	Type3
GZMB.1	6.55e-194	-1.78264	0.239	0.596	1.28e-189	Type3
NCR3.2	4.47e-173	0.898377	0.508	0.184	8.77e-169	Type3
IL7R.2	6.52e-171	0.745721	0.978	0.772	1.28e-166	Type3
CEBPD.1	8.11e-166	1.06071	0.767	0.452	1.59e-161	Type3
HLA-DPB1.1	4.75e-134	-0.934971	0.397	0.667	9.32e-130	Type3
CCL5.1	6.49e-132	-0.762585	0.976	0.961	1.27e-127	Type3
B2M	8.9e-127	-0.280638	1	1	1.75e-122	Type3
TMSB10	2.05e-119	-0.483218	0.992	0.997	4.03e-115	Type3
LTK	9.47e-119	0.452805	0.218	0.042	1.86e-114	Type3
IL4I1.2	8e-117	0.556782	0.26	0.064	1.57e-112	Type3
AQP3.2	2.19e-116	0.687751	0.551	0.262	4.29e-112	Type3
NKG7.1	2.87e-114	-0.849626	0.984	0.924	5.63e-110	Type3
CA2	1.74e-109	0.453292	0.154	0.018	3.42e-105	Type3
SH3BGRL3	3.81e-106	-0.479397	0.983	0.991	7.48e-102	Type3
LST1.2	5.06e-106	0.571612	0.284	0.086	9.91e-102	Type3
KLRD1.1	5.81e-106	-0.981145	0.226	0.492	1.14e-101	Type3
PHACTR2	1.42e-98	0.619413	0.671	0.415	2.78e-94	Type3
FOS.1	1.16e-97	0.566819	0.964	0.887	2.28e-93	Type3
FAM43A.1	5.23e-95	0.700207	0.365	0.147	1.03e-90	Type3
SPRY1	3.84e-85	0.362876	0.126	0.016	7.53e-81	Type3
FCGR3A.1	3.53e-84	-0.762708	0.019	0.207	6.93e-80	Type3
DUSP1.2	4.94e-84	0.585637	0.968	0.906	9.69e-80	Type3
NRIP1	7.35e-84	0.434389	0.242	0.074	1.44e-79	Type3
CCR6.2	2.39e-82	0.490655	0.321	0.124	4.69e-78	Type3
TMIGD2	2.44e-82	0.376697	0.21	0.057	4.78e-78	Type3
MT-ND1	3.18e-81	0.381748	1	0.998	6.24e-77	Type3
GAPDH	1.67e-80	-0.465772	0.951	0.972	3.27e-76	Type3
FOSB.1	3.42e-80	0.535729	0.929	0.838	6.71e-76	Type3
GTF3C1.1	8.37e-79	0.540207	0.593	0.353	1.64e-74	Type3
HLA-DPA1	5.65e-78	-0.718104	0.35	0.563	1.11e-73	Type3
ZBTB16	4.71e-74	0.486341	0.48	0.248	9.24e-70	Type3
FURIN.2	4.89e-72	0.483917	0.49	0.27	9.59e-68	Type3
MT-ND2	1.69e-71	0.399666	1	0.994	3.32e-67	Type3
ME1	2.39e-71	0.257234	0.112	0.016	4.69e-67	Type3
HLA-DRB1	3.24e-70	-0.729594	0.194	0.404	6.35e-66	Type3
ARPC2	2.63e-69	-0.449723	0.902	0.944	5.16e-65	Type3
ADAM12	6.53e-69	0.276162	0.116	0.018	1.28e-64	Type3
TLE1	4.37e-68	0.511507	0.461	0.248	8.57e-64	Type3
ENC1	1.41e-65	-0.543557	0.027	0.187	2.76e-61	Type3
ZEB2.1	3.69e-65	-0.743119	0.36	0.547	7.23e-61	Type3
SPOCK2.1	7.97e-65	0.396947	0.929	0.815	1.56e-60	Type3
SPON2	1.47e-64	-0.727963	0.129	0.316	2.89e-60	Type3
ARID5B	1.57e-64	-0.621647	0.172	0.376	3.08e-60	Type3
EFHD2	8.85e-64	-0.54319	0.651	0.785	1.74e-59	Type3
JAML	5.84e-63	0.375643	0.252	0.098	1.15e-58	Type3
TMSB4X	9.71e-63	-0.266908	0.999	1	1.9e-58	Type3
CD52.1	1.06e-61	-0.477829	0.908	0.933	2.08e-57	Type3
HLA-DRA	4.55e-60	-0.768144	0.131	0.318	8.92e-56	Type3
RPLP0	5.91e-60	0.259219	0.999	0.992	1.16e-55	Type3
ABHD15	3.74e-59	0.337086	0.216	0.077	7.34e-55	Type3
STK4	2.33e-58	-0.506354	0.675	0.79	4.57e-54	Type3
GNLY	6.54e-58	-1.54517	0.392	0.531	1.28e-53	Type3
C1orf21.2	3.41e-57	-0.580044	0.163	0.348	6.7e-53	Type3
CXCR6.1	4.81e-57	0.416614	0.298	0.135	9.43e-53	Type3
ADGRG1	1.24e-55	-0.454987	0.012	0.142	2.44e-51	Type3
ITGB2	1.73e-54	-0.545846	0.592	0.722	3.39e-50	Type3
CD99	4.84e-53	-0.452004	0.728	0.818	9.48e-49	Type3
GPR65.1	7.8e-53	0.461746	0.596	0.409	1.53e-48	Type3
PABPC1.1	1.02e-52	0.312172	0.982	0.936	1.99e-48	Type3
LGALS1.1	9.18e-52	-0.776221	0.122	0.289	1.8e-47	Type3
HSP90AB1	2.31e-51	0.358766	0.959	0.911	4.54e-47	Type3
YBX3.2	4.16e-51	-0.665108	0.136	0.304	8.16e-47	Type3
S100A10	2.87e-50	-0.487689	0.823	0.87	5.63e-46	Type3
GPR183.1	6.3e-48	0.494847	0.601	0.419	1.24e-43	Type3
PFN1	1.07e-47	-0.398508	0.949	0.967	2.11e-43	Type3
LAIR2.1	1.49e-47	-0.495818	0.015	0.129	2.91e-43	Type3
HMGB1	9.29e-47	-0.329011	0.948	0.961	1.82e-42	Type3
HLA-DRB5.1	2.08e-46	-0.532307	0.066	0.205	4.09e-42	Type3
RUNX2	6.57e-45	0.285948	0.189	0.075	1.29e-40	Type3
MT-ND3	3.92e-44	0.323797	0.998	0.995	7.69e-40	Type3
RCAN3.2	8.43e-44	0.362769	0.394	0.231	1.65e-39	Type3
CXCR3.2	2.19e-43	-0.456443	0.127	0.281	4.3e-39	Type3
COTL1	4.47e-43	-0.544656	0.237	0.4	8.76e-39	Type3
DOK2	1.02e-42	-0.482639	0.235	0.398	2.01e-38	Type3
LRRFIP1.1	3.27e-42	-0.428373	0.719	0.807	6.42e-38	Type3
SLA2.1	3.72e-42	-0.519436	0.218	0.369	7.29e-38	Type3
IFNG.1	8.28e-42	-0.798519	0.053	0.178	1.62e-37	Type3
GSTP1	8.36e-42	-0.422831	0.391	0.555	1.64e-37	Type3
LSP1	1.86e-41	-0.422105	0.528	0.655	3.64e-37	Type3
XCL2.1	5.38e-41	-0.678157	0.01	0.108	1.06e-36	Type3
DUSP16	1.02e-40	0.341704	0.286	0.15	2e-36	Type3
BTG1	1.46e-40	0.286123	0.994	0.995	2.86e-36	Type3
ABCB1	2.78e-40	0.323131	0.272	0.137	5.46e-36	Type3
PRR5	1.13e-39	0.323153	0.301	0.159	2.22e-35	Type3
IFNGR1	1.99e-39	0.387885	0.59	0.42	3.9e-35	Type3
TNFAIP3	2.6e-39	0.327217	0.986	0.982	5.1e-35	Type3
PLXND1	3.59e-39	0.271732	0.199	0.086	7.05e-35	Type3
FCRL6	3.42e-38	-0.303593	0.009	0.1	6.72e-34	Type3
C12orf75	1.37e-37	-0.477342	0.448	0.583	2.68e-33	Type3
PLCB1	2.35e-37	0.290257	0.261	0.133	4.61e-33	Type3
CD247	3.04e-37	-0.569174	0.668	0.736	5.95e-33	Type3
MYL12B	4.81e-37	-0.316135	0.854	0.889	9.43e-33	Type3
RORA	5.29e-37	0.341318	0.86	0.743	1.04e-32	Type3
ERN1	1.2e-36	0.358738	0.492	0.337	2.36e-32	Type3
CYBA	2.01e-36	-0.327837	0.97	0.978	3.94e-32	Type3
S100A6.1	2.71e-36	0.275608	0.956	0.919	5.32e-32	Type3
LGALS3.2	1.17e-34	0.297815	0.272	0.146	2.3e-30	Type3
MAF.2	1.99e-34	0.349313	0.439	0.289	3.91e-30	Type3
UBE2F	9.15e-34	-0.412061	0.153	0.283	1.79e-29	Type3
IRS2	1.03e-33	0.370227	0.356	0.22	2.01e-29	Type3
KLRG1	1.15e-33	0.335017	0.549	0.39	2.26e-29	Type3
CCL20	3.79e-33	1.04468	0.124	0.045	7.43e-29	Type3
TC2N	3.98e-33	0.376002	0.562	0.417	7.81e-29	Type3
DPP4	4.85e-33	0.280079	0.24	0.126	9.52e-29	Type3
CCL4L2.2	7.42e-33	-1.48184	0.132	0.258	1.45e-28	Type3
MGAT4A.1	1.61e-32	0.350605	0.663	0.519	3.16e-28	Type3
GZMM.1	1.9e-32	-0.334002	0.846	0.88	3.74e-28	Type3
UBE2S	3.37e-32	0.354634	0.804	0.724	6.61e-28	Type3
FYB1	7.23e-32	-0.397465	0.452	0.589	1.42e-27	Type3
ODF2L	1.47e-31	0.359142	0.592	0.45	2.88e-27	Type3
MYL6	2.59e-31	-0.272869	0.946	0.963	5.08e-27	Type3
MYBL1	3.53e-31	0.380012	0.402	0.264	6.92e-27	Type3
SGK1	7.42e-31	0.31741	0.254	0.139	1.46e-26	Type3
G3BP2	1.39e-30	0.356155	0.743	0.624	2.73e-26	Type3
SAMSN1.1	2.79e-30	-0.415579	0.463	0.572	5.47e-26	Type3
GCHFR	3.54e-30	0.301145	0.355	0.222	6.94e-26	Type3
CAMK4	1.07e-29	0.313757	0.416	0.281	2.11e-25	Type3
SYTL2	6.84e-29	0.304001	0.406	0.269	1.34e-24	Type3
CD74	1.71e-28	-0.465461	0.769	0.807	3.35e-24	Type3
GYG1.1	2e-28	0.284265	0.407	0.269	3.92e-24	Type3
INTS6	2.23e-28	0.331019	0.713	0.587	4.37e-24	Type3
TTC38	2.54e-28	-0.287393	0.025	0.106	4.97e-24	Type3
CD69.2	5.13e-28	0.43833	0.929	0.875	1.01e-23	Type3
ITGA4	5.77e-28	-0.382294	0.316	0.444	1.13e-23	Type3
TUBA4A.1	1.64e-27	-0.327165	0.812	0.861	3.22e-23	Type3
FAM107B	2.12e-27	0.282064	0.714	0.576	4.16e-23	Type3
CD300A	2.4e-27	-0.314925	0.085	0.189	4.7e-23	Type3
DNAJB1	3.89e-27	0.33615	0.823	0.737	7.63e-23	Type3
CST7	4.31e-27	-0.399319	0.93	0.924	8.45e-23	Type3
SERP1	5.05e-27	0.253157	0.883	0.809	9.91e-23	Type3
DDX21	8.57e-27	0.294593	0.682	0.568	1.68e-22	Type3
PDE4D	2.63e-26	0.339205	0.651	0.532	5.16e-22	Type3
CERK	4.93e-26	0.271924	0.457	0.319	9.67e-22	Type3
IER3.1	9.75e-26	0.38827	0.338	0.216	1.91e-21	Type3
EVL	1.06e-25	-0.347282	0.523	0.619	2.08e-21	Type3
HLA-DQB1.1	1.75e-25	-0.473506	0.245	0.364	3.43e-21	Type3
CLIC3	2.78e-25	-0.451559	0.292	0.409	5.44e-21	Type3
SNX9.1	6.3e-25	0.276887	0.298	0.187	1.24e-20	Type3
TRDC.1	9.47e-25	-0.526201	0.097	0.201	1.86e-20	Type3
ARPC3	1.3e-24	-0.28444	0.843	0.862	2.56e-20	Type3
RGS2.1	1.37e-24	0.301122	0.668	0.533	2.69e-20	Type3
ABHD17A	4.29e-24	-0.337116	0.703	0.755	8.41e-20	Type3
MBP	5.74e-24	-0.340508	0.512	0.614	1.13e-19	Type3
CEBPB	7.22e-24	-0.401896	0.346	0.459	1.42e-19	Type3
XBP1.1	9.65e-24	0.283254	0.675	0.543	1.89e-19	Type3
HOPX	3.51e-23	-0.438791	0.242	0.353	6.88e-19	Type3
TPST2	6.72e-23	-0.340052	0.125	0.222	1.32e-18	Type3
METRNL.1	1.05e-22	-0.378082	0.805	0.823	2.05e-18	Type3
GPR171	1.3e-22	0.278847	0.239	0.142	2.56e-18	Type3
ID1.2	2.46e-22	0.301731	0.42	0.294	4.83e-18	Type3
RHOH.1	2.55e-22	-0.367774	0.407	0.513	5.01e-18	Type3
PNP	3.51e-22	0.310531	0.393	0.278	6.89e-18	Type3
TNFRSF25.1	4.17e-22	0.255613	0.534	0.407	8.17e-18	Type3
TCF7	5.84e-22	0.25229	0.46	0.34	1.15e-17	Type3
YWHAB	8.65e-22	-0.268265	0.739	0.787	1.7e-17	Type3
TNFAIP8.1	1e-21	0.252392	0.46	0.335	1.96e-17	Type3
RPS6KA3	2.55e-21	0.26672	0.422	0.31	5e-17	Type3
CTSA	3.39e-21	0.252112	0.225	0.134	6.64e-17	Type3
ITGAL	3.42e-21	-0.345646	0.251	0.354	6.71e-17	Type3
TTC39C	4.98e-21	0.292014	0.469	0.357	9.77e-17	Type3
NCF1	5.66e-21	0.29264	0.355	0.246	1.11e-16	Type3
ARL6IP5	6.01e-21	-0.323596	0.517	0.606	1.18e-16	Type3
KLRC1.2	6.02e-21	-0.402869	0.101	0.188	1.18e-16	Type3
CNN2.1	6.71e-21	0.261553	0.596	0.465	1.32e-16	Type3
IDH2	8.94e-21	-0.283383	0.164	0.264	1.75e-16	Type3
NFKBIZ.1	1.02e-20	0.334879	0.603	0.494	2e-16	Type3
LY6E	1.41e-20	-0.35919	0.545	0.618	2.77e-16	Type3
MXD4	2.36e-20	-0.325916	0.555	0.635	4.62e-16	Type3
RBMS1	2.37e-20	0.256174	0.419	0.304	4.66e-16	Type3
KRAS	3.64e-20	-0.333051	0.379	0.477	7.14e-16	Type3
AKAP13	4.43e-20	-0.276166	0.623	0.704	8.69e-16	Type3
PTRHD1	7.38e-20	-0.280193	0.147	0.242	1.45e-15	Type3
SDCBP	1.03e-19	-0.327801	0.421	0.517	2.02e-15	Type3
GSTK1	1.07e-19	-0.298715	0.492	0.576	2.1e-15	Type3
ZFP36L2	2e-19	0.265553	0.974	0.96	3.93e-15	Type3
GIMAP7.2	5.26e-19	-0.411591	0.335	0.429	1.03e-14	Type3
AKNA.1	5.3e-19	-0.363421	0.593	0.652	1.04e-14	Type3
RABAC1	5.65e-19	-0.287915	0.521	0.606	1.11e-14	Type3
FAM53B	5.94e-19	-0.305764	0.129	0.217	1.16e-14	Type3
MYO1G	7.1e-19	-0.294113	0.184	0.278	1.39e-14	Type3
BLOC1S1	1.17e-18	-0.275669	0.219	0.32	2.29e-14	Type3
PPP1CA	1.19e-18	-0.325106	0.394	0.482	2.33e-14	Type3
MSN	2.47e-18	-0.28071	0.582	0.649	4.84e-14	Type3
CEMIP2.1	9.87e-18	-0.347702	0.37	0.459	1.94e-13	Type3
MT-ND6	1.16e-17	0.252486	0.372	0.27	2.28e-13	Type3
RILPL2	2.11e-17	-0.340992	0.247	0.338	4.15e-13	Type3
ABI3	4.21e-17	-0.311602	0.176	0.261	8.25e-13	Type3
SLA.1	6.33e-17	-0.325751	0.502	0.591	1.24e-12	Type3
LLGL2	9.97e-17	-0.260676	0.105	0.183	1.96e-12	Type3
LMNB1.1	1.04e-16	-0.320108	0.217	0.306	2.04e-12	Type3
NSD3	1.43e-16	-0.274377	0.49	0.572	2.8e-12	Type3
PRKCH	2.27e-16	-0.304018	0.393	0.475	4.45e-12	Type3
PPP1R10.1	3.25e-16	0.258653	0.436	0.339	6.38e-12	Type3
CHST12	6.16e-16	-0.336332	0.206	0.288	1.21e-11	Type3
NOSIP	6.36e-16	0.290345	0.515	0.424	1.25e-11	Type3
ITGB1.1	8.21e-16	-0.370548	0.249	0.328	1.61e-11	Type3
LAT	1.29e-15	-0.272081	0.322	0.412	2.53e-11	Type3
MCUB	1.51e-15	-0.266702	0.333	0.422	2.96e-11	Type3
HMGB2	2.38e-15	-0.269714	0.526	0.596	4.66e-11	Type3
TPM4	2.59e-15	0.29923	0.464	0.373	5.09e-11	Type3
PTPN7	2.98e-15	-0.290423	0.511	0.588	5.85e-11	Type3
CCL3.2	3.1e-15	-0.850353	0.095	0.165	6.07e-11	Type3
AOAH	4.14e-15	-0.262228	0.087	0.156	8.11e-11	Type3
SRPK2	7.55e-15	-0.276078	0.233	0.315	1.48e-10	Type3
BCL2A1.1	1.07e-14	-0.295245	0.107	0.181	2.1e-10	Type3
PTPRE	1.16e-14	-0.327009	0.335	0.417	2.28e-10	Type3
CD3G	1.35e-14	-0.297731	0.704	0.739	2.64e-10	Type3
SSBP4	1.52e-14	-0.267714	0.291	0.373	2.98e-10	Type3
OASL	1.6e-14	-0.282532	0.205	0.288	3.13e-10	Type3
CTSD	4.41e-14	-0.287263	0.287	0.365	8.65e-10	Type3
PRKCB	5.1e-14	-0.264871	0.275	0.357	1e-09	Type3
RAB5IF	5.37e-14	-0.321976	0.396	0.466	1.05e-09	Type3
TRBC1	1.61e-13	-0.409965	0.184	0.265	3.15e-09	Type3
MAPK1	4.24e-13	-0.266667	0.21	0.285	8.31e-09	Type3
ARHGAP9	4.31e-13	-0.303985	0.309	0.383	8.44e-09	Type3
MYO1F	7.91e-13	-0.275645	0.327	0.398	1.55e-08	Type3
IFITM2	1.13e-12	-0.272722	0.836	0.853	2.22e-08	Type3
TYROBP	1.21e-12	-0.510481	0.199	0.273	2.37e-08	Type3
CLEC2D	1.3e-12	-0.253877	0.49	0.563	2.56e-08	Type3
CCL4.2	1.38e-12	-0.838021	0.636	0.663	2.71e-08	Type3
CD2.1	2.53e-12	-0.251025	0.446	0.522	4.95e-08	Type3
UPP1	3.31e-12	-0.254368	0.428	0.493	6.48e-08	Type3
MTRNR2L12.1	3.49e-12	0.32691	0.807	0.737	6.84e-08	Type3
TCF25	3.77e-12	-0.286069	0.587	0.634	7.38e-08	Type3
SYTL3	1.44e-11	-0.268834	0.561	0.615	2.83e-07	Type3
S100A11.1	2.11e-11	-0.317942	0.563	0.601	4.14e-07	Type3
ATF3.1	1.63e-10	0.250955	0.245	0.178	3.2e-06	Type3
MALAT1	2.8e-10	-0.524816	0.313	0.367	5.49e-06	Type3
NEAT1	5.35e-10	-0.618544	0.286	0.345	1.05e-05	Type3
APMAP	7.25e-10	-0.250577	0.394	0.449	1.42e-05	Type3
ATP1B3	1.54e-09	-0.25092	0.502	0.561	3.02e-05	Type3
SYNE1	1.55e-09	-0.25697	0.381	0.438	3.04e-05	Type3
DSTN	7.19e-09	-0.255891	0.42	0.476	0.00014092	Type3
TNFSF9.1	1.38e-08	-0.252032	0.126	0.177	0.000270253	Type3
AES	2.44e-08	-0.381531	0.286	0.338	0.000478294	Type3
H3F3A.1	4.08e-08	-0.3869	0.31	0.359	0.000799677	Type3
SYNGR1	5.78e-08	-0.274867	0.103	0.147	0.00113376	Type3
LMNA.2	1.43e-07	0.270537	0.535	0.475	0.00281099	Type3
JUN.1	3.34e-07	0.25513	0.954	0.949	0.00654446	Type3
RARRES3	1.29e-05	-0.288983	0.229	0.267	0.252615	Type3
FGFBP2.2	0	2.37963	0.849	0.197	0	Cytotoxic
GNLY.1	0	2.01817	0.804	0.38	0	Cytotoxic
GZMB.2	0	1.8566	0.897	0.353	0	Cytotoxic
GZMH.2	0	1.79785	0.888	0.372	0	Cytotoxic
NKG7.2	0	1.26888	1	0.919	0	Cytotoxic
TPT1	0	-0.540485	1	1	0	Cytotoxic
RPL13	0	-0.544899	1	1	0	Cytotoxic
GZMK.3	0	-1.75575	0.234	0.813	0	Cytotoxic
LTB.3	0	-2.30113	0.182	0.744	0	Cytotoxic
IL7R.3	1.87e-295	-1.26434	0.549	0.93	3.68e-291	Cytotoxic
CCL5.2	4e-285	0.865564	0.995	0.954	7.85e-281	Cytotoxic
FCGR3A.2	1.85e-279	1.20498	0.406	0.064	3.63e-275	Cytotoxic
KLRD1.2	6.78e-276	1.18503	0.74	0.302	1.33e-271	Cytotoxic
RPS18	1.89e-268	-0.587631	1	1	3.71e-264	Cytotoxic
RPLP0.1	4e-254	-0.686847	0.984	0.997	7.85e-250	Cytotoxic
RPS2	1.41e-239	-0.466059	1	1	2.76e-235	Cytotoxic
RPL32	4.11e-239	-0.46712	1	1	8.07e-235	Cytotoxic
CST7.1	8.83e-238	0.891306	0.985	0.904	1.73e-233	Cytotoxic
RPS8	2.3e-230	-0.517474	1	0.999	4.52e-226	Cytotoxic
RPS12	3.13e-230	-0.455501	1	1	6.14e-226	Cytotoxic
EEF1A1	3.08e-229	-0.410343	1	1	6.04e-225	Cytotoxic
RPLP1	1.51e-227	-0.460174	1	1	2.97e-223	Cytotoxic
RPL28	8.24e-222	-0.395768	1	1	1.62e-217	Cytotoxic
B2M.1	2.51e-219	0.374674	1	1	4.93e-215	Cytotoxic
RPL34	5.05e-216	-0.509076	0.999	1	9.9e-212	Cytotoxic
RPS23	1.94e-209	-0.416817	1	1	3.8e-205	Cytotoxic
RPL36	8.01e-209	-0.57907	0.98	0.997	1.57e-204	Cytotoxic
RPS13	2.34e-207	-0.462436	1	0.999	4.58e-203	Cytotoxic
RPL18A	7.3e-199	-0.432542	0.999	1	1.43e-194	Cytotoxic
AQP3.3	6.38e-197	-1.29356	0.056	0.446	1.25e-192	Cytotoxic
CD247.1	4.27e-195	1.02137	0.848	0.67	8.37e-191	Cytotoxic
RPL9	4.45e-195	-0.454258	0.998	1	8.72e-191	Cytotoxic
RPL10A	4.37e-189	-0.469072	0.997	0.999	8.56e-185	Cytotoxic
RPS25	5.85e-189	-0.428072	0.999	0.999	1.15e-184	Cytotoxic
RPL39	2.42e-184	-0.484223	0.997	0.999	4.75e-180	Cytotoxic
METRNL.2	5.43e-184	0.786857	0.943	0.773	1.06e-179	Cytotoxic
RPL30	7.77e-182	-0.367187	0.999	1	1.52e-177	Cytotoxic
RPLP2	1.53e-177	-0.422795	0.997	1	3e-173	Cytotoxic
ZEB2.2	1.03e-175	0.96773	0.72	0.414	2.01e-171	Cytotoxic
GPR183.2	2.61e-174	-1.1542	0.183	0.573	5.12e-170	Cytotoxic
RPS16	3.35e-173	-0.406882	0.998	0.999	6.58e-169	Cytotoxic
RPL11	4.14e-171	-0.374848	1	0.999	8.12e-167	Cytotoxic
CTSW	1.69e-167	0.983872	0.885	0.71	3.3e-163	Cytotoxic
RPL18	4.79e-166	-0.390006	0.999	0.999	9.38e-162	Cytotoxic
RPS6	1.67e-164	-0.413022	1	1	3.27e-160	Cytotoxic
SPON2.1	8.69e-161	1.01813	0.477	0.187	1.7e-156	Cytotoxic
HLA-C	6.14e-159	0.398077	1	1	1.2e-154	Cytotoxic
RPS28	2.22e-158	-0.456994	0.996	0.999	4.36e-154	Cytotoxic
PABPC1.2	8.11e-157	-0.629219	0.876	0.975	1.59e-152	Cytotoxic
HLA-DPB1.2	1.33e-156	0.850027	0.774	0.526	2.62e-152	Cytotoxic
RPL10	1.82e-156	-0.339267	1	1	3.56e-152	Cytotoxic
TYROBP.1	5.28e-156	1.28884	0.47	0.174	1.04e-151	Cytotoxic
RPL41	1.33e-155	-0.384089	1	1	2.61e-151	Cytotoxic
ADGRG1.1	2.59e-150	0.691138	0.265	0.048	5.08e-146	Cytotoxic
RPL5	3.63e-147	-0.383679	0.998	0.999	7.12e-143	Cytotoxic
RPL37	1.4e-143	-0.423364	0.997	1	2.74e-139	Cytotoxic
RPL12	3.8e-143	-0.36941	0.999	0.999	7.44e-139	Cytotoxic
RPS3A	1.91e-141	-0.361705	1	1	3.75e-137	Cytotoxic
RPS4X	1.41e-139	-0.342642	0.999	0.999	2.77e-135	Cytotoxic
EEF1B2	8.72e-135	-0.473615	0.976	0.995	1.71e-130	Cytotoxic
RPL35A	3.92e-134	-0.373817	0.998	0.999	7.69e-130	Cytotoxic
SH3BGRL3.1	4.99e-134	0.527725	0.995	0.987	9.79e-130	Cytotoxic
EFHD2.1	8.61e-133	0.742244	0.849	0.711	1.69e-128	Cytotoxic
ARPC2.1	1.61e-131	0.579758	0.963	0.921	3.16e-127	Cytotoxic
TMSB10.1	6.32e-131	0.47272	0.998	0.995	1.24e-126	Cytotoxic
RPS15A	4.88e-127	-0.32009	0.999	1	9.58e-123	Cytotoxic
RPS21	6.78e-127	-0.521052	0.973	0.995	1.33e-122	Cytotoxic
C1orf21.3	3.34e-126	0.745634	0.5	0.223	6.55e-122	Cytotoxic
LAIR2.2	1.64e-125	0.770922	0.236	0.047	3.22e-121	Cytotoxic
ITGB2.1	3.8e-123	0.770984	0.788	0.649	7.45e-119	Cytotoxic
RPL13A	1.75e-122	-0.375856	0.998	1	3.43e-118	Cytotoxic
RPL29	3.02e-121	-0.335466	1	0.999	5.91e-117	Cytotoxic
RPL3	7.84e-121	-0.309311	1	1	1.54e-116	Cytotoxic
RPL23A	4.47e-120	-0.313668	0.999	1	8.77e-116	Cytotoxic
RPS29	2e-119	-0.430339	0.996	1	3.92e-115	Cytotoxic
RPL27A	8.98e-119	-0.486986	0.962	0.995	1.76e-114	Cytotoxic
RPS14	2.15e-116	-0.297784	1	1	4.21e-112	Cytotoxic
CYBA.1	1.34e-115	0.537767	0.985	0.973	2.63e-111	Cytotoxic
RPS20	1.76e-115	-0.423864	0.973	0.995	3.44e-111	Cytotoxic
RPL23	3.02e-115	-0.491648	0.909	0.977	5.92e-111	Cytotoxic
RPSA	6.25e-115	-0.385376	0.997	0.997	1.23e-110	Cytotoxic
RPS9	3.6e-113	-0.319766	0.998	0.999	7.05e-109	Cytotoxic
RPL19	8.21e-112	-0.276225	1	1	1.61e-107	Cytotoxic
RPS27A	1.21e-111	-0.258246	1	1	2.38e-107	Cytotoxic
RPS15	1.72e-110	-0.302116	0.999	1	3.38e-106	Cytotoxic
RPS5	3.2e-110	-0.375601	0.995	0.997	6.28e-106	Cytotoxic
RPL35	1.07e-109	-0.392085	0.98	0.997	2.1e-105	Cytotoxic
RCAN3.3	2.22e-109	-0.695265	0.075	0.349	4.36e-105	Cytotoxic
PRSS23	1.87e-108	0.475837	0.163	0.022	3.67e-104	Cytotoxic
CCR6.3	3.81e-107	-0.686002	0.009	0.24	7.46e-103	Cytotoxic
RPL37A	1.32e-106	-0.396139	0.987	0.999	2.59e-102	Cytotoxic
RPL8	1.04e-103	-0.358027	0.998	0.998	2.03e-99	Cytotoxic
KIR2DL1	1.22e-103	0.53188	0.131	0.012	2.38e-99	Cytotoxic
GZMM.2	1.25e-102	0.523428	0.922	0.852	2.45e-98	Cytotoxic
KLRB1.2	6.01e-102	-0.802309	0.764	0.862	1.18e-97	Cytotoxic
HLA-B	1.37e-101	0.344793	1	1	2.69e-97	Cytotoxic
RPL15	1.63e-100	-0.284158	0.999	0.999	3.2e-96	Cytotoxic
RPL22	3.3e-100	-0.374119	0.979	0.995	6.47e-96	Cytotoxic
RPL7	4.93e-99	-0.406498	0.962	0.992	9.67e-95	Cytotoxic
SLA2.2	2.24e-98	0.708595	0.498	0.265	4.38e-94	Cytotoxic
TRDC.2	5.61e-98	0.935244	0.33	0.115	1.1e-93	Cytotoxic
AKNA.2	2.53e-96	0.660045	0.746	0.596	4.96e-92	Cytotoxic
TTC38.1	4.7e-96	0.496691	0.197	0.042	9.21e-92	Cytotoxic
ABHD17A.1	8.25e-96	0.598372	0.818	0.713	1.62e-91	Cytotoxic
PFN1.1	4.73e-95	0.541748	0.972	0.958	9.28e-91	Cytotoxic
RPS27	3.07e-94	-0.302863	1	1	6.03e-90	Cytotoxic
RPL6	7.52e-94	-0.290872	0.998	1	1.48e-89	Cytotoxic
CLIC3.1	2.1e-93	0.856544	0.536	0.319	4.13e-89	Cytotoxic
PRF1.1	2.89e-93	0.740689	0.68	0.485	5.67e-89	Cytotoxic
CEBPD.2	8.58e-92	-0.912339	0.335	0.613	1.68e-87	Cytotoxic
RPL24	1e-91	-0.303259	0.995	0.999	1.97e-87	Cytotoxic
SLC4A10.3	6.15e-91	-0.558537	0.013	0.216	1.21e-86	Cytotoxic
LGALS1.2	1.09e-89	0.998825	0.395	0.188	2.14e-85	Cytotoxic
KLRC2	5.14e-89	0.560309	0.12	0.013	1.01e-84	Cytotoxic
FCRL6.1	1.6e-88	0.479733	0.177	0.037	3.13e-84	Cytotoxic
MT-ND1.1	4.85e-88	-0.424928	0.995	1	9.51e-84	Cytotoxic
RPL31	1.33e-86	-0.420143	0.928	0.982	2.61e-82	Cytotoxic
PHACTR2.1	5.07e-86	-0.651399	0.284	0.559	9.93e-82	Cytotoxic
RPL38	6.66e-85	-0.400682	0.94	0.989	1.31e-80	Cytotoxic
RPL26	8.06e-85	-0.294198	0.998	0.998	1.58e-80	Cytotoxic
ENC1.1	2.61e-83	0.604576	0.272	0.096	5.12e-79	Cytotoxic
IFITM2.1	4.04e-80	0.597796	0.891	0.833	7.92e-76	Cytotoxic
CD99.1	6.37e-80	0.534495	0.838	0.776	1.25e-75	Cytotoxic
SYNGR1.1	3.72e-78	0.639261	0.258	0.091	7.3e-74	Cytotoxic
FURIN.3	1.31e-76	-0.554703	0.15	0.396	2.57e-72	Cytotoxic
MALAT1.1	2.9e-76	1.11032	0.494	0.301	5.69e-72	Cytotoxic
HLA-DPA1.1	1.44e-75	0.637977	0.639	0.456	2.81e-71	Cytotoxic
STK4.1	1.47e-75	0.552792	0.818	0.737	2.88e-71	Cytotoxic
RACK1	9.13e-75	-0.29645	0.988	0.995	1.79e-70	Cytotoxic
RPS19	1.8e-72	-0.271104	0.999	1	3.54e-68	Cytotoxic
HLA-A	3.57e-72	0.292103	1	1	7e-68	Cytotoxic
NCF1.1	5.36e-71	-0.543418	0.114	0.335	1.05e-66	Cytotoxic
CAMK4.1	1.16e-69	-0.523626	0.15	0.379	2.27e-65	Cytotoxic
CHST12.1	5.14e-69	0.615808	0.4	0.217	1.01e-64	Cytotoxic
CNN2.2	1.15e-68	-0.54531	0.314	0.569	2.26e-64	Cytotoxic
RPL27	1.17e-68	-0.295317	0.987	0.997	2.29e-64	Cytotoxic
MT-ND2.1	1.29e-68	-0.424086	0.989	0.998	2.54e-64	Cytotoxic
FAM107B.1	3.13e-68	-0.542216	0.428	0.681	6.14e-64	Cytotoxic
UBB	1.58e-67	0.378394	0.978	0.966	3.1e-63	Cytotoxic
NEAT1.1	2.25e-67	1.0691	0.469	0.278	4.41e-63	Cytotoxic
PTPRE.1	4.3e-67	0.659519	0.52	0.348	8.42e-63	Cytotoxic
HLA-DRB1.1	5.05e-67	0.610605	0.489	0.294	9.91e-63	Cytotoxic
ABI3.1	4.73e-66	0.579606	0.367	0.191	9.27e-62	Cytotoxic
TNFRSF25.2	9.45e-65	-0.48672	0.261	0.508	1.85e-60	Cytotoxic
HLA-E	6.73e-64	0.286938	0.996	0.997	1.32e-59	Cytotoxic
CD28	1.49e-63	-0.458137	0.067	0.253	2.92e-59	Cytotoxic
GNA15.2	3.91e-63	-0.458891	0.027	0.188	7.67e-59	Cytotoxic
IL4I1.3	2.42e-62	-0.441383	0.011	0.157	4.75e-58	Cytotoxic
RPL36A	3.98e-62	-0.49172	0.616	0.818	7.8e-58	Cytotoxic
TNFAIP8.2	3.98e-62	-0.526531	0.205	0.429	7.8e-58	Cytotoxic
CFL1	4.36e-62	0.370496	0.972	0.963	8.55e-58	Cytotoxic
AOAH.1	1.04e-61	0.489976	0.246	0.097	2.03e-57	Cytotoxic
IER2.1	1.32e-61	0.3404	0.966	0.934	2.59e-57	Cytotoxic
RPL4	8.39e-61	-0.319912	0.955	0.986	1.64e-56	Cytotoxic
C12orf75.1	1.81e-60	0.568909	0.652	0.508	3.55e-56	Cytotoxic
DPP4.1	2.08e-60	-0.39373	0.038	0.201	4.09e-56	Cytotoxic
RPS10	2.53e-60	-0.406867	0.91	0.97	4.96e-56	Cytotoxic
TC2N.1	3.6e-59	-0.485068	0.285	0.52	7.06e-55	Cytotoxic
SPOCK2.2	6.69e-59	-0.408979	0.713	0.895	1.31e-54	Cytotoxic
LST1.3	1.28e-58	-0.43316	0.028	0.182	2.51e-54	Cytotoxic
EIF3E	2.09e-57	-0.421935	0.692	0.845	4.1e-53	Cytotoxic
NPM1	3.84e-57	-0.308233	0.914	0.974	7.52e-53	Cytotoxic
H3F3A.2	3.38e-56	0.776647	0.482	0.296	6.62e-52	Cytotoxic
TRBC1.1	5.11e-56	0.653393	0.375	0.195	1e-51	Cytotoxic
CEMIP2.2	1.18e-55	0.5646	0.546	0.394	2.31e-51	Cytotoxic
ASCL2	2.39e-53	0.351837	0.112	0.024	4.68e-49	Cytotoxic
SERP1.1	2.99e-53	-0.386318	0.711	0.872	5.86e-49	Cytotoxic
SNX9.2	3.76e-53	-0.439029	0.09	0.264	7.37e-49	Cytotoxic
HOPX.1	4.44e-53	0.614552	0.441	0.279	8.71e-49	Cytotoxic
CD7.1	1.16e-52	0.499146	0.79	0.7	2.27e-48	Cytotoxic
ARHGAP9.1	2.84e-52	0.555384	0.474	0.323	5.57e-48	Cytotoxic
PTPRC	4.33e-52	0.341439	0.967	0.969	8.5e-48	Cytotoxic
KLRF1.2	1.43e-51	0.667572	0.232	0.1	2.81e-47	Cytotoxic
FRMD4B.1	1.18e-50	-0.428811	0.054	0.207	2.31e-46	Cytotoxic
CXCR6.2	1.26e-50	-0.440779	0.064	0.222	2.47e-46	Cytotoxic
ARPC3.1	2.36e-50	0.4021	0.879	0.849	4.62e-46	Cytotoxic
TPST2.1	8.46e-50	0.488569	0.304	0.156	1.66e-45	Cytotoxic
TCF25.1	9.15e-49	0.520116	0.688	0.597	1.79e-44	Cytotoxic
RPS11	2.77e-48	-0.261789	0.977	0.996	5.42e-44	Cytotoxic
2007-09-01	3.87e-48	0.676146	0.416	0.256	7.59e-44	Cytotoxic
KIR3DL2	3.9e-48	0.326385	0.101	0.022	7.64e-44	Cytotoxic
ITGAL.1	1.05e-47	0.519812	0.435	0.286	2.07e-43	Cytotoxic
CEP78	1.06e-47	0.487371	0.195	0.078	2.08e-43	Cytotoxic
LTK.1	1.09e-47	-0.298221	0.007	0.121	2.14e-43	Cytotoxic
IL23A	1.2e-47	-0.36953	0.033	0.166	2.36e-43	Cytotoxic
LSP1.1	1.74e-47	0.473092	0.685	0.596	3.41e-43	Cytotoxic
KDSR	4.79e-47	-0.338911	0.039	0.176	9.4e-43	Cytotoxic
FLNA	1.85e-46	0.464224	0.691	0.612	3.64e-42	Cytotoxic
DUSP16.1	5.41e-46	-0.376957	0.076	0.229	1.06e-41	Cytotoxic
TCF7.1	9.16e-46	-0.378356	0.226	0.426	1.8e-41	Cytotoxic
CD63	1.26e-45	0.601184	0.496	0.371	2.47e-41	Cytotoxic
PTPN12	1.93e-45	0.399514	0.222	0.098	3.79e-41	Cytotoxic
TOMM7	2.47e-45	-0.31374	0.865	0.95	4.84e-41	Cytotoxic
HCST	2.93e-45	0.365214	0.912	0.904	5.75e-41	Cytotoxic
AC004687.1	8.29e-45	0.514088	0.203	0.087	1.63e-40	Cytotoxic
MT-ND3.1	1.36e-44	-0.330797	0.989	0.999	2.67e-40	Cytotoxic
RNASET2.2	1.59e-44	-0.458309	0.395	0.589	3.11e-40	Cytotoxic
CTSH.1	1.75e-44	-0.283026	0.029	0.155	3.43e-40	Cytotoxic
SYNE1.1	1.75e-44	0.573628	0.517	0.387	3.43e-40	Cytotoxic
FOS.2	2.66e-44	-0.581335	0.863	0.924	5.22e-40	Cytotoxic
H3F3B	2.92e-44	0.617622	0.494	0.301	5.72e-40	Cytotoxic
APMAP.1	5.7e-44	0.498259	0.525	0.401	1.12e-39	Cytotoxic
S1PR5	7.25e-44	0.466209	0.303	0.169	1.42e-39	Cytotoxic
AES.1	1.84e-43	0.669989	0.44	0.282	3.6e-39	Cytotoxic
FLT3LG.1	2.53e-43	-0.367764	0.159	0.336	4.97e-39	Cytotoxic
MYL6.1	3.2e-43	0.310541	0.965	0.956	6.27e-39	Cytotoxic
RARRES3.1	4.44e-43	0.638139	0.364	0.218	8.71e-39	Cytotoxic
FOSB.2	7.2e-43	-0.47188	0.782	0.893	1.41e-38	Cytotoxic
LGALS3.3	7.92e-43	-0.355215	0.072	0.221	1.55e-38	Cytotoxic
COX7C	8.63e-43	-0.311417	0.831	0.94	1.69e-38	Cytotoxic
GAPDH.1	4.3e-42	0.34834	0.969	0.965	8.44e-38	Cytotoxic
PPA1.1	5.14e-42	-0.383862	0.217	0.407	1.01e-37	Cytotoxic
ABCG1	1.3e-41	-0.30853	0.06	0.198	2.55e-37	Cytotoxic
SYTL3.1	2.14e-41	0.491451	0.664	0.576	4.21e-37	Cytotoxic
MYL12A	3e-41	0.351871	0.904	0.895	5.87e-37	Cytotoxic
ITGAM	3.16e-40	0.305735	0.133	0.044	6.19e-36	Cytotoxic
PERP	4.08e-40	-0.402341	0.169	0.338	8.01e-36	Cytotoxic
DOK2.1	5.37e-40	0.509202	0.447	0.319	1.05e-35	Cytotoxic
CD44	6.68e-40	-0.338112	0.767	0.902	1.31e-35	Cytotoxic
HINT1	8.58e-40	-0.289656	0.848	0.938	1.68e-35	Cytotoxic
CTSD.1	5.08e-39	0.512772	0.431	0.312	9.96e-35	Cytotoxic
GSTP1.1	1.21e-38	0.443918	0.588	0.481	2.36e-34	Cytotoxic
JAML.1	2.4e-38	-0.311415	0.051	0.173	4.71e-34	Cytotoxic
PTPN7.1	5.74e-38	0.46998	0.634	0.542	1.13e-33	Cytotoxic
MAPRE2	6.5e-38	0.48447	0.402	0.276	1.28e-33	Cytotoxic
GYG1.2	9.53e-38	-0.338405	0.178	0.354	1.87e-33	Cytotoxic
CD38	2.49e-37	0.303802	0.119	0.038	4.89e-33	Cytotoxic
MATK	8.04e-37	0.448626	0.524	0.408	1.58e-32	Cytotoxic
CEBPB.1	1.15e-36	0.543849	0.51	0.398	2.26e-32	Cytotoxic
PIK3R1	2.68e-36	0.391086	0.812	0.788	5.26e-32	Cytotoxic
TNFAIP3.1	3.76e-36	-0.346115	0.971	0.987	7.38e-32	Cytotoxic
TIGIT	4.4e-36	0.321007	0.11	0.034	8.62e-32	Cytotoxic
PAG1	1.07e-35	-0.32198	0.157	0.317	2.11e-31	Cytotoxic
RUNX2.1	1.09e-35	-0.267783	0.029	0.134	2.15e-31	Cytotoxic
RAB5IF.1	1.9e-35	0.486591	0.518	0.42	3.73e-31	Cytotoxic
LLGL2.1	2.85e-35	0.423136	0.243	0.132	5.59e-31	Cytotoxic
DBI	3.63e-35	0.427529	0.655	0.591	7.11e-31	Cytotoxic
CD4	6.38e-35	-0.259593	0.02	0.116	1.25e-30	Cytotoxic
SATB1	9.2e-35	-0.359854	0.356	0.544	1.8e-30	Cytotoxic
GABARAPL1.1	1.02e-34	0.369217	0.704	0.621	2e-30	Cytotoxic
S100A11.2	1.97e-34	-0.49955	0.477	0.632	3.87e-30	Cytotoxic
KLRC1.3	2.17e-34	0.450196	0.249	0.133	4.26e-30	Cytotoxic
LY6E.1	2.58e-34	0.458383	0.637	0.583	5.07e-30	Cytotoxic
ZBP1	2.67e-34	0.377508	0.188	0.088	5.24e-30	Cytotoxic
NOP53	2.86e-34	-0.264079	0.85	0.942	5.62e-30	Cytotoxic
AC245297.3	2.98e-34	0.478416	0.275	0.157	5.84e-30	Cytotoxic
MSN.1	3.39e-34	0.378697	0.674	0.615	6.64e-30	Cytotoxic
MXD4.1	3.42e-34	0.407931	0.67	0.593	6.71e-30	Cytotoxic
HLA-DRB5.2	4.28e-34	0.447963	0.252	0.136	8.39e-30	Cytotoxic
KIF19	5.56e-34	0.268323	0.116	0.039	1.09e-29	Cytotoxic
CCR7.1	6.49e-34	-0.359336	0.045	0.155	1.27e-29	Cytotoxic
ERN1.1	1.12e-33	-0.335964	0.251	0.426	2.2e-29	Cytotoxic
SERF2	1.31e-33	0.263582	0.961	0.964	2.57e-29	Cytotoxic
FAM53B.1	1.68e-33	0.422974	0.277	0.162	3.3e-29	Cytotoxic
TRAT1	1.85e-33	-0.320154	0.118	0.257	3.62e-29	Cytotoxic
PPP2R5C	5.4e-33	0.28959	0.928	0.909	1.06e-28	Cytotoxic
MYL12B.1	6.28e-33	0.303947	0.892	0.875	1.23e-28	Cytotoxic
UBE2F.1	8.96e-33	0.430887	0.332	0.216	1.76e-28	Cytotoxic
PBXIP1	1.76e-32	-0.338779	0.382	0.567	3.44e-28	Cytotoxic
EEF2	1.9e-32	-0.257442	0.862	0.946	3.73e-28	Cytotoxic
VIM.2	5.01e-32	-0.394072	0.832	0.929	9.82e-28	Cytotoxic
TMEM238	5.22e-32	-0.284806	0.15	0.301	1.02e-27	Cytotoxic
RPS17	1.5e-31	-0.306551	0.304	0.482	2.94e-27	Cytotoxic
SRP14	2.28e-31	0.275449	0.925	0.923	4.47e-27	Cytotoxic
IRF1	3.09e-31	0.354261	0.897	0.881	6.06e-27	Cytotoxic
HMGB1.1	4.36e-31	0.2667	0.967	0.954	8.55e-27	Cytotoxic
GZMA	4.79e-31	0.354382	0.827	0.771	9.39e-27	Cytotoxic
LYN	8.09e-31	0.32082	0.157	0.07	1.59e-26	Cytotoxic
SLC15A4	2.64e-30	0.340607	0.168	0.079	5.17e-26	Cytotoxic
RAP1B	3.47e-30	0.32731	0.788	0.758	6.8e-26	Cytotoxic
CERK.1	4.04e-30	-0.29041	0.235	0.402	7.92e-26	Cytotoxic
TFDP2	5.51e-30	0.463463	0.349	0.24	1.08e-25	Cytotoxic
PLP2.1	5.79e-30	-0.34094	0.243	0.4	1.14e-25	Cytotoxic
PPP1CA.1	6.14e-30	0.433739	0.52	0.435	1.2e-25	Cytotoxic
ZBTB1	9.72e-30	0.418662	0.627	0.568	1.91e-25	Cytotoxic
STK24	1.05e-29	-0.271423	0.201	0.358	2.05e-25	Cytotoxic
MYO1F.1	1.4e-29	0.423424	0.453	0.351	2.75e-25	Cytotoxic
TNF.2	1.77e-29	-0.68556	0.206	0.348	3.47e-25	Cytotoxic
EVL.1	3.3e-29	0.3933	0.633	0.577	6.48e-25	Cytotoxic
CDKN1A	3.44e-29	-0.322211	0.195	0.346	6.74e-25	Cytotoxic
SGK1.1	3.56e-29	-0.278591	0.084	0.203	6.98e-25	Cytotoxic
PLK3	4.02e-29	-0.313932	0.378	0.555	7.88e-25	Cytotoxic
RORA.1	5.22e-29	-0.298402	0.66	0.817	1.02e-24	Cytotoxic
BCL2.1	5.76e-29	-0.251248	0.052	0.154	1.13e-24	Cytotoxic
H3-3B.1	5.95e-29	-0.410816	0.505	0.698	1.17e-24	Cytotoxic
DSTN.1	6.11e-29	0.483204	0.523	0.438	1.2e-24	Cytotoxic
MPZL3	6.34e-29	-0.265776	0.065	0.173	1.24e-24	Cytotoxic
ICOS.1	6.44e-29	-0.344455	0.092	0.209	1.26e-24	Cytotoxic
APOBEC3G.1	7.37e-29	0.426113	0.584	0.502	1.44e-24	Cytotoxic
ZEB1	9.62e-29	-0.267198	0.076	0.189	1.89e-24	Cytotoxic
CD8A.3	1.45e-28	-0.565562	0.181	0.311	2.84e-24	Cytotoxic
ZFP36L1.2	1.63e-28	-0.390711	0.53	0.693	3.19e-24	Cytotoxic
XBP1.2	1.86e-28	-0.281969	0.445	0.628	3.64e-24	Cytotoxic
RABAC1.1	1.99e-28	0.385647	0.616	0.57	3.9e-24	Cytotoxic
DDIT4.1	2.3e-28	0.409188	0.659	0.59	4.51e-24	Cytotoxic
AKAP13.1	2.32e-28	0.336656	0.725	0.666	4.55e-24	Cytotoxic
HSP90AB1.1	3.09e-28	-0.272408	0.87	0.944	6.06e-24	Cytotoxic
TNFRSF1B	3.56e-28	0.377408	0.635	0.576	6.99e-24	Cytotoxic
CD48	5.78e-28	-0.263803	0.738	0.865	1.13e-23	Cytotoxic
WDR83OS	8.97e-28	0.43162	0.27	0.165	1.76e-23	Cytotoxic
NOSIP.1	1.57e-27	-0.37432	0.334	0.491	3.08e-23	Cytotoxic
FAM102A	1.59e-27	-0.279508	0.142	0.272	3.12e-23	Cytotoxic
PLAC8	1.8e-27	0.405141	0.475	0.374	3.53e-23	Cytotoxic
PRKCH.1	2.01e-27	0.397752	0.516	0.429	3.94e-23	Cytotoxic
ATF7IP2	2.26e-27	-0.285126	0.173	0.313	4.44e-23	Cytotoxic
IFITM1	2.51e-27	0.48414	0.462	0.372	4.91e-23	Cytotoxic
SLA.2	2.75e-27	0.368225	0.621	0.546	5.39e-23	Cytotoxic
GNG2	3.91e-27	0.378869	0.636	0.576	7.66e-23	Cytotoxic
BLOC1S1.1	4.52e-27	0.402546	0.369	0.264	8.87e-23	Cytotoxic
IRS2.1	8.33e-27	-0.302618	0.159	0.293	1.63e-22	Cytotoxic
NR4A2.2	1.12e-26	0.266837	0.86	0.833	2.19e-22	Cytotoxic
HLA-DQA1	1.47e-26	0.313845	0.13	0.055	2.88e-22	Cytotoxic
FAM96B	2.64e-26	0.390712	0.231	0.134	5.18e-22	Cytotoxic
ARL4C	3.25e-26	0.255838	0.959	0.965	6.36e-22	Cytotoxic
CD300A.1	4.11e-26	0.333665	0.232	0.134	8.05e-22	Cytotoxic
RAC2	4.44e-26	0.339072	0.687	0.639	8.71e-22	Cytotoxic
NFKBIZ.2	5.36e-26	-0.350345	0.404	0.568	1.05e-21	Cytotoxic
APOL3	1.46e-25	-0.250816	0.174	0.312	2.86e-21	Cytotoxic
DDX21.1	1.63e-25	-0.264378	0.477	0.644	3.19e-21	Cytotoxic
TRMT10C.1	2.1e-25	-0.256682	0.273	0.432	4.12e-21	Cytotoxic
RPL17	2.78e-25	-0.272318	0.522	0.699	5.44e-21	Cytotoxic
PLEK.1	2.86e-25	0.365173	0.239	0.141	5.62e-21	Cytotoxic
TRGC1.1	3.06e-25	0.464182	0.184	0.097	6.01e-21	Cytotoxic
RBM39	3.34e-25	0.259695	0.904	0.907	6.55e-21	Cytotoxic
GK5	3.61e-25	0.371952	0.205	0.115	7.07e-21	Cytotoxic
MT-ND5.1	4.53e-25	-0.260361	0.95	0.989	8.89e-21	Cytotoxic
MBP.1	5.53e-25	0.354048	0.633	0.568	1.08e-20	Cytotoxic
TMEM123	6.8e-25	-0.265527	0.378	0.545	1.33e-20	Cytotoxic
G3BP2.1	8.64e-25	-0.31016	0.537	0.7	1.69e-20	Cytotoxic
SSR3	1.25e-24	-0.250734	0.244	0.396	2.45e-20	Cytotoxic
DNAJB9	3.11e-24	-0.29811	0.349	0.506	6.1e-20	Cytotoxic
HLA-DRA.1	5.96e-24	0.430297	0.343	0.238	1.17e-19	Cytotoxic
PATL2	6.46e-24	0.287242	0.148	0.072	1.27e-19	Cytotoxic
S100A10.1	9.45e-24	0.303911	0.865	0.854	1.85e-19	Cytotoxic
PPP1R2	1.35e-23	-0.292229	0.456	0.622	2.64e-19	Cytotoxic
LRRFIP1.2	3.53e-23	0.337331	0.795	0.777	6.93e-19	Cytotoxic
VAMP2	6.98e-23	0.339136	0.697	0.673	1.37e-18	Cytotoxic
TLE1.1	1.25e-22	-0.299867	0.209	0.343	2.44e-18	Cytotoxic
DNAJB6.1	1.64e-22	0.293873	0.823	0.82	3.22e-18	Cytotoxic
YPEL3	2.04e-22	0.357436	0.606	0.559	3.99e-18	Cytotoxic
MXRA7	2.34e-22	0.388968	0.336	0.247	4.58e-18	Cytotoxic
IQGAP2	5.12e-22	0.364649	0.516	0.448	1e-17	Cytotoxic
HMGN3	1.05e-21	0.369733	0.363	0.274	2.06e-17	Cytotoxic
RNF166	1.67e-21	0.34488	0.601	0.551	3.27e-17	Cytotoxic
XCL2.2	1.9e-21	0.307719	0.133	0.062	3.72e-17	Cytotoxic
PTMS	2e-21	0.366826	0.323	0.225	3.91e-17	Cytotoxic
ACTB.1	2.15e-21	0.251943	0.992	0.99	4.21e-17	Cytotoxic
APOL6	2.42e-21	0.380241	0.4	0.31	4.75e-17	Cytotoxic
DDX6	4.01e-21	0.292038	0.721	0.701	7.87e-17	Cytotoxic
YBX3.3	4.73e-21	0.33424	0.338	0.229	9.28e-17	Cytotoxic
DNAJB1.1	5.49e-21	-0.285626	0.666	0.795	1.08e-16	Cytotoxic
ADSS	6.76e-21	0.332693	0.176	0.099	1.32e-16	Cytotoxic
BIN2	6.87e-21	0.369036	0.588	0.538	1.35e-16	Cytotoxic
CALR	8.27e-21	0.390509	0.726	0.721	1.62e-16	Cytotoxic
SH2D2A	1.3e-20	0.385774	0.557	0.5	2.54e-16	Cytotoxic
BIRC3	1.57e-20	-0.274107	0.335	0.478	3.07e-16	Cytotoxic
SSBP3	1.75e-20	0.324457	0.237	0.154	3.44e-16	Cytotoxic
MYO1G.1	1.75e-20	0.35178	0.315	0.229	3.44e-16	Cytotoxic
PYHIN1.1	2.13e-20	0.354873	0.287	0.199	4.17e-16	Cytotoxic
RUNX3	2.42e-20	0.303511	0.758	0.739	4.74e-16	Cytotoxic
TBX21	3.11e-20	0.323246	0.248	0.164	6.1e-16	Cytotoxic
LMNB1.2	4.16e-20	0.366546	0.349	0.257	8.16e-16	Cytotoxic
H2AZ1	4.44e-20	-0.292019	0.32	0.456	8.71e-16	Cytotoxic
PSME1	5.67e-20	0.254355	0.844	0.842	1.11e-15	Cytotoxic
DTHD1	7.06e-20	0.251301	0.142	0.072	1.38e-15	Cytotoxic
SERTAD3	8.9e-20	0.321296	0.182	0.107	1.75e-15	Cytotoxic
SUN2	1e-19	0.375741	0.527	0.474	1.97e-15	Cytotoxic
ITGB1.2	1.02e-19	0.369773	0.367	0.284	2e-15	Cytotoxic
CDC42SE1	2.64e-19	0.355877	0.582	0.543	5.18e-15	Cytotoxic
CLEC2B	3.21e-19	0.345895	0.527	0.461	6.29e-15	Cytotoxic
RAB11FIP1	3.51e-19	-0.253767	0.17	0.284	6.89e-15	Cytotoxic
H2AFZ.1	4.48e-19	0.372015	0.299	0.205	8.79e-15	Cytotoxic
TROVE2	4.79e-19	0.303208	0.145	0.078	9.4e-15	Cytotoxic
PMAIP1.1	5.01e-19	-0.350199	0.436	0.57	9.83e-15	Cytotoxic
HMGB2.1	5.51e-19	0.329494	0.609	0.565	1.08e-14	Cytotoxic
TAGAP.2	6.48e-19	-0.294969	0.412	0.551	1.27e-14	Cytotoxic
FAM133B	1.11e-18	0.29273	0.769	0.76	2.17e-14	Cytotoxic
POMP.1	1.54e-18	0.283117	0.697	0.66	3.01e-14	Cytotoxic
VAV3	1.65e-18	0.278225	0.161	0.091	3.24e-14	Cytotoxic
JUN.2	1.85e-18	-0.400035	0.918	0.963	3.62e-14	Cytotoxic
RBM38	3.56e-18	0.300777	0.697	0.679	6.98e-14	Cytotoxic
ZFP36L2.1	4.05e-18	-0.277864	0.947	0.97	7.95e-14	Cytotoxic
PRKCB.1	4.14e-18	0.344534	0.389	0.314	8.13e-14	Cytotoxic
H2AFV	4.18e-18	0.370665	0.296	0.207	8.2e-14	Cytotoxic
PLEKHA2	4.38e-18	0.337237	0.57	0.533	8.6e-14	Cytotoxic
NCL	4.64e-18	0.252785	0.863	0.865	9.09e-14	Cytotoxic
HMGN2	5.55e-18	0.292718	0.705	0.684	1.09e-13	Cytotoxic
PSMB9	5.65e-18	0.323006	0.596	0.557	1.11e-13	Cytotoxic
CLIC1	2.13e-17	0.286241	0.683	0.664	4.18e-13	Cytotoxic
PNISR	3.25e-17	0.306613	0.661	0.647	6.37e-13	Cytotoxic
SF3B2	4.12e-17	0.3348	0.54	0.501	8.08e-13	Cytotoxic
TERF1	5.19e-17	0.350181	0.268	0.193	1.02e-12	Cytotoxic
PXN	1.21e-16	0.319229	0.261	0.186	2.37e-12	Cytotoxic
PKN1	2.4e-16	0.353067	0.379	0.317	4.7e-12	Cytotoxic
CTPS1	2.65e-16	0.28313	0.258	0.182	5.2e-12	Cytotoxic
GNAI2	3.44e-16	0.288793	0.677	0.678	6.75e-12	Cytotoxic
HNRNPDL	3.75e-16	0.250325	0.805	0.783	7.35e-12	Cytotoxic
SDCBP.1	4.2e-16	0.308496	0.535	0.474	8.24e-12	Cytotoxic
ANKRD9	5.41e-16	0.289358	0.12	0.064	1.06e-11	Cytotoxic
GNPTAB	7.77e-16	0.345212	0.247	0.175	1.52e-11	Cytotoxic
MTRNR2L12.2	8.17e-16	-0.267533	0.66	0.791	1.6e-11	Cytotoxic
MAP2K3	8.35e-16	0.34202	0.358	0.292	1.64e-11	Cytotoxic
TPM3	8.49e-16	0.263816	0.756	0.759	1.67e-11	Cytotoxic
ZBTB7A	1.04e-15	0.318049	0.433	0.37	2.04e-11	Cytotoxic
ARHGEF1	1.43e-15	0.307656	0.548	0.511	2.8e-11	Cytotoxic
ARF6	1.64e-15	0.272719	0.667	0.651	3.22e-11	Cytotoxic
IRF9	1.8e-15	0.346564	0.345	0.273	3.52e-11	Cytotoxic
TLN1	1.94e-15	0.318818	0.483	0.429	3.8e-11	Cytotoxic
PSMB8	2.53e-15	0.30283	0.506	0.464	4.95e-11	Cytotoxic
ZBTB38	2.83e-15	0.281191	0.243	0.169	5.55e-11	Cytotoxic
NCR3.3	3.22e-15	-0.275182	0.201	0.301	6.31e-11	Cytotoxic
H1FX	3.28e-15	0.39934	0.217	0.142	6.44e-11	Cytotoxic
IL2RB	3.74e-15	0.32511	0.372	0.305	7.34e-11	Cytotoxic
CD2.2	4.91e-15	-0.273255	0.415	0.532	9.62e-11	Cytotoxic
CAPNS1	5.21e-15	0.337449	0.388	0.329	1.02e-10	Cytotoxic
PRPF38B	8.48e-15	0.313015	0.616	0.59	1.66e-10	Cytotoxic
CD81	1.05e-14	0.273844	0.794	0.794	2.05e-10	Cytotoxic
TSEN54	1.15e-14	0.31844	0.404	0.345	2.25e-10	Cytotoxic
CCDC12	2.13e-14	0.286211	0.546	0.521	4.17e-10	Cytotoxic
PCSK7	2.26e-14	0.33102	0.407	0.345	4.43e-10	Cytotoxic
FAM43A.2	2.82e-14	-0.28994	0.145	0.23	5.52e-10	Cytotoxic
SELPLG	2.87e-14	0.299373	0.385	0.325	5.63e-10	Cytotoxic
ARL6IP5.1	3.82e-14	0.292309	0.603	0.574	7.48e-10	Cytotoxic
RHOA	4.1e-14	0.260527	0.679	0.677	8.05e-10	Cytotoxic
SRPK2.1	4.39e-14	0.30582	0.341	0.274	8.61e-10	Cytotoxic
TRAC.1	5.59e-14	-0.475684	0.118	0.191	1.1e-09	Cytotoxic
SPN	5.74e-14	0.304109	0.352	0.286	1.13e-09	Cytotoxic
RASSF1	6.07e-14	0.295423	0.335	0.272	1.19e-09	Cytotoxic
ANXA6	6.13e-14	0.304065	0.357	0.297	1.2e-09	Cytotoxic
PSMA3-AS1	7.85e-14	0.287261	0.178	0.115	1.54e-09	Cytotoxic
DGKD	9.14e-14	0.26348	0.229	0.163	1.79e-09	Cytotoxic
PPP1R18	9.62e-14	0.32496	0.326	0.262	1.89e-09	Cytotoxic
PPP1R15A.1	1.1e-13	-0.272476	0.723	0.829	2.15e-09	Cytotoxic
SIRT2	1.38e-13	0.284689	0.324	0.256	2.71e-09	Cytotoxic
EGR1.1	1.8e-13	-0.514164	0.107	0.18	3.54e-09	Cytotoxic
TPI1	1.93e-13	0.262855	0.564	0.535	3.79e-09	Cytotoxic
LAT.1	2.21e-13	0.323758	0.424	0.374	4.34e-09	Cytotoxic
OASL.1	2.84e-13	0.300374	0.314	0.247	5.56e-09	Cytotoxic
RPS26	3.79e-13	-0.28672	0.887	0.941	7.43e-09	Cytotoxic
STK10	4.15e-13	0.299554	0.405	0.35	8.15e-09	Cytotoxic
CSNK1D	4.49e-13	0.297418	0.46	0.416	8.8e-09	Cytotoxic
TBC1D10C	5.32e-13	0.289373	0.415	0.362	1.04e-08	Cytotoxic
LAMTOR1	6.7e-13	0.298855	0.409	0.362	1.31e-08	Cytotoxic
KRAS.1	6.82e-13	0.301378	0.48	0.439	1.34e-08	Cytotoxic
PRELID1	6.84e-13	0.316489	0.422	0.377	1.34e-08	Cytotoxic
ZCCHC17	7.06e-13	0.285003	0.238	0.173	1.38e-08	Cytotoxic
CD47	9.54e-13	0.31032	0.549	0.526	1.87e-08	Cytotoxic
DAZAP2	9.8e-13	0.266671	0.625	0.622	1.92e-08	Cytotoxic
PTRHD1.1	1.03e-12	0.274622	0.263	0.198	2.03e-08	Cytotoxic
PDIA3	1.26e-12	0.261552	0.721	0.719	2.48e-08	Cytotoxic
PLEKHF1	1.35e-12	0.296597	0.239	0.177	2.64e-08	Cytotoxic
DCTN3	1.55e-12	0.271048	0.446	0.403	3.04e-08	Cytotoxic
CAP1	1.56e-12	0.301161	0.451	0.408	3.05e-08	Cytotoxic
CNOT2	1.62e-12	0.323648	0.514	0.49	3.18e-08	Cytotoxic
AGPAT4	2.28e-12	0.26765	0.232	0.169	4.47e-08	Cytotoxic
MAPK1.1	2.31e-12	0.309438	0.306	0.248	4.52e-08	Cytotoxic
SLC9A3R1	2.39e-12	0.32002	0.299	0.24	4.68e-08	Cytotoxic
GNG5	2.58e-12	0.30469	0.473	0.437	5.06e-08	Cytotoxic
2002-09-01	3.25e-12	0.259983	0.148	0.093	6.38e-08	Cytotoxic
AC016831.7	3.51e-12	0.281006	0.179	0.119	6.89e-08	Cytotoxic
FBXO7	3.78e-12	0.282966	0.419	0.374	7.42e-08	Cytotoxic
IFI6	4.58e-12	0.327252	0.34	0.285	8.99e-08	Cytotoxic
C1orf56	4.65e-12	0.336536	0.394	0.339	9.12e-08	Cytotoxic
RNF213	5.78e-12	0.273709	0.627	0.616	1.13e-07	Cytotoxic
SSBP4.1	5.94e-12	0.276989	0.388	0.337	1.17e-07	Cytotoxic
DUSP1.3	6.55e-12	-0.264056	0.881	0.939	1.29e-07	Cytotoxic
BST2	6.93e-12	0.297963	0.279	0.221	1.36e-07	Cytotoxic
CBX4	7.73e-12	0.297649	0.298	0.239	1.52e-07	Cytotoxic
NCBP2-AS2	9.06e-12	0.279335	0.138	0.087	1.78e-07	Cytotoxic
PPP1R12A	1.19e-11	0.301017	0.455	0.411	2.34e-07	Cytotoxic
BTN3A2	1.22e-11	0.291206	0.357	0.302	2.39e-07	Cytotoxic
THRAP3	1.33e-11	0.274181	0.556	0.538	2.61e-07	Cytotoxic
AC044849.1	1.7e-11	0.301412	0.266	0.199	3.34e-07	Cytotoxic
LPCAT1	2.97e-11	0.269278	0.248	0.188	5.82e-07	Cytotoxic
F2R	3.2e-11	0.271374	0.207	0.151	6.27e-07	Cytotoxic
SIRT7	4.7e-11	0.270858	0.306	0.25	9.22e-07	Cytotoxic
IER3.2	4.97e-11	-0.258317	0.189	0.272	9.75e-07	Cytotoxic
ACTN4	5.58e-11	0.252055	0.439	0.403	1.09e-06	Cytotoxic
TAP1	5.84e-11	0.267322	0.32	0.266	1.14e-06	Cytotoxic
HLA-DQB1.2	6.22e-11	0.264276	0.376	0.314	1.22e-06	Cytotoxic
HDDC2	6.48e-11	0.256153	0.148	0.098	1.27e-06	Cytotoxic
SRSF9	7.37e-11	0.270883	0.506	0.492	1.45e-06	Cytotoxic
SH3BGRL	1.04e-10	0.254412	0.525	0.504	2.03e-06	Cytotoxic
MAP2K2	1.05e-10	0.253048	0.48	0.45	2.07e-06	Cytotoxic
SPPL2A	1.07e-10	0.277312	0.354	0.303	2.09e-06	Cytotoxic
TACC1	1.25e-10	0.309155	0.418	0.383	2.45e-06	Cytotoxic
TMF1	1.52e-10	0.281657	0.489	0.454	2.98e-06	Cytotoxic
ZNF428	1.64e-10	0.260513	0.304	0.252	3.22e-06	Cytotoxic
VPS26A	2.23e-10	0.277137	0.238	0.187	4.38e-06	Cytotoxic
SP100	2.3e-10	0.262899	0.493	0.464	4.51e-06	Cytotoxic
NDUFB10	2.45e-10	0.255205	0.444	0.405	4.81e-06	Cytotoxic
ARPC5	3e-10	0.26879	0.449	0.416	5.89e-06	Cytotoxic
NECAP1	3.17e-10	0.25077	0.198	0.144	6.22e-06	Cytotoxic
ATP6V0B	3.43e-10	0.257281	0.424	0.387	6.73e-06	Cytotoxic
TRAPPC10	4.14e-10	0.258443	0.397	0.355	8.11e-06	Cytotoxic
AMD1	5.96e-10	0.280508	0.224	0.167	1.17e-05	Cytotoxic
ARID1B	8.91e-10	0.276087	0.452	0.422	1.75e-05	Cytotoxic
LPGAT1	8.98e-10	0.268649	0.296	0.244	1.76e-05	Cytotoxic
OGA	9.98e-10	0.276495	0.412	0.374	1.96e-05	Cytotoxic
CYB561D2	1.03e-09	0.25112	0.235	0.185	2.02e-05	Cytotoxic
RAC1	1.13e-09	0.262795	0.531	0.523	2.22e-05	Cytotoxic
ARPC4	1.15e-09	0.25752	0.437	0.4	2.25e-05	Cytotoxic
SCP2	1.23e-09	0.288999	0.396	0.363	2.4e-05	Cytotoxic
RALY	1.26e-09	0.265937	0.388	0.349	2.47e-05	Cytotoxic
TRGC2	1.29e-09	0.314944	0.188	0.134	2.54e-05	Cytotoxic
IQGAP1	1.47e-09	0.251177	0.516	0.496	2.88e-05	Cytotoxic
2009-09-01	1.84e-09	0.276752	0.207	0.155	3.6e-05	Cytotoxic
IFITM3	2.42e-09	0.271227	0.155	0.108	4.74e-05	Cytotoxic
PRR13	2.8e-09	0.284017	0.495	0.479	5.5e-05	Cytotoxic
CYC1	2.81e-09	0.254142	0.278	0.23	5.52e-05	Cytotoxic
SNHG7	3.19e-09	0.307924	0.186	0.137	6.26e-05	Cytotoxic
JMJD6	3.2e-09	0.268134	0.611	0.606	6.28e-05	Cytotoxic
OTULIN	4.25e-09	0.264217	0.486	0.452	8.33e-05	Cytotoxic
CYFIP2	4.99e-09	0.276435	0.297	0.253	9.78e-05	Cytotoxic
RIOK3	5.79e-09	0.256652	0.391	0.349	0.000113502	Cytotoxic
ZAP70	5.96e-09	0.26358	0.317	0.276	0.000116902	Cytotoxic
USP16	8.36e-09	0.255605	0.489	0.467	0.000164004	Cytotoxic
RHOC	8.92e-09	0.266481	0.254	0.206	0.000174887	Cytotoxic
BAX	1.06e-08	0.263805	0.416	0.379	0.000207466	Cytotoxic
RAB5C	1.16e-08	0.269378	0.392	0.368	0.0002266	Cytotoxic
CMIP	1.46e-08	0.265162	0.379	0.342	0.000287046	Cytotoxic
ATF3.2	2.45e-08	-0.252492	0.15	0.214	0.000479457	Cytotoxic
DGUOK	3.44e-08	0.253775	0.361	0.326	0.000673682	Cytotoxic
CCDC69	3.6e-08	0.251734	0.246	0.201	0.000706588	Cytotoxic
RRBP1	3.95e-08	0.264677	0.3	0.254	0.000774581	Cytotoxic
CMC1	5.51e-08	0.4426	0.39	0.361	0.00108115	Cytotoxic
CDKN2D	1.96e-07	0.291286	0.293	0.254	0.00385308	Cytotoxic
CREBRF	3.95e-07	0.250817	0.412	0.385	0.00775426	Cytotoxic
GTF3C1.2	8.97e-07	0.259593	0.445	0.411	0.0175896	Cytotoxic
CD69.3	0.000103178	-0.331469	0.859	0.902	1	Cytotoxic
CD3G.1	0.000346181	0.252436	0.664	0.753	1	Cytotoxic
CCL5.3	0	-1.49718	0.862	0.987	0	Naive
NKG7.3	0	-2.04613	0.707	0.991	0	Naive
LTB.4	1.19e-289	1.44086	0.958	0.517	2.34e-285	Naive
TPT1.1	1.5e-258	0.50207	1	1	2.93e-254	Naive
CD4.1	3.43e-258	0.701811	0.344	0.035	6.72e-254	Naive
CST7.2	6.22e-257	-1.28858	0.775	0.958	1.22e-252	Naive
CTSW.1	4.72e-224	-1.38971	0.441	0.824	9.25e-220	Naive
RPL11.1	9.21e-216	0.440783	1	0.999	1.81e-211	Naive
METRNL.3	4.62e-211	-1.29386	0.581	0.87	9.05e-207	Naive
CCL4.3	3.29e-203	-2.1377	0.259	0.741	6.46e-199	Naive
AQP3.4	9.91e-203	1.05528	0.712	0.263	1.94e-198	Naive
GZMB.3	1.86e-195	-2.14741	0.105	0.581	3.64e-191	Naive
RPL13.1	4.43e-191	0.411988	1	1	8.7e-187	Naive
RPLP0.2	2.46e-188	0.577448	1	0.992	4.83e-184	Naive
TNFRSF4	9.01e-188	0.777889	0.274	0.032	1.77e-183	Naive
RPL18.1	5.44e-182	0.422759	1	0.999	1.07e-177	Naive
EEF1A1.1	5.39e-166	0.386018	1	1	1.06e-161	Naive
RPS2.1	2.35e-163	0.380251	1	1	4.61e-159	Naive
KLRD1.3	3.11e-162	-1.46978	0.068	0.494	6.1e-158	Naive
RPS18.1	3.18e-161	0.443611	1	1	6.23e-157	Naive
RPS8.1	1.39e-159	0.430132	1	0.999	2.73e-155	Naive
RPS16.1	1.71e-158	0.399468	1	0.999	3.36e-154	Naive
S100A11.3	4.24e-157	0.991765	0.863	0.532	8.32e-153	Naive
RPLP1.1	4.76e-157	0.394298	1	1	9.34e-153	Naive
GZMH.3	2.08e-150	-1.73768	0.188	0.578	4.09e-146	Naive
RNASET2.3	3.14e-149	0.836872	0.816	0.477	6.15e-145	Naive
RPL32.1	2.67e-148	0.373292	1	1	5.23e-144	Naive
RPSA.1	6.39e-148	0.44504	0.999	0.997	1.25e-143	Naive
RPL10.1	3.68e-147	0.343708	1	1	7.22e-143	Naive
GZMM.3	7.5e-146	-0.85453	0.759	0.895	1.47e-141	Naive
RPL13A.1	4.62e-145	0.41391	1	0.999	9.05e-141	Naive
ICOS.2	1.71e-139	0.762344	0.428	0.124	3.35e-135	Naive
RPS13.1	2.4e-139	0.389085	1	0.999	4.71e-135	Naive
RPL18A.1	2.31e-137	0.365699	1	1	4.53e-133	Naive
CCR6.4	3.08e-137	0.685804	0.428	0.125	6.05e-133	Naive
RPS6.1	6.02e-136	0.386217	1	1	1.18e-131	Naive
RPL34.1	3.6e-135	0.406348	1	0.999	7.05e-131	Naive
RPL9.1	9.68e-134	0.383159	1	0.999	1.9e-129	Naive
GNA15.3	1.42e-132	0.629523	0.371	0.097	2.78e-128	Naive
RPL10A.1	2.08e-128	0.385858	1	0.998	4.09e-124	Naive
RPS23.1	6.55e-126	0.333133	1	1	1.28e-121	Naive
DUSP2.1	2.81e-125	-0.922377	0.848	0.936	5.51e-121	Naive
RPS25.1	3.81e-125	0.360952	1	0.999	7.47e-121	Naive
GIMAP7.3	9.38e-125	0.905315	0.681	0.343	1.84e-120	Naive
RPS27A.1	2.9e-124	0.299204	1	1	5.68e-120	Naive
RPL7.1	1.01e-121	0.463118	0.999	0.981	1.99e-117	Naive
RPS19.1	1.57e-121	0.36878	1	1	3.07e-117	Naive
RCAN3.4	2.18e-120	0.675522	0.55	0.217	4.28e-116	Naive
GNLY.2	2.84e-116	-2.00959	0.198	0.556	5.57e-112	Naive
RPLP2.1	3.45e-116	0.335256	1	0.999	6.76e-112	Naive
RPL39.1	8.38e-116	0.391928	1	0.998	1.64e-111	Naive
RPL12.1	5.3e-115	0.336157	1	0.999	1.04e-110	Naive
FGFBP2.3	6.95e-115	-1.91704	0.092	0.429	1.36e-110	Naive
RPS15.1	2.64e-114	0.320144	1	1	5.18e-110	Naive
RPL36.1	1.82e-111	0.42219	1	0.991	3.56e-107	Naive
RPL29.1	2.81e-110	0.334085	1	0.999	5.5e-106	Naive
RPL30.1	4.21e-110	0.288059	1	1	8.26e-106	Naive
RPS3A.1	7.87e-109	0.33024	1	1	1.54e-104	Naive
RPL3.1	4.07e-105	0.301898	1	1	7.99e-101	Naive
RPL5.1	1.33e-104	0.330922	1	0.998	2.61e-100	Naive
RPL23.1	1.68e-104	0.481498	0.993	0.951	3.29e-100	Naive
PRF1.2	1.73e-104	-1.05417	0.293	0.589	3.38e-100	Naive
CD7.2	1.94e-103	-0.879322	0.537	0.764	3.81e-99	Naive
ZEB2.3	1.9e-102	-1.10636	0.243	0.549	3.73e-98	Naive
EEF1B2.1	2.83e-100	0.412184	0.997	0.988	5.55e-96	Naive
RPL37.1	3.42e-100	0.367705	1	0.999	6.7e-96	Naive
TIMP1.1	7.29e-100	0.634707	0.414	0.147	1.43e-95	Naive
RPL19.1	4.15e-98	0.268753	1	1	8.14e-94	Naive
RPS28.1	1.83e-96	0.369864	1	0.998	3.59e-92	Naive
RPL35A.1	5.54e-96	0.323972	1	0.998	1.09e-91	Naive
C1orf21.4	9.3e-96	-0.905879	0.055	0.348	1.82e-91	Naive
RPS4X.1	4.3e-95	0.290547	1	0.999	8.42e-91	Naive
IER2.2	9.13e-94	-0.777482	0.904	0.951	1.79e-89	Naive
RPL4.1	2.54e-93	0.404994	0.998	0.974	4.98e-89	Naive
HCST.1	1.39e-92	-0.65369	0.853	0.917	2.72e-88	Naive
RPS14.1	4.75e-92	0.272872	1	1	9.31e-88	Naive
UBB.1	3.38e-90	-0.544302	0.964	0.97	6.64e-86	Naive
GPR183.3	4.97e-90	0.668612	0.743	0.411	9.74e-86	Naive
RACK1.1	3.12e-89	0.332841	0.999	0.992	6.12e-85	Naive
NR4A2.3	5.98e-89	-0.776798	0.747	0.861	1.17e-84	Naive
RPS12.1	2.2e-87	0.283746	1	1	4.31e-83	Naive
RPL23A.1	4.79e-87	0.268733	1	1	9.4e-83	Naive
RPL7A	1.25e-86	0.260052	1	1	2.45e-82	Naive
AKNA.3	5.35e-86	-0.831246	0.474	0.671	1.05e-81	Naive
RPS9.1	5.55e-86	0.294363	1	0.998	1.09e-81	Naive
RPS5.1	8.39e-85	0.342506	0.999	0.996	1.64e-80	Naive
IL7R.4	2.02e-84	0.535981	0.984	0.796	3.96e-80	Naive
CD2.3	5.65e-84	0.680639	0.735	0.45	1.11e-79	Naive
CORO1B	1.03e-83	0.479975	0.34	0.114	2.01e-79	Naive
MATK.1	2.21e-83	-0.803129	0.215	0.487	4.34e-79	Naive
RPL6.1	3.34e-83	0.285393	1	0.999	6.56e-79	Naive
FLT3LG.2	1.02e-82	0.516742	0.522	0.239	2.01e-78	Naive
TNFRSF18	2.32e-82	0.315344	0.143	0.021	4.55e-78	Naive
GABARAPL1.2	7.67e-81	-0.788746	0.488	0.676	1.5e-76	Naive
PPP2R5C.1	1.31e-80	-0.590601	0.874	0.922	2.58e-76	Naive
RPL8.1	2.35e-80	0.32132	0.998	0.998	4.61e-76	Naive
HLA-DPB1.3	7.11e-80	-0.871028	0.408	0.631	1.39e-75	Naive
CD247.2	1.88e-79	-0.864664	0.602	0.742	3.68e-75	Naive
RPL22.1	9.82e-79	0.344806	0.999	0.989	1.93e-74	Naive
RPL14	8.88e-78	0.268808	0.999	0.999	1.74e-73	Naive
RPS20.1	9.34e-78	0.354614	0.998	0.987	1.83e-73	Naive
RPL24.1	1.97e-77	0.286528	0.999	0.998	3.86e-73	Naive
RPS11.1	2.52e-77	0.349722	1	0.989	4.94e-73	Naive
TYROBP.2	2.67e-77	-1.41746	0.046	0.297	5.23e-73	Naive
SAMSN1.2	5.49e-76	0.596782	0.768	0.492	1.08e-71	Naive
RPL27A.1	1.71e-75	0.366356	1	0.983	3.35e-71	Naive
BTG2.1	2.44e-71	-0.741543	0.846	0.892	4.78e-67	Naive
SRSF7	3.78e-71	-0.496955	0.967	0.978	7.42e-67	Naive
REL.2	8.34e-71	-0.683514	0.793	0.845	1.64e-66	Naive
RPL26.1	1.17e-70	0.274847	1	0.998	2.29e-66	Naive
YBX3.4	2.21e-70	-0.91048	0.059	0.3	4.33e-66	Naive
CCR7.2	2.49e-70	0.63022	0.275	0.094	4.89e-66	Naive
UBA52	4.39e-70	0.271093	1	0.997	8.61e-66	Naive
MT-CO2	4.11e-68	-0.279112	1	1	8.05e-64	Naive
GTF3C1.3	2.76e-67	-0.84034	0.229	0.461	5.41e-63	Naive
PTPRC.1	2.81e-67	-0.477184	0.963	0.969	5.51e-63	Naive
ZBTB16.1	3.44e-67	-0.739065	0.112	0.355	6.74e-63	Naive
JUND.1	5.85e-67	-0.380603	0.999	0.998	1.15e-62	Naive
SLA2.3	6.63e-67	-0.761643	0.13	0.369	1.3e-62	Naive
EIF3E.1	1.75e-66	0.454046	0.924	0.779	3.44e-62	Naive
PIK3R1.1	1.29e-65	-0.66199	0.711	0.812	2.53e-61	Naive
RILPL2.1	2.67e-65	0.526304	0.524	0.268	5.23e-61	Naive
HINT1.1	5.96e-65	0.392104	0.976	0.901	1.17e-60	Naive
RPL35.1	8.57e-65	0.308863	0.998	0.991	1.68e-60	Naive
RPS21.1	3.23e-64	0.374807	1	0.987	6.33e-60	Naive
RPL31.1	2.22e-63	0.354938	0.994	0.962	4.35e-59	Naive
FRMD4B.2	2.37e-63	0.4851	0.329	0.132	4.64e-59	Naive
CTSH.2	1.33e-62	0.366586	0.265	0.091	2.62e-58	Naive
RPL38.1	4.05e-61	0.346797	0.999	0.971	7.95e-57	Naive
RPS29.1	5.26e-60	0.330513	1	0.998	1.03e-55	Naive
TRDC.3	1.16e-59	-1.21859	0.013	0.206	2.27e-55	Naive
TRADD	1.4e-59	0.402988	0.396	0.176	2.75e-55	Naive
TNFSF13B	1.45e-58	0.264101	0.14	0.03	2.84e-54	Naive
COTL1.1	1.98e-58	0.390534	0.579	0.306	3.89e-54	Naive
LGALS3.4	5.71e-57	0.474486	0.344	0.147	1.12e-52	Naive
FXYD5	7.36e-57	0.436984	0.928	0.787	1.44e-52	Naive
IFRD1.2	1.05e-56	-0.717383	0.556	0.7	2.06e-52	Naive
MAFF.1	3.61e-56	-0.709853	0.204	0.418	7.07e-52	Naive
PPA1.2	5.04e-56	0.465984	0.564	0.312	9.88e-52	Naive
GZMA.1	1.22e-55	-0.544132	0.66	0.813	2.39e-51	Naive
AC010197.2	1.59e-54	0.410049	0.356	0.157	3.13e-50	Naive
LITAF	2.04e-54	-0.516163	0.836	0.887	4e-50	Naive
ABHD17A.2	4.11e-54	-0.564069	0.664	0.757	8.06e-50	Naive
KDSR.1	2.51e-53	0.375352	0.281	0.11	4.91e-49	Naive
CDKN1A.1	4.01e-53	0.437708	0.501	0.264	7.86e-49	Naive
ADAM19	1.75e-52	0.312767	0.201	0.064	3.43e-48	Naive
SNX9.3	2.52e-52	0.415335	0.386	0.182	4.94e-48	Naive
CTLA4	4.76e-52	0.298068	0.137	0.032	9.34e-48	Naive
RPL27.1	1.37e-51	0.251801	1	0.994	2.68e-47	Naive
TNFRSF25.3	2.96e-51	0.43722	0.651	0.397	5.81e-47	Naive
RGS10	3.11e-51	0.426813	0.589	0.338	6.1e-47	Naive
KLRC1.4	3.82e-51	-0.650094	0.02	0.194	7.49e-47	Naive
PABPC1.3	6.7e-51	0.339227	0.989	0.94	1.31e-46	Naive
RGS2.2	1.66e-50	-0.74129	0.441	0.599	3.26e-46	Naive
RPL37A.1	2.88e-50	0.266684	1	0.995	5.65e-46	Naive
IFITM2.2	7.57e-50	-0.583703	0.8	0.859	1.48e-45	Naive
CCL4L2.3	2.09e-49	-1.99135	0.067	0.256	4.11e-45	Naive
RPS10.1	2.25e-49	0.387034	0.985	0.948	4.42e-45	Naive
TOMM7.1	6.25e-49	0.354083	0.98	0.916	1.23e-44	Naive
FOSB.3	1.52e-48	-0.595596	0.84	0.869	2.97e-44	Naive
PTMS.1	2.96e-48	-0.570139	0.09	0.286	5.8e-44	Naive
BCL2.2	2.79e-47	0.343513	0.254	0.1	5.47e-43	Naive
TNFAIP8.3	9.59e-47	0.430546	0.557	0.329	1.88e-42	Naive
DUSP1.4	2.42e-45	-0.622661	0.915	0.925	4.74e-41	Naive
ANXA2.1	2.53e-45	0.384487	0.428	0.225	4.97e-41	Naive
GADD45B.1	3.37e-45	-0.631149	0.709	0.788	6.61e-41	Naive
BIRC3.1	3.75e-45	0.455736	0.637	0.398	7.36e-41	Naive
BTF3	6.46e-45	0.270509	0.997	0.971	1.27e-40	Naive
TRAT1.1	2.49e-44	0.372485	0.375	0.187	4.88e-40	Naive
APOBEC3G.2	2.74e-44	-0.633924	0.401	0.55	5.37e-40	Naive
CYBA.2	3.28e-44	-0.376912	0.971	0.977	6.43e-40	Naive
SRSF2	3.68e-44	-0.437217	0.936	0.932	7.23e-40	Naive
EFHD2.2	4.34e-44	-0.562782	0.686	0.761	8.52e-40	Naive
TXN	1e-43	0.46159	0.673	0.447	1.97e-39	Naive
CD8A.4	1.84e-43	-0.940064	0.125	0.309	3.61e-39	Naive
CD69.4	1.95e-43	-0.760011	0.879	0.893	3.83e-39	Naive
FCGR3A.3	4.25e-43	-0.676779	0.028	0.182	8.33e-39	Naive
SPON2.2	6.58e-43	-0.701623	0.119	0.295	1.29e-38	Naive
FOXP1	1.24e-42	0.445093	0.593	0.365	2.43e-38	Naive
NOP53.1	7.87e-42	0.30137	0.973	0.905	1.54e-37	Naive
SOD2	8.17e-42	0.352445	0.429	0.227	1.6e-37	Naive
ABRACL	1.14e-41	0.383992	0.599	0.371	2.23e-37	Naive
ANXA1.1	1.5e-41	0.436256	0.934	0.823	2.95e-37	Naive
AOAH.2	1.53e-41	-0.479128	0.018	0.162	3.01e-37	Naive
RBM39.1	7.67e-41	-0.407278	0.895	0.909	1.5e-36	Naive
MT-CO1	3.81e-40	-0.251512	1	1	7.46e-36	Naive
BZW1.1	2.46e-39	-0.437171	0.793	0.821	4.82e-35	Naive
HLA-DPA1.2	5.12e-39	-0.614894	0.383	0.53	1e-34	Naive
SH3YL1	9.76e-39	0.255117	0.184	0.067	1.91e-34	Naive
PIM1	1.03e-38	0.372453	0.634	0.409	2.02e-34	Naive
FURIN.4	1.54e-38	0.368188	0.502	0.294	3.02e-34	Naive
FOS.3	1.55e-38	-0.629016	0.875	0.915	3.04e-34	Naive
ARHGAP15	2.08e-38	0.351023	0.539	0.321	4.07e-34	Naive
CLIC3.2	4.01e-38	-0.716797	0.235	0.407	7.86e-34	Naive
SYNE1.2	5.51e-38	-0.598294	0.287	0.451	1.08e-33	Naive
SYNGR1.2	1.34e-37	-0.514014	0.023	0.159	2.63e-33	Naive
STK24.1	1.38e-37	0.316156	0.487	0.28	2.71e-33	Naive
LAG3	1.94e-37	-0.401882	0.136	0.308	3.8e-33	Naive
FOSL2.1	1.3e-36	-0.49845	0.574	0.671	2.55e-32	Naive
COX7C.1	1.37e-36	0.285956	0.975	0.897	2.68e-32	Naive
NPM1.1	1.88e-36	0.252335	0.988	0.951	3.69e-32	Naive
EEF2.1	2.85e-36	0.284038	0.98	0.912	5.59e-32	Naive
CACYBP	5.09e-36	0.386164	0.502	0.299	9.98e-32	Naive
DDX3X.1	5.21e-36	-0.499722	0.832	0.839	1.02e-31	Naive
ZNF331.1	7.71e-36	-0.594642	0.587	0.668	1.51e-31	Naive
ABI3.2	3.21e-35	-0.531482	0.112	0.265	6.3e-31	Naive
KLRG1.1	8.59e-35	-0.562113	0.314	0.46	1.68e-30	Naive
SARAF.1	1.24e-34	0.283122	0.984	0.947	2.42e-30	Naive
HEBP2	6.52e-34	0.315202	0.516	0.308	1.28e-29	Naive
KLRF1.3	1.03e-33	-0.563715	0.029	0.158	2.02e-29	Naive
TPST2.2	1.72e-33	-0.481941	0.077	0.221	3.37e-29	Naive
SLC7A5.1	2.99e-33	-0.496308	0.545	0.641	5.86e-29	Naive
HLA-DRB1.2	7.26e-33	-0.578323	0.214	0.374	1.42e-28	Naive
MZT2A	2.17e-31	0.317404	0.721	0.513	4.25e-27	Naive
CEMIP2.3	2.6e-31	-0.55991	0.325	0.458	5.09e-27	Naive
LIMS1	2.8e-31	0.310664	0.342	0.183	5.49e-27	Naive
CD28.1	3.5e-31	0.280021	0.332	0.176	6.87e-27	Naive
APMAP.2	4.23e-31	-0.505448	0.334	0.455	8.3e-27	Naive
ARID5B.1	5.79e-31	0.331579	0.473	0.286	1.14e-26	Naive
CHST12.2	7.55e-31	-0.525453	0.148	0.29	1.48e-26	Naive
NCL.1	1.34e-30	-0.394827	0.854	0.867	2.63e-26	Naive
FYB1.1	1.52e-30	0.377345	0.715	0.515	2.99e-26	Naive
CD59	2.24e-30	0.267343	0.218	0.099	4.39e-26	Naive
ADGRG1.2	2.71e-30	-0.407778	0.015	0.125	5.32e-26	Naive
TRGC1.2	3.75e-30	-0.573385	0.025	0.14	7.35e-26	Naive
S1PR5.1	6.18e-30	-0.442933	0.092	0.228	1.21e-25	Naive
TMEM123.1	6.86e-30	0.323666	0.673	0.463	1.35e-25	Naive
ID1.3	8.6e-30	-0.711859	0.206	0.356	1.69e-25	Naive
DPP4.2	1.45e-29	0.259848	0.269	0.134	2.84e-25	Naive
DDX5	2.73e-29	-0.277719	0.985	0.979	5.35e-25	Naive
AP3M2	4.99e-29	0.275412	0.384	0.218	9.78e-25	Naive
KLRB1.3	5.48e-29	-0.46666	0.769	0.851	1.08e-24	Naive
CCL3.3	1.02e-28	-1.14155	0.046	0.167	1.99e-24	Naive
ATP5PD	1.03e-28	0.304281	0.646	0.451	2.02e-24	Naive
CAMK4.2	1.35e-28	0.256976	0.474	0.285	2.65e-24	Naive
MALAT1.2	4.29e-28	-1.1154	0.242	0.376	8.42e-24	Naive
TNFSF9.2	6.01e-28	-0.434789	0.06	0.184	1.18e-23	Naive
FUS.1	6.84e-28	-0.365403	0.898	0.896	1.34e-23	Naive
DDIT4.2	7.6e-28	-0.481258	0.523	0.626	1.49e-23	Naive
HLA-DQB1.3	1e-27	-0.590466	0.214	0.356	1.96e-23	Naive
TRGC2.1	1.05e-27	-0.550478	0.05	0.169	2.06e-23	Naive
EIF3F	2.4e-27	0.250401	0.921	0.808	4.71e-23	Naive
RPL36A.1	2.41e-27	0.349194	0.877	0.741	4.72e-23	Naive
RUNX3.1	2.96e-27	-0.412546	0.701	0.753	5.81e-23	Naive
INPP4B	4.97e-27	0.259751	0.194	0.089	9.74e-23	Naive
FAM107B.2	7.75e-27	0.312514	0.776	0.579	1.52e-22	Naive
NCR3.4	8.13e-27	-0.508251	0.161	0.299	1.59e-22	Naive
HLA-DRB5.3	1.65e-26	-0.497898	0.068	0.188	3.23e-22	Naive
MIDN.1	6.78e-26	-0.426125	0.656	0.698	1.33e-21	Naive
EIF3L	7.88e-26	0.315905	0.733	0.556	1.54e-21	Naive
GMFG.1	9.36e-26	0.273582	0.896	0.755	1.83e-21	Naive
IFNGR1.1	1.43e-25	-0.504864	0.382	0.486	2.8e-21	Naive
GSTK1.1	1.46e-25	0.327623	0.708	0.519	2.85e-21	Naive
SYTL3.2	1.6e-25	-0.455094	0.539	0.613	3.13e-21	Naive
TUBA4A.2	1.93e-25	-0.38533	0.804	0.856	3.78e-21	Naive
PERP.1	2.2e-25	0.308802	0.423	0.265	4.32e-21	Naive
H3F3B.1	2.42e-25	-0.85641	0.242	0.376	4.75e-21	Naive
GUK1	3.68e-25	-0.298053	0.867	0.863	7.21e-21	Naive
CMC1.1	3.83e-25	-0.789602	0.279	0.388	7.51e-21	Naive
NOSIP.2	9.7e-25	0.283626	0.608	0.415	1.9e-20	Naive
PAG1.1	1.15e-24	0.279978	0.404	0.247	2.26e-20	Naive
RPS4Y1	1.2e-24	0.282153	0.897	0.792	2.36e-20	Naive
B3GNT2	1.59e-24	-0.426561	0.175	0.302	3.12e-20	Naive
IER5L.1	2.02e-24	-0.572118	0.239	0.365	3.96e-20	Naive
ENC1.2	3.65e-24	-0.411691	0.053	0.162	7.16e-20	Naive
OTULIN.1	3.8e-24	-0.490632	0.375	0.479	7.45e-20	Naive
TCF25.2	4.09e-24	-0.466188	0.567	0.633	8.02e-20	Naive
ITGB2.2	5.6e-24	-0.463026	0.661	0.691	1.1e-19	Naive
MZT2B	1.03e-23	0.251297	0.879	0.744	2.03e-19	Naive
APRT	1.27e-23	0.25874	0.831	0.664	2.49e-19	Naive
NR4A3.1	1.33e-23	-0.453199	0.239	0.36	2.61e-19	Naive
IRF1.1	2.53e-23	-0.357568	0.888	0.885	4.95e-19	Naive
YPEL5.1	2.86e-23	-0.280508	0.959	0.936	5.61e-19	Naive
LMNB1.3	7.98e-23	-0.480834	0.185	0.302	1.57e-18	Naive
LCP1	1.44e-22	-0.35537	0.703	0.743	2.83e-18	Naive
UBE2S.1	1.74e-22	-0.401743	0.725	0.751	3.42e-18	Naive
PTPN7.2	2.15e-22	-0.490437	0.515	0.577	4.22e-18	Naive
YWHAZ	2.45e-22	-0.291287	0.934	0.916	4.8e-18	Naive
RAB5IF.2	2.54e-22	-0.454625	0.369	0.463	4.98e-18	Naive
SQSTM1.1	3.53e-22	-0.388344	0.669	0.716	6.93e-18	Naive
MAP3K8.1	3.72e-22	-0.432153	0.44	0.546	7.29e-18	Naive
SMDT1	3.85e-22	0.254041	0.609	0.431	7.55e-18	Naive
DNAJB6.2	3.99e-22	-0.348486	0.811	0.823	7.82e-18	Naive
ITM2A	3.99e-22	0.285087	0.566	0.392	7.82e-18	Naive
KLF3	4.33e-22	0.286232	0.779	0.62	8.48e-18	Naive
COMMD6	5.2e-22	0.253619	0.913	0.803	1.02e-17	Naive
ITPRIP	5.29e-22	-0.399345	0.157	0.272	1.04e-17	Naive
NAP1L1	6.09e-22	0.25033	0.853	0.701	1.19e-17	Naive
NEAT1.2	6.53e-22	-0.863671	0.222	0.352	1.28e-17	Naive
CMTM6	7.06e-22	0.261544	0.507	0.337	1.38e-17	Naive
SOD1	8.94e-22	0.261312	0.822	0.656	1.75e-17	Naive
PTPRE.2	9.01e-22	-0.476852	0.307	0.413	1.77e-17	Naive
DTHD1.1	1.73e-21	-0.284686	0.02	0.106	3.4e-17	Naive
GNG2.1	3.18e-21	-0.425274	0.551	0.601	6.23e-17	Naive
TSPYL2.2	4.54e-21	-0.624056	0.314	0.41	8.9e-17	Naive
FYN	5.5e-21	-0.319118	0.83	0.839	1.08e-16	Naive
NSA2	6.44e-21	0.260027	0.761	0.589	1.26e-16	Naive
JUNB.1	7.04e-21	-0.335099	0.977	0.969	1.38e-16	Naive
S100A10.2	8.32e-21	0.281183	0.928	0.842	1.63e-16	Naive
ADGRE5	8.88e-21	-0.396032	0.602	0.648	1.74e-16	Naive
ANP32B	9.25e-21	0.267024	0.757	0.588	1.81e-16	Naive
S100A4.2	1.08e-20	0.252536	0.991	0.964	2.12e-16	Naive
ZFP36.1	1.28e-20	-0.355175	0.962	0.954	2.5e-16	Naive
IER3.3	1.29e-20	-0.602621	0.159	0.27	2.52e-16	Naive
SEPT7.1	1.62e-20	-0.605201	0.202	0.319	3.17e-16	Naive
FAM43A.3	3.22e-20	-0.491429	0.12	0.227	6.32e-16	Naive
JMJD6.1	1.08e-19	-0.40086	0.561	0.618	2.12e-15	Naive
PLAC8.1	1.82e-19	-0.409063	0.314	0.42	3.56e-15	Naive
ARPC1B.1	3.02e-19	0.271573	0.622	0.457	5.92e-15	Naive
ARHGAP9.2	3.08e-19	-0.428165	0.284	0.38	6.04e-15	Naive
FAM133B.1	1.13e-18	-0.355241	0.743	0.766	2.22e-14	Naive
ZBTB1.1	1.38e-18	-0.399222	0.543	0.592	2.71e-14	Naive
TNFRSF1B.1	2.09e-18	-0.370106	0.544	0.602	4.1e-14	Naive
PLEK.2	2.51e-18	-0.364249	0.088	0.184	4.93e-14	Naive
TAGAP.3	2.72e-18	0.26465	0.646	0.485	5.34e-14	Naive
CHMP1B.1	4.1e-18	-0.422847	0.515	0.563	8.03e-14	Naive
SERTAD1	7.94e-18	-0.402197	0.588	0.623	1.56e-13	Naive
MCL1	9.02e-18	-0.324261	0.836	0.831	1.77e-13	Naive
SLA.3	1.23e-17	-0.40319	0.526	0.575	2.4e-13	Naive
SRRM1	1.69e-17	-0.294398	0.795	0.804	3.31e-13	Naive
SRSF3	1.93e-17	-0.276302	0.905	0.893	3.79e-13	Naive
S1PR4.1	2.13e-17	0.253955	0.6	0.45	4.17e-13	Naive
MAF.3	2.55e-17	0.258472	0.454	0.304	4.99e-13	Naive
DDX24.1	2.81e-17	-0.274408	0.869	0.851	5.51e-13	Naive
H3F3A.3	2.82e-17	-0.515663	0.239	0.369	5.54e-13	Naive
DDX6.1	3.53e-17	-0.32077	0.699	0.708	6.93e-13	Naive
IFITM3.1	3.95e-17	-0.310584	0.052	0.135	7.75e-13	Naive
MAPRE2.1	5.26e-17	-0.383757	0.231	0.326	1.03e-12	Naive
C12orf75.2	5.62e-17	-0.390568	0.493	0.557	1.1e-12	Naive
SLC38A1	6.86e-17	-0.317465	0.686	0.697	1.35e-12	Naive
CD99.2	8.92e-17	-0.300168	0.805	0.79	1.75e-12	Naive
EGR1.2	9.83e-17	-0.598843	0.086	0.177	1.93e-12	Naive
STK4.2	1.26e-16	-0.341015	0.761	0.758	2.46e-12	Naive
DGKD.1	1.9e-16	-0.331217	0.106	0.196	3.72e-12	Naive
COL6A2	2.07e-16	-0.313252	0.051	0.132	4.05e-12	Naive
TRBC1.2	3.32e-16	-0.261597	0.147	0.263	6.51e-12	Naive
PMAIP1.2	3.44e-16	-0.481664	0.479	0.546	6.74e-12	Naive
RARRES3.2	6e-16	-0.446588	0.169	0.276	1.18e-11	Naive
ARPC2.2	7.31e-16	-0.262211	0.945	0.929	1.43e-11	Naive
IFNG.2	7.85e-16	-0.633864	0.073	0.159	1.54e-11	Naive
CD74.1	8.66e-16	-0.337566	0.77	0.802	1.7e-11	Naive
DUSP10	1.12e-15	-0.387525	0.261	0.353	2.19e-11	Naive
LPCAT1.1	1.2e-15	-0.334959	0.129	0.22	2.36e-11	Naive
HLA-DRA.2	1.59e-15	-0.521913	0.186	0.283	3.13e-11	Naive
NFKBIA.1	1.72e-15	-0.296127	0.978	0.971	3.37e-11	Naive
LLGL2.2	3.91e-15	-0.305462	0.091	0.176	7.66e-11	Naive
AC004687.1.1	4.52e-15	-0.344775	0.055	0.131	8.85e-11	Naive
HMGN3.1	6.26e-15	-0.355618	0.225	0.313	1.23e-10	Naive
CMIP.1	9.88e-15	-0.368182	0.286	0.366	1.94e-10	Naive
HNRNPH1.1	1.68e-14	-0.325253	0.721	0.726	3.29e-10	Naive
FAM53B.2	2.41e-14	-0.331296	0.122	0.207	4.73e-10	Naive
ATP8A1	3.98e-14	-0.294289	0.091	0.171	7.81e-10	Naive
MAP2K3.1	4.99e-14	-0.347043	0.243	0.323	9.79e-10	Naive
PTPN12.1	5.8e-14	-0.29198	0.069	0.144	1.14e-09	Naive
MXRA7.1	7.12e-14	-0.325606	0.2	0.286	1.4e-09	Naive
STAT4	8.74e-14	-0.326653	0.616	0.632	1.71e-09	Naive
BRD2	8.77e-14	-0.307329	0.677	0.682	1.72e-09	Naive
ITGB1.3	1.03e-13	0.265396	0.403	0.285	2.03e-09	Naive
SIRT2.1	1.09e-13	-0.337943	0.208	0.289	2.13e-09	Naive
PTPN22	1.84e-13	-0.319601	0.419	0.482	3.61e-09	Naive
RASGEF1B	2.06e-13	-0.365932	0.262	0.347	4.05e-09	Naive
AES.2	2.57e-13	-0.411801	0.235	0.343	5.04e-09	Naive
AC044849.1.1	2.98e-13	-0.409673	0.145	0.232	5.84e-09	Naive
C16orf72	3.34e-13	-0.356582	0.388	0.444	6.56e-09	Naive
USP11	3.69e-13	-0.27269	0.106	0.183	7.23e-09	Naive
IDI1.1	3.77e-13	-0.310466	0.68	0.687	7.39e-09	Naive
BCL9L	4.08e-13	-0.343405	0.511	0.542	7.99e-09	Naive
TLE1.2	1.09e-12	-0.369309	0.242	0.322	2.14e-08	Naive
PIP4K2A	1.14e-12	-0.310719	0.45	0.5	2.24e-08	Naive
CTPS1.1	2.2e-12	-0.315742	0.141	0.215	4.31e-08	Naive
CNOT2.1	4.25e-12	-0.345313	0.468	0.502	8.33e-08	Naive
CALR.1	5.08e-12	-0.311066	0.745	0.717	9.96e-08	Naive
ARF6.1	7.03e-12	-0.273301	0.653	0.656	1.38e-07	Naive
SYNE2	7.17e-12	-0.263963	0.76	0.772	1.41e-07	Naive
CD8B	7.4e-12	-0.30633	0.051	0.116	1.45e-07	Naive
TFDP2.1	1.11e-11	-0.340356	0.208	0.282	2.18e-07	Naive
GALNT11	1.26e-11	-0.322529	0.173	0.247	2.46e-07	Naive
TSEN54.1	1.48e-11	-0.326595	0.31	0.372	2.9e-07	Naive
CTSD.2	1.99e-11	-0.339184	0.292	0.354	3.91e-07	Naive
TGFBR3	2.25e-11	-0.312545	0.239	0.313	4.41e-07	Naive
ACTN4.1	2.26e-11	-0.288866	0.363	0.423	4.44e-07	Naive
AC245297.3.1	2.82e-11	-0.314714	0.125	0.202	5.52e-07	Naive
CD300A.2	2.88e-11	-0.290377	0.104	0.172	5.65e-07	Naive
FLNA.1	3.27e-11	-0.293997	0.621	0.635	6.41e-07	Naive
SH2D1A	5.03e-11	-0.3364	0.367	0.415	9.86e-07	Naive
PKN1.1	5.64e-11	-0.324042	0.285	0.344	1.11e-06	Naive
DNAJA1.1	5.92e-11	-0.287077	0.892	0.859	1.16e-06	Naive
PRKD3	6.7e-11	-0.259213	0.128	0.2	1.31e-06	Naive
EIF4A2.1	7.92e-11	-0.271531	0.781	0.759	1.55e-06	Naive
POLR2A	8.35e-11	-0.303089	0.407	0.454	1.64e-06	Naive
GYPC	1.45e-10	-0.251688	0.712	0.713	2.83e-06	Naive
APOL6.1	1.65e-10	-0.315178	0.281	0.345	3.23e-06	Naive
RRBP1.1	1.77e-10	-0.335262	0.213	0.278	3.47e-06	Naive
ITGAL.2	1.8e-10	-0.317857	0.273	0.337	3.53e-06	Naive
GK5.1	1.8e-10	-0.263861	0.086	0.151	3.53e-06	Naive
ERGIC1	2.19e-10	-0.276009	0.152	0.22	4.3e-06	Naive
ZC3H12A	2.58e-10	-0.334583	0.42	0.468	5.06e-06	Naive
ID2	3.24e-10	-0.30695	0.807	0.811	6.35e-06	Naive
KDM6B.1	3.65e-10	-0.307378	0.656	0.653	7.15e-06	Naive
TNFSF14.1	3.92e-10	-0.299083	0.199	0.268	7.69e-06	Naive
RALGAPA1.1	4.28e-10	-0.33172	0.423	0.458	8.39e-06	Naive
RNF166.1	4.62e-10	-0.305231	0.553	0.567	9.07e-06	Naive
IL2RB.1	6.23e-10	-0.326733	0.277	0.333	1.22e-05	Naive
BHLHE40.1	6.66e-10	-0.301559	0.68	0.672	1.31e-05	Naive
ZBTB7A.1	6.77e-10	-0.297708	0.343	0.396	1.33e-05	Naive
MGAT1	7.26e-10	-0.288133	0.204	0.267	1.42e-05	Naive
SLC5A3	7.29e-10	-0.297902	0.132	0.196	1.43e-05	Naive
PYHIN1.2	7.39e-10	-0.287831	0.166	0.234	1.45e-05	Naive
SH2D2A.1	7.64e-10	-0.342133	0.496	0.519	1.5e-05	Naive
CHD4	8.87e-10	-0.284239	0.289	0.356	1.74e-05	Naive
PTP4A1	1.1e-09	-0.265459	0.094	0.158	2.16e-05	Naive
SAT1.1	1.23e-09	-0.316026	0.75	0.747	2.41e-05	Naive
CD63.1	1.37e-09	-0.364514	0.376	0.41	2.69e-05	Naive
LYST	1.45e-09	-0.313083	0.276	0.334	2.85e-05	Naive
RNF115	1.57e-09	-0.299117	0.448	0.484	3.08e-05	Naive
VPS37B	2.1e-09	-0.290708	0.391	0.429	4.11e-05	Naive
KLHDC4	2.13e-09	-0.269447	0.178	0.241	4.18e-05	Naive
CBLB	2.35e-09	-0.297007	0.314	0.366	4.6e-05	Naive
ARHGAP26	2.49e-09	-0.281257	0.199	0.258	4.88e-05	Naive
TBX21.1	2.68e-09	-0.270117	0.136	0.197	5.25e-05	Naive
MYO1F.2	3.09e-09	-0.315829	0.339	0.387	6.05e-05	Naive
H2AFX	3.14e-09	-0.280351	0.097	0.158	6.15e-05	Naive
PLEKHA2.1	4.68e-09	-0.280337	0.533	0.545	9.17e-05	Naive
CEBPB.2	5.92e-09	-0.362671	0.397	0.434	0.000116067	Naive
BIN2.1	6.19e-09	-0.274044	0.537	0.555	0.000121298	Naive
NXT1	9.51e-09	-0.280078	0.588	0.594	0.000186439	Naive
RAB27A	9.83e-09	-0.273589	0.246	0.3	0.000192761	Naive
SIPA1	9.99e-09	-0.270793	0.375	0.412	0.000195816	Naive
RGS1	1e-08	-0.370137	0.435	0.488	0.000196116	Naive
TLE4.1	1.04e-08	-0.285187	0.499	0.526	0.000203837	Naive
MXD4.2	1.27e-08	-0.260033	0.612	0.614	0.000248325	Naive
AMD1.1	1.64e-08	-0.299473	0.131	0.193	0.000322491	Naive
NEU1.1	3.4e-08	-0.331232	0.281	0.336	0.000666394	Naive
ST3GAL5	3.41e-08	-0.276034	0.274	0.324	0.000668989	Naive
RASSF1.1	3.7e-08	-0.272034	0.248	0.297	0.00072458	Naive
SLC38A2.1	4.27e-08	-0.250977	0.637	0.627	0.000837716	Naive
SKIL	6.68e-08	-0.283597	0.505	0.531	0.00130906	Naive
MRPS6	7.56e-08	-0.262919	0.241	0.295	0.0014818	Naive
OTULINL	7.88e-08	-0.271146	0.274	0.321	0.00154501	Naive
PRKCH.2	8.64e-08	-0.2683	0.428	0.458	0.00169471	Naive
RAB8B	8.9e-08	-0.286053	0.355	0.394	0.00174586	Naive
TENT4B	1.38e-07	-0.28075	0.367	0.401	0.0027038	Naive
JUN.3	1.44e-07	-0.41842	0.977	0.945	0.00281984	Naive
H2AFV.1	1.55e-07	-0.260667	0.176	0.243	0.00303809	Naive
ATG2A	1.92e-07	-0.255122	0.23	0.281	0.00377435	Naive
CBX4.1	1.99e-07	-0.279277	0.213	0.263	0.00390436	Naive
TRAC.2	3.74e-07	0.495116	0.211	0.163	0.00732512	Naive
SPN.1	4.35e-07	-0.255088	0.264	0.312	0.00852822	Naive
SUN2.1	4.6e-07	-0.26475	0.479	0.49	0.00902479	Naive
DIP2A	5.43e-07	-0.26038	0.271	0.315	0.0106436	Naive
ANKRD11	6.35e-07	-0.253149	0.577	0.573	0.012461	Naive
BTN3A2.1	7.13e-07	-0.262168	0.282	0.324	0.0139781	Naive
WDR83OS.1	8.9e-07	-0.2515	0.149	0.202	0.0174487	Naive
PPP1R15A.2	9.16e-07	-0.261208	0.83	0.794	0.0179698	Naive
SORL1	1.43e-06	-0.258855	0.393	0.418	0.0280689	Naive
SAMD3	1.45e-06	-0.258026	0.301	0.343	0.0284101	Naive
H1FX.1	1.53e-06	-0.314948	0.118	0.171	0.0299522	Naive
SNHG7.1	2.32e-06	-0.251053	0.111	0.158	0.0455442	Naive
C1orf56.1	2.4e-06	-0.276063	0.325	0.36	0.0471505	Naive
DDIT3	5.37e-06	-0.288426	0.331	0.359	0.10535	Naive
LMNA.3	8.38e-06	0.264217	0.543	0.481	0.164263	Naive
CEBPD.3	1.08e-05	-0.338345	0.52	0.543	0.210836	Naive
GPR65.2	2.16e-05	-0.256963	0.458	0.461	0.423557	Naive
UAP1	2.62e-05	-0.255141	0.379	0.4	0.514442	Naive
DSTN.2	5.26e-05	-0.268396	0.457	0.461	1	Naive
CD83.1	6.7e-05	-0.262596	0.352	0.377	1	Naive
IRF9.1	0.000410868	-0.25228	0.274	0.296	1	Naive
CLEC2B.1	0.000558434	-0.250661	0.48	0.479	1	Naive
TNF.3	0.00062223	-0.371524	0.29	0.315	1	Naive
ATF3.3	0.00078339	-0.293317	0.173	0.202	1	Naive
MT2A	0.00108216	-0.274984	0.307	0.331	1	Naive
FOS.4	1.55e-77	-1.73721	0.744	0.918	3.05e-73	Antigen_presenting
COTL1.2	4.9e-77	1.00014	0.749	0.331	9.61e-73	Antigen_presenting
CD74.2	9.56e-59	1.01388	0.962	0.786	1.87e-54	Antigen_presenting
HLA-DRA.3	5.17e-55	1.16158	0.585	0.247	1.01e-50	Antigen_presenting
DUSP1.5	1.57e-52	-1.11649	0.823	0.929	3.07e-48	Antigen_presenting
CXCR3.3	1.67e-47	0.696308	0.529	0.22	3.27e-43	Antigen_presenting
JUNB.2	1.9e-37	-0.810968	0.939	0.973	3.72e-33	Antigen_presenting
FOSB.4	2.74e-35	-0.901005	0.765	0.87	5.38e-31	Antigen_presenting
CD8B.1	1.27e-33	0.790951	0.278	0.094	2.5e-29	Antigen_presenting
GZMK.4	4.65e-32	0.665109	0.901	0.645	9.13e-28	Antigen_presenting
CNN2.3	6.53e-32	0.560133	0.785	0.484	1.28e-27	Antigen_presenting
KLRB1.4	1.39e-31	-0.772648	0.603	0.85	2.72e-27	Antigen_presenting
HLA-DRB1.3	5.88e-31	0.774614	0.605	0.33	1.15e-26	Antigen_presenting
HLA-DQB1.4	1.3e-30	0.787181	0.597	0.315	2.56e-26	Antigen_presenting
HLA-DRB5.4	4.37e-30	0.534045	0.377	0.154	8.57e-26	Antigen_presenting
HLA-DPA1.3	6.4e-30	0.615892	0.762	0.488	1.25e-25	Antigen_presenting
CD52.2	6.53e-30	0.498335	0.995	0.922	1.28e-25	Antigen_presenting
ZFP36.2	3.58e-29	-0.715027	0.944	0.956	7.02e-25	Antigen_presenting
CD69.5	1.56e-28	-0.96887	0.795	0.896	3.07e-24	Antigen_presenting
CD2.4	4.41e-28	0.543481	0.782	0.484	8.65e-24	Antigen_presenting
NFKBIA.2	6.25e-26	-0.631745	0.977	0.972	1.23e-21	Antigen_presenting
IL32.1	2.31e-25	0.424606	0.982	0.95	4.53e-21	Antigen_presenting
MT-CYB	3.84e-25	-0.337627	1	1	7.53e-21	Antigen_presenting
HLA-DPB1.4	1.15e-24	0.536179	0.828	0.578	2.25e-20	Antigen_presenting
HMGB1.2	4.09e-24	0.40346	0.98	0.956	8.01e-20	Antigen_presenting
PPP1R15A.3	1.01e-23	-0.738743	0.701	0.807	1.99e-19	Antigen_presenting
ARHGDIB.1	2.45e-21	0.361047	0.987	0.943	4.81e-17	Antigen_presenting
MT-ND4	5.4e-21	-0.314346	1	1	1.06e-16	Antigen_presenting
GAPDH.2	1.48e-20	0.346025	0.992	0.965	2.89e-16	Antigen_presenting
JUND.2	2.3e-20	-0.343924	0.997	0.998	4.52e-16	Antigen_presenting
GRASP	4.08e-20	-0.698841	0.127	0.348	8e-16	Antigen_presenting
GNLY.3	7.09e-20	-1.16736	0.284	0.505	1.39e-15	Antigen_presenting
HLA-DQA1.1	7.6e-20	0.459985	0.192	0.068	1.49e-15	Antigen_presenting
MT-ND2.2	2.51e-19	-0.410138	1	0.995	4.92e-15	Antigen_presenting
CORO1A	2.55e-19	0.368624	0.944	0.817	5e-15	Antigen_presenting
GMFG.2	7.12e-19	0.417972	0.911	0.772	1.4e-14	Antigen_presenting
CD3D	3.27e-18	0.40801	0.937	0.842	6.4e-14	Antigen_presenting
FYB1.2	8.51e-18	0.443828	0.749	0.539	1.67e-13	Antigen_presenting
PPA1.3	1.32e-17	0.380217	0.565	0.344	2.6e-13	Antigen_presenting
MYL6.2	2.26e-17	0.323385	0.99	0.956	4.43e-13	Antigen_presenting
PFN1.2	7.28e-17	0.308597	0.99	0.96	1.43e-12	Antigen_presenting
ID1.4	9.01e-17	-0.872531	0.149	0.34	1.77e-12	Antigen_presenting
ATP5F1E	9.57e-17	0.320007	0.99	0.946	1.88e-12	Antigen_presenting
FAM43A.4	9.97e-17	-0.635198	0.046	0.218	1.96e-12	Antigen_presenting
ZBTB16.2	1.49e-16	-0.538174	0.127	0.324	2.93e-12	Antigen_presenting
RGS10.1	2.24e-16	0.389445	0.585	0.371	4.4e-12	Antigen_presenting
IER5	2.36e-16	-0.49956	0.777	0.838	4.63e-12	Antigen_presenting
ADA	6.69e-16	0.279415	0.289	0.136	1.31e-11	Antigen_presenting
ARPC1B.2	7.04e-16	0.410332	0.681	0.474	1.38e-11	Antigen_presenting
ATP5MG	8.26e-16	0.313163	0.97	0.896	1.62e-11	Antigen_presenting
UCP2.1	1.12e-15	0.446648	0.587	0.4	2.19e-11	Antigen_presenting
DUSP4	1.58e-15	0.351418	0.225	0.097	3.1e-11	Antigen_presenting
LMNA.4	1.78e-15	-0.754177	0.316	0.503	3.48e-11	Antigen_presenting
ARPC3.2	1.93e-15	0.306898	0.944	0.852	3.79e-11	Antigen_presenting
GIMAP7.4	2.29e-15	0.44784	0.6	0.391	4.49e-11	Antigen_presenting
BTG2.2	3.25e-15	-0.61786	0.843	0.887	6.37e-11	Antigen_presenting
MT-ATP6	4.1e-15	-0.291292	1	1	8.03e-11	Antigen_presenting
YWHAB.1	4.48e-15	0.34552	0.896	0.766	8.78e-11	Antigen_presenting
JPT1	5.07e-15	0.3674	0.524	0.328	9.94e-11	Antigen_presenting
CD28.2	5.37e-15	0.3158	0.362	0.194	1.05e-10	Antigen_presenting
IDH2.1	6.39e-15	0.304814	0.413	0.225	1.25e-10	Antigen_presenting
CD247.3	8.64e-15	-0.613581	0.633	0.722	1.69e-10	Antigen_presenting
TBC1D2B	2.95e-14	0.277461	0.309	0.157	5.78e-10	Antigen_presenting
OAZ1	4.21e-14	0.30035	0.985	0.931	8.26e-10	Antigen_presenting
TYROBP.3	4.54e-14	-0.876629	0.094	0.262	8.9e-10	Antigen_presenting
MAFF.2	7.89e-14	-0.569733	0.223	0.39	1.55e-09	Antigen_presenting
SQSTM1.2	1.29e-13	-0.514137	0.62	0.713	2.52e-09	Antigen_presenting
ALOX5AP	1.85e-13	0.37318	0.757	0.575	3.64e-09	Antigen_presenting
LAPTM5	2.55e-13	0.301751	0.967	0.864	5.01e-09	Antigen_presenting
FKBP1A	3.71e-13	0.276991	0.446	0.266	7.27e-09	Antigen_presenting
LGALS3BP	5.39e-13	0.270024	0.23	0.11	1.06e-08	Antigen_presenting
IER2.3	7.68e-13	-0.536432	0.949	0.942	1.51e-08	Antigen_presenting
SLBP	9.52e-13	0.328964	0.549	0.365	1.87e-08	Antigen_presenting
ARID5B.2	9.98e-13	0.31086	0.494	0.308	1.96e-08	Antigen_presenting
PSMA7	1.01e-12	0.325751	0.896	0.777	1.98e-08	Antigen_presenting
HLA-DMA	1.35e-12	0.263993	0.215	0.1	2.64e-08	Antigen_presenting
MYL12B.2	1.44e-12	0.291597	0.959	0.875	2.83e-08	Antigen_presenting
PLAC8.2	1.72e-12	-0.495666	0.248	0.41	3.38e-08	Antigen_presenting
MT-ND5.2	1.73e-12	-0.336946	0.987	0.978	3.4e-08	Antigen_presenting
TALDO1	1.84e-12	0.254145	0.357	0.2	3.62e-08	Antigen_presenting
S1PR4.2	2.05e-12	0.33489	0.661	0.465	4.03e-08	Antigen_presenting
METRNL.4	2.22e-12	-0.468152	0.782	0.821	4.35e-08	Antigen_presenting
C9orf16	2.26e-12	0.285402	0.838	0.666	4.43e-08	Antigen_presenting
NR4A2.4	2.68e-12	-0.47438	0.775	0.844	5.26e-08	Antigen_presenting
MT-ND1.2	3.73e-12	-0.285373	1	0.998	7.32e-08	Antigen_presenting
CTSW.2	6.03e-12	-0.501833	0.691	0.76	1.18e-07	Antigen_presenting
CCL4.4	6.57e-12	-1.69253	0.603	0.659	1.29e-07	Antigen_presenting
LYAR	8.4e-12	0.376901	0.83	0.68	1.65e-07	Antigen_presenting
CACYBP.1	8.45e-12	0.302781	0.504	0.324	1.66e-07	Antigen_presenting
CXCR4.1	1.02e-11	-0.334606	0.982	0.984	2e-07	Antigen_presenting
KLRF1.4	1.43e-11	-0.505616	0.023	0.142	2.8e-07	Antigen_presenting
GRAMD1B	1.91e-11	0.261417	0.362	0.207	3.74e-07	Antigen_presenting
NDUFS5.1	1.96e-11	0.309925	0.911	0.838	3.84e-07	Antigen_presenting
CENPF	2.24e-11	0.333657	0.134	0.054	4.38e-07	Antigen_presenting
BICDL1	2.78e-11	0.298592	0.433	0.268	5.46e-07	Antigen_presenting
CAPZB	3.56e-11	0.289895	0.749	0.556	6.97e-07	Antigen_presenting
GYG1.3	4.15e-11	0.268491	0.466	0.298	8.13e-07	Antigen_presenting
GADD45B.2	6.51e-11	-0.595817	0.719	0.778	1.28e-06	Antigen_presenting
IRS2.2	6.85e-11	-0.46169	0.124	0.266	1.34e-06	Antigen_presenting
S100A11.4	9.72e-11	0.329166	0.742	0.582	1.91e-06	Antigen_presenting
PSMB9.1	1.73e-10	0.289576	0.739	0.557	3.39e-06	Antigen_presenting
GZMA.2	1.82e-10	0.461033	0.863	0.781	3.58e-06	Antigen_presenting
CLDND1	2.3e-10	0.265682	0.456	0.293	4.5e-06	Antigen_presenting
SYNM	2.39e-10	0.263275	0.22	0.111	4.69e-06	Antigen_presenting
CD6	2.7e-10	0.32337	0.618	0.461	5.3e-06	Antigen_presenting
FRMD4B.3	3.36e-10	0.319966	0.281	0.16	6.58e-06	Antigen_presenting
MXD4.3	3.48e-10	0.316082	0.757	0.605	6.83e-06	Antigen_presenting
CD5	3.79e-10	0.268607	0.42	0.271	7.44e-06	Antigen_presenting
FTH1.1	3.94e-10	-0.263428	1	1	7.73e-06	Antigen_presenting
ERP29	5.11e-10	0.270976	0.83	0.663	1e-05	Antigen_presenting
LSP1.2	5.39e-10	0.295748	0.757	0.611	1.06e-05	Antigen_presenting
TXN.1	6.76e-10	0.261246	0.661	0.477	1.33e-05	Antigen_presenting
PSME2	6.79e-10	0.311081	0.785	0.62	1.33e-05	Antigen_presenting
CXCR6.3	7.74e-10	0.256768	0.299	0.173	1.52e-05	Antigen_presenting
RGS2.3	1.24e-09	-0.561531	0.486	0.576	2.43e-05	Antigen_presenting
MT-ND3.2	1.37e-09	-0.292463	0.997	0.996	2.69e-05	Antigen_presenting
PLAAT4	1.42e-09	0.408375	0.582	0.451	2.79e-05	Antigen_presenting
UFD1	1.54e-09	0.25095	0.466	0.309	3.03e-05	Antigen_presenting
KLF2.1	2.13e-09	-0.3463	0.884	0.909	4.17e-05	Antigen_presenting
CLTB	2.39e-09	0.254822	0.552	0.376	4.68e-05	Antigen_presenting
IER3.4	2.56e-09	-0.673429	0.134	0.257	5.03e-05	Antigen_presenting
LIMS1.1	3.58e-09	0.291413	0.332	0.204	7.01e-05	Antigen_presenting
PPP1CA.2	4.5e-09	0.266331	0.615	0.448	8.83e-05	Antigen_presenting
RBL2	4.9e-09	0.273812	0.446	0.3	9.6e-05	Antigen_presenting
OCIAD2	5.2e-09	0.282178	0.678	0.504	0.000101941	Antigen_presenting
PGK1.2	6.3e-09	0.291376	0.889	0.769	0.000123616	Antigen_presenting
TSC22D3	7.11e-09	-0.31078	0.959	0.949	0.000139517	Antigen_presenting
OASL.2	7.96e-09	0.269034	0.4	0.257	0.000156167	Antigen_presenting
RNF19A	8.49e-09	0.348166	0.678	0.552	0.000166561	Antigen_presenting
POMP.2	1.14e-08	0.284066	0.8	0.662	0.000222725	Antigen_presenting
JUN.4	1.26e-08	-0.574352	0.965	0.95	0.000246191	Antigen_presenting
ORAI1	1.3e-08	0.253205	0.635	0.472	0.000254038	Antigen_presenting
GSPT1	1.64e-08	0.283211	0.795	0.653	0.000320819	Antigen_presenting
PEBP1.1	1.64e-08	0.303332	0.701	0.547	0.000321014	Antigen_presenting
CORO1B.1	1.73e-08	0.283769	0.253	0.149	0.000339799	Antigen_presenting
CD96	1.95e-08	0.254891	0.628	0.469	0.000382011	Antigen_presenting
KLF6.2	3.11e-08	-0.38189	0.922	0.914	0.000609132	Antigen_presenting
RIF1	3.2e-08	0.261249	0.359	0.232	0.000627205	Antigen_presenting
REEP5	3.5e-08	0.251579	0.716	0.561	0.000685609	Antigen_presenting
DNAJA1.2	4.49e-08	-0.35042	0.886	0.864	0.000881226	Antigen_presenting
NRIP1.1	4.81e-08	-0.299095	0.035	0.126	0.000942427	Antigen_presenting
NDUFA12	4.87e-08	0.263111	0.549	0.391	0.000954217	Antigen_presenting
RNASET2.4	6.39e-08	0.314954	0.663	0.53	0.00125292	Antigen_presenting
CCNL1.1	6.56e-08	-0.317218	0.835	0.829	0.00128725	Antigen_presenting
HSP90AB1.2	7.89e-08	-0.277577	0.916	0.925	0.00154752	Antigen_presenting
PPP1R14B.1	8.14e-08	0.258559	0.671	0.534	0.0015958	Antigen_presenting
EMB	8.28e-08	0.290178	0.673	0.534	0.00162341	Antigen_presenting
APOBEC3G.3	1.06e-07	0.290495	0.663	0.516	0.00207608	Antigen_presenting
ISG20.1	1.38e-07	0.268725	0.797	0.685	0.00270537	Antigen_presenting
TNFAIP3.2	1.71e-07	-0.279898	0.99	0.982	0.00336031	Antigen_presenting
INTS6.1	2.53e-07	-0.367216	0.554	0.626	0.00495532	Antigen_presenting
CYTIP	3.26e-07	0.264763	0.711	0.552	0.00640154	Antigen_presenting
IL4I1.4	3.59e-07	-0.298293	0.041	0.123	0.00704493	Antigen_presenting
ZFP36L2.2	4.42e-07	-0.27352	0.952	0.965	0.00867105	Antigen_presenting
GSTK1.2	4.52e-07	0.260321	0.681	0.545	0.00886324	Antigen_presenting
HSPH1	4.64e-07	0.252643	0.534	0.392	0.00909752	Antigen_presenting
CCL3.4	4.82e-07	-1.32182	0.063	0.151	0.00945901	Antigen_presenting
CSRNP1	9.12e-07	-0.381298	0.478	0.54	0.0178783	Antigen_presenting
MT-ND4L	9.14e-07	-0.390475	0.519	0.577	0.017914	Antigen_presenting
ISG15	9.97e-07	0.361298	0.585	0.432	0.0195558	Antigen_presenting
ICOS.3	1.41e-06	0.267606	0.268	0.173	0.0277028	Antigen_presenting
PHLDA1	1.43e-06	-0.353997	0.116	0.211	0.0281261	Antigen_presenting
TRDC.4	1.62e-06	-0.481981	0.084	0.177	0.0317355	Antigen_presenting
NFKBID.1	3.39e-06	-0.327148	0.073	0.157	0.0663928	Antigen_presenting
CAMK2N1	3.43e-06	-0.257198	0.061	0.142	0.0673079	Antigen_presenting
EGR1.3	4.27e-06	-0.664956	0.084	0.165	0.0836514	Antigen_presenting
TIPARP	4.5e-06	-0.342839	0.423	0.493	0.0881722	Antigen_presenting
TSPYL2.3	4.57e-06	-0.431531	0.306	0.398	0.0896388	Antigen_presenting
CHMP1B.2	4.74e-06	-0.36753	0.478	0.559	0.0929395	Antigen_presenting
H3-3A	5.67e-06	0.300224	0.689	0.631	0.111142	Antigen_presenting
SERTAD1.1	6.05e-06	-0.31894	0.572	0.619	0.118588	Antigen_presenting
IFITM2.3	6.99e-06	-0.285066	0.846	0.848	0.137068	Antigen_presenting
FCGR3A.4	7.96e-06	-0.437872	0.081	0.159	0.156061	Antigen_presenting
AREG.1	8.02e-06	-0.462713	0.19	0.283	0.15736	Antigen_presenting
FUS.2	8.47e-06	-0.255533	0.919	0.895	0.166179	Antigen_presenting
RASGEF1B.1	8.75e-06	-0.337926	0.248	0.337	0.171576	Antigen_presenting
NFKBIZ.3	8.92e-06	-0.428718	0.471	0.528	0.174918	Antigen_presenting
CCL4L2.4	9.38e-06	-1.57878	0.142	0.228	0.183926	Antigen_presenting
NCR3.5	9.85e-06	-0.413486	0.192	0.279	0.193226	Antigen_presenting
SPON2.3	1.21e-05	-0.426198	0.185	0.269	0.236617	Antigen_presenting
NR4A1.1	1.54e-05	-0.364336	0.104	0.185	0.302728	Antigen_presenting
NEU1.2	2.16e-05	-0.413368	0.258	0.331	0.422827	Antigen_presenting
SLC4A10.4	2.43e-05	-0.269688	0.091	0.167	0.475747	Antigen_presenting
RILPL2.2	2.6e-05	0.313284	0.408	0.307	0.508948	Antigen_presenting
SOCS3	2.61e-05	-0.273477	0.304	0.392	0.511995	Antigen_presenting
ITPRIP.1	2.89e-05	-0.291361	0.172	0.257	0.567563	Antigen_presenting
TRAC.3	3.52e-05	0.689732	0.235	0.167	0.691121	Antigen_presenting
CD83.2	3.74e-05	-0.306265	0.299	0.377	0.733414	Antigen_presenting
IFNGR1.2	3.88e-05	-0.345025	0.408	0.471	0.760595	Antigen_presenting
TUBA1A	4.1e-05	-0.320146	0.691	0.711	0.803099	Antigen_presenting
SYNGR1.3	4.75e-05	-0.265208	0.068	0.139	0.930463	Antigen_presenting
TNF.4	5.3e-05	-0.648054	0.238	0.315	1	Antigen_presenting
DDIT4.3	7.97e-05	-0.340844	0.572	0.61	1	Antigen_presenting
TLE4.2	9.1e-05	-0.307389	0.473	0.525	1	Antigen_presenting
CD8A.5	0.000112489	0.436935	0.342	0.273	1	Antigen_presenting
EIF4A2.2	0.000146764	-0.258281	0.767	0.763	1	Antigen_presenting
ADGRG1.3	0.000253392	-0.251588	0.053	0.109	1	Antigen_presenting
PPP1R15B	0.000275815	-0.305204	0.342	0.399	1	Antigen_presenting
ARL4A	0.000286819	-0.290115	0.494	0.54	1	Antigen_presenting
CITED2.1	0.000319468	-0.291591	0.314	0.384	1	Antigen_presenting
SORL1.1	0.000408608	-0.25775	0.352	0.417	1	Antigen_presenting
TOB1	0.000418039	-0.309262	0.423	0.479	1	Antigen_presenting
KLRD1.4	0.000684706	-0.27959	0.359	0.422	1	Antigen_presenting
PMAIP1.3	0.000746112	-0.378631	0.494	0.537	1	Antigen_presenting
TUBB4B	0.000800261	-0.270579	0.732	0.721	1	Antigen_presenting
IER5L.2	0.000821381	-0.303746	0.286	0.346	1	Antigen_presenting
ODF2L.1	0.000871361	-0.272099	0.448	0.492	1	Antigen_presenting
TRGC1.3	0.00108316	-0.259592	0.068	0.123	1	Antigen_presenting
PRF1.3	0.00135644	-0.340164	0.529	0.537	1	Antigen_presenting
H2AFX.1	0.00135974	-0.267495	0.096	0.15	1	Antigen_presenting
NR4A3.2	0.00172915	-0.306373	0.291	0.341	1	Antigen_presenting
AC044849.1.2	0.00205004	-0.318226	0.162	0.22	1	Antigen_presenting
ATF3.4	0.00231707	-0.311509	0.144	0.2	1	Antigen_presenting
H3F3B.2	0.00256228	-0.430619	0.304	0.355	1	Antigen_presenting
KLF10	0.00278811	-0.274342	0.286	0.336	1	Antigen_presenting
ID2.1	0.00354141	-0.250368	0.818	0.81	1	Antigen_presenting
GTF3C1.4	0.00388244	-0.274454	0.375	0.423	1	Antigen_presenting
MALAT1.3	0.00392069	-0.466901	0.304	0.355	1	Antigen_presenting
NEAT1.3	0.00442737	-0.546496	0.281	0.332	1	Antigen_presenting
MYBL1.1	0.00555336	-0.251007	0.256	0.305	1	Antigen_presenting
RGS1.1	0.00654477	-0.284648	0.443	0.48	1	Antigen_presenting
IFNG.3	0.00767117	-0.500493	0.101	0.146	1	Antigen_presenting
TNFSF9.3	0.00880192	-0.257762	0.122	0.165	1	Antigen_presenting
