# Supplementary material for: Single cell transcriptomics shows that malaria promotes unique regulatory responses across multiple immune cell subsets
Source: Nat Commun. 2023 Nov 15;14:7387. doi: 10.1038/s41467-023-43181-7 (PMC10651914; doi:10.1038/s41467-023-43181-7)
Supplement: Supplementary file 9 — Supplementary Dataset 6 [file 41467_2023_43181_MOESM9_ESM.xlsx]

## Sheet: Supplementary Table S7_GD subse
gene	p_val	avg_log2FC	pct.1	pct.2	p_val_adj	cluster
MT2A	8.77e-09	1.26033	0.636	0.222	0.000171922	Antigen_presenting
ICOS	1.63e-06	1.04558	0.527	0.232	0.0318755	Antigen_presenting
RPL36A	8.45e-14	1.03567	0.964	0.881	1.66e-09	Antigen_presenting
SNX9	5.06e-09	0.992132	0.455	0.114	9.92e-05	Antigen_presenting
RPS10	1.4e-16	0.969573	1	0.995	2.75e-12	Antigen_presenting
RPS26	2.64e-11	0.931016	0.982	0.978	5.18e-07	Antigen_presenting
PLAAT4	1.37e-06	0.884487	0.855	0.573	0.026853	Antigen_presenting
TANK	2.15e-07	0.772603	0.636	0.276	0.00420994	Antigen_presenting
NDUFA13	4.21e-09	0.763253	0.836	0.443	8.26e-05	Antigen_presenting
MT-ND2	4.95e-07	0.739976	1	1	0.00970748	Antigen_presenting
RNF19A	6.78e-07	0.723114	0.927	0.643	0.0133026	Antigen_presenting
SYNJ2	4.61e-09	0.708733	0.491	0.13	9.04e-05	Antigen_presenting
TNIP2	2.22e-06	0.587334	0.564	0.227	0.0435231	Antigen_presenting
MT-ATP6	4.18e-10	0.555771	1	1	8.2e-06	Antigen_presenting
MARCHF2	8.63e-07	0.515527	0.436	0.124	0.0169229	Antigen_presenting
JUN	1.58e-06	-0.4885	1	0.989	0.0310551	Antigen_presenting
HLA-C	1.31e-10	-0.555216	1	1	2.56e-06	Antigen_presenting
ZFP36L2	1.38e-07	-0.703339	0.873	0.957	0.00270778	Antigen_presenting
CRIP1	4.8e-07	-0.85547	0.473	0.762	0.00940489	Antigen_presenting
IER2	1.36e-10	-0.894338	0.855	0.957	2.66e-06	Antigen_presenting
VIM	8.32e-17	1.56162	0.934	0.803	1.63e-12	Cytotoxic
MT2A	1.43e-20	1.47471	0.679	0.297	2.8e-16	Cytotoxic
CCL4L2	5.06e-07	1.22841	0.467	0.263	0.00993059	Cytotoxic
BCL2A1	1.46e-14	1.19725	0.438	0.165	2.87e-10	Cytotoxic
CCL4	2.81e-07	1.16322	0.912	0.833	0.00550783	Cytotoxic
RPS10	1.44e-33	0.91686	0.993	0.956	2.83e-29	Cytotoxic
GZMB	3.28e-10	0.84935	0.92	0.852	6.43e-06	Cytotoxic
HSPA5	1.35e-06	0.809274	0.927	0.823	0.0263916	Cytotoxic
RPL36A	5.79e-19	0.801678	0.949	0.694	1.14e-14	Cytotoxic
SMAP2	1.09e-13	0.739275	0.839	0.563	2.13e-09	Cytotoxic
NFKBIZ	4.3e-08	0.725189	0.672	0.417	0.000843716	Cytotoxic
RPS26	1.24e-14	0.697726	0.993	0.914	2.43e-10	Cytotoxic
HLA-DQB1	6.65e-10	0.688536	0.555	0.3	1.3e-05	Cytotoxic
IL7R	1.82e-10	0.674888	0.891	0.665	3.56e-06	Cytotoxic
LAG3	2.19e-09	0.66943	0.562	0.301	4.29e-05	Cytotoxic
GRASP	1.52e-07	0.642564	0.496	0.272	0.00298607	Cytotoxic
GPR183	3.98e-07	0.615049	0.394	0.194	0.00779688	Cytotoxic
ISG20	8.14e-07	0.600833	0.818	0.633	0.0159576	Cytotoxic
RNF19A	2.75e-07	0.594162	0.774	0.573	0.00539137	Cytotoxic
RPL17	1.88e-09	0.591741	0.832	0.626	3.68e-05	Cytotoxic
RILPL2	8.5e-07	0.58312	0.453	0.241	0.0166754	Cytotoxic
HSPE1	1.5e-08	0.58057	0.832	0.627	0.000293989	Cytotoxic
SERPINB9	9.05e-07	0.567459	0.555	0.329	0.0177489	Cytotoxic
ZNF267	3.86e-08	0.559899	0.445	0.225	0.000757526	Cytotoxic
ICOS	3.96e-07	0.548988	0.248	0.096	0.00775907	Cytotoxic
FKBP11	4.16e-08	0.536127	0.62	0.349	0.000815325	Cytotoxic
RELB	3.74e-08	0.513587	0.482	0.256	0.000733806	Cytotoxic
SNX9	5.08e-12	0.511422	0.27	0.072	9.95e-08	Cytotoxic
PPP1R16B	1.02e-09	0.50902	0.474	0.209	2e-05	Cytotoxic
STAT5A	8.26e-09	0.489851	0.401	0.173	0.000161956	Cytotoxic
IRF4	5.57e-08	0.483174	0.212	0.067	0.00109128	Cytotoxic
YARS1	1.44e-08	0.473915	0.27	0.094	0.000282386	Cytotoxic
SELL	4.75e-08	0.463759	0.401	0.178	0.000932048	Cytotoxic
HIF1A	4.85e-08	0.461682	0.445	0.206	0.000951201	Cytotoxic
SYNJ2	8.13e-10	0.453155	0.241	0.07	1.59e-05	Cytotoxic
MT-ATP8	7.81e-09	0.444077	0.409	0.167	0.000153108	Cytotoxic
NPDC1	6.34e-10	0.438121	0.277	0.088	1.24e-05	Cytotoxic
TNIP2	2.51e-06	0.395812	0.416	0.211	0.0492674	Cytotoxic
MT-ND3	3.29e-08	0.38752	1	0.994	0.000644632	Cytotoxic
MT-ATP6	2.56e-12	0.382988	1	1	5.02e-08	Cytotoxic
RPS17	1.23e-06	0.374552	0.613	0.346	0.0241184	Cytotoxic
TMSB10	1.27e-08	0.368032	1	1	0.000249421	Cytotoxic
FASLG	1.27e-08	0.365209	0.27	0.088	0.000248529	Cytotoxic
RANGAP1	7.78e-08	0.355247	0.263	0.094	0.00152508	Cytotoxic
ABCG1	1.4e-06	0.347709	0.19	0.064	0.0273926	Cytotoxic
PBX4	1.3e-08	0.343222	0.299	0.105	0.000254291	Cytotoxic
RPL31	9.36e-07	0.338511	1	0.968	0.0183593	Cytotoxic
RPL36	3.4e-08	0.330392	0.993	0.987	0.000666712	Cytotoxic
CRTAM	3.13e-08	0.32836	0.168	0.041	0.000614381	Cytotoxic
TPT1	5.84e-14	0.321751	1	1	1.14e-09	Cytotoxic
NCS1	8.02e-09	0.30282	0.146	0.029	0.000157257	Cytotoxic
RPS16	2.42e-09	0.282072	1	0.996	4.75e-05	Cytotoxic
RPL41	7.42e-12	0.280104	1	1	1.45e-07	Cytotoxic
RPLP1	1.85e-09	0.279274	1	1	3.64e-05	Cytotoxic
MT-ND4	4.78e-07	0.276071	1	0.999	0.00937101	Cytotoxic
RPS15A	3.88e-10	0.273328	1	1	7.61e-06	Cytotoxic
RPL28	1.27e-10	0.266994	1	1	2.49e-06	Cytotoxic
DDX5	5.02e-07	-0.336347	0.964	0.985	0.00983473	Cytotoxic
ZFP36L2	5.48e-08	-0.394085	0.854	0.968	0.00107463	Cytotoxic
HLA-C	9.92e-15	-0.402285	1	1	1.95e-10	Cytotoxic
METRNL	3.96e-07	-0.415463	0.949	0.965	0.00777452	Cytotoxic
ARL4C	3.22e-08	-0.437277	0.956	0.98	0.000630862	Cytotoxic
ACTB	4.05e-09	-0.45398	0.993	0.991	7.94e-05	Cytotoxic
VAMP2	1.04e-06	-0.516511	0.642	0.734	0.0204627	Cytotoxic
DUSP1	4.06e-08	-0.517742	0.73	0.901	0.0007966	Cytotoxic
BTG2	4.75e-07	-0.520226	0.839	0.901	0.00931506	Cytotoxic
MYADM	4.35e-08	-0.528779	0.686	0.841	0.000853582	Cytotoxic
SRSF7	1.45e-11	-0.529654	0.956	0.982	2.84e-07	Cytotoxic
GADD45B	2.58e-09	-0.539865	0.766	0.863	5.06e-05	Cytotoxic
IER5	3.64e-08	-0.548029	0.745	0.863	0.00071301	Cytotoxic
IER2	6.05e-13	-0.555321	0.92	0.982	1.19e-08	Cytotoxic
KLF2	3.59e-09	-0.5798	0.796	0.914	7.04e-05	Cytotoxic
SRSF3	1.29e-10	-0.589111	0.869	0.93	2.53e-06	Cytotoxic
JUNB	9.56e-12	-0.611861	0.905	0.982	1.87e-07	Cytotoxic
CXCR4	3.29e-13	-0.632004	0.985	0.98	6.45e-09	Cytotoxic
IRF1	9.77e-10	-0.665136	0.861	0.928	1.92e-05	Cytotoxic
JUN	4.47e-08	-0.702754	0.934	0.968	0.000876163	Cytotoxic
MYL12A	4.51e-17	-0.723284	0.774	0.928	8.85e-13	Cytotoxic
IER5L	5.14e-10	-0.915788	0.219	0.475	1.01e-05	Cytotoxic
MT2A	4.19e-74	1.14315	0.573	0.251	8.21e-70	gd_total
VIM	5.33e-39	1.0528	0.96	0.888	1.05e-34	gd_total
RPS10	1.3e-168	0.907456	0.996	0.973	2.54e-164	gd_total
RPL36A	6.84e-99	0.813865	0.95	0.794	1.34e-94	gd_total
BCL2A1	5.51e-26	0.7674	0.296	0.147	1.08e-21	gd_total
IFNG	2.05e-14	0.725901	0.235	0.128	4.01e-10	gd_total
CCL4	9.57e-07	0.668154	0.691	0.669	0.0187672	gd_total
CCL3	1.05e-07	0.655725	0.171	0.103	0.00205477	gd_total
HSPA5	4.81e-20	0.65559	0.901	0.843	9.44e-16	gd_total
SNX9	2.31e-46	0.610827	0.407	0.176	4.52e-42	gd_total
ICOS	4.7e-18	0.545134	0.318	0.188	9.21e-14	gd_total
LAG3	1.52e-23	0.542672	0.425	0.25	2.98e-19	gd_total
FURIN	1.77e-34	0.527026	0.566	0.337	3.47e-30	gd_total
RPS26	4.62e-46	0.525774	0.983	0.942	9.06e-42	gd_total
FKBP11	6.12e-39	0.525083	0.691	0.441	1.2e-34	gd_total
SMAP2	5.75e-36	0.507998	0.799	0.588	1.13e-31	gd_total
NFKB1	1.08e-22	0.500903	0.706	0.521	2.11e-18	gd_total
CLEC2B	1.15e-17	0.490722	0.599	0.437	2.26e-13	gd_total
TNFRSF4	2.37e-23	0.481998	0.179	0.066	4.65e-19	gd_total
PPP1R14B	1.26e-22	0.44362	0.744	0.563	2.47e-18	gd_total
RILPL2	5.01e-18	0.441715	0.477	0.312	9.83e-14	gd_total
FTH1	8.84e-24	0.437853	1	1	1.73e-19	gd_total
RELB	1.07e-29	0.433865	0.542	0.319	2.11e-25	gd_total
FAM177A1	2.39e-28	0.433456	0.921	0.823	4.69e-24	gd_total
LTB	8.4e-10	0.419536	0.756	0.637	1.65e-05	gd_total
RNF19A	4.09e-20	0.417527	0.717	0.553	8.02e-16	gd_total
HLA-DQB1	1.7e-13	0.416759	0.41	0.279	3.34e-09	gd_total
FAM107B	4.62e-20	0.414903	0.771	0.615	9.07e-16	gd_total
GPR183	1.12e-18	0.414706	0.651	0.483	2.19e-14	gd_total
NDUFA13	3.51e-33	0.403589	0.594	0.346	6.88e-29	gd_total
ISG20	2.17e-21	0.403159	0.825	0.659	4.25e-17	gd_total
MT-ND2	6.4e-33	0.400137	1	0.996	1.26e-28	gd_total
HSPE1	1.25e-16	0.397965	0.753	0.607	2.45e-12	gd_total
IL7R	4.62e-28	0.397024	0.966	0.865	9.05e-24	gd_total
GRASP	6.59e-20	0.396008	0.472	0.296	1.29e-15	gd_total
IFITM2	1.36e-24	0.395789	0.9	0.823	2.67e-20	gd_total
ZNF267	9.5e-23	0.393295	0.463	0.281	1.86e-18	gd_total
OTULIN	2.95e-16	0.392791	0.639	0.468	5.78e-12	gd_total
CD2	1.41e-13	0.392628	0.64	0.504	2.77e-09	gd_total
LUZP1	1.31e-22	0.391959	0.545	0.348	2.56e-18	gd_total
BIRC2	1.63e-18	0.387037	0.647	0.461	3.19e-14	gd_total
NINJ1	6.77e-17	0.381933	0.55	0.392	1.33e-12	gd_total
CCL4L2	9.54e-08	0.381754	0.276	0.19	0.00187035	gd_total
TANK	1.1e-19	0.378631	0.438	0.265	2.15e-15	gd_total
PDE4D	2.55e-18	0.378553	0.739	0.564	4.99e-14	gd_total
RPL17	7.16e-21	0.373601	0.842	0.707	1.4e-16	gd_total
MT-ND4L	6.75e-19	0.366719	0.757	0.598	1.32e-14	gd_total
CYTIP	1.51e-19	0.366261	0.706	0.531	2.96e-15	gd_total
MBNL1	8.51e-16	0.364955	0.797	0.668	1.67e-11	gd_total
HSP90B1	4.27e-14	0.36462	0.793	0.664	8.38e-10	gd_total
SYNJ2	3.03e-34	0.364402	0.307	0.125	5.95e-30	gd_total
RAB8B	9.57e-17	0.353088	0.55	0.375	1.88e-12	gd_total
NPDC1	2.83e-27	0.352391	0.286	0.126	5.54e-23	gd_total
JMJD1C	2.72e-14	0.352068	0.684	0.542	5.33e-10	gd_total
PLAAT4	2.88e-13	0.350952	0.654	0.508	5.65e-09	gd_total
TMSB10	5.07e-27	0.346449	1	0.996	9.95e-23	gd_total
UQCR11	6.68e-21	0.342532	0.786	0.611	1.31e-16	gd_total
FRMD4B	4.51e-18	0.33977	0.307	0.168	8.85e-14	gd_total
HIF1A	7.99e-23	0.335969	0.445	0.255	1.57e-18	gd_total
SEC61G	1.51e-18	0.334817	0.81	0.667	2.96e-14	gd_total
HSPD1	4.95e-17	0.333958	0.626	0.447	9.71e-13	gd_total
RPS17	3.25e-20	0.329523	0.678	0.478	6.37e-16	gd_total
PBX4	1.34e-25	0.326768	0.294	0.134	2.62e-21	gd_total
SPCS3	3.88e-18	0.325063	0.751	0.571	7.61e-14	gd_total
RORA	1.11e-18	0.324052	0.885	0.772	2.18e-14	gd_total
H1-2	2.46e-15	0.321772	0.358	0.212	4.82e-11	gd_total
MAP3K8	1.85e-15	0.318762	0.652	0.49	3.62e-11	gd_total
ATF3	2.52e-07	0.314424	0.282	0.196	0.00494813	gd_total
H1-10	1.12e-07	0.30987	0.419	0.314	0.0021935	gd_total
H2AZ2	1.38e-16	0.304915	0.662	0.477	2.71e-12	gd_total
STARD7	1.17e-13	0.303956	0.394	0.256	2.29e-09	gd_total
NFKBIZ	2.52e-07	0.302172	0.675	0.56	0.00494932	gd_total
MT-ND3	2.1e-22	0.301495	1	0.999	4.13e-18	gd_total
HNRNPH3	1.32e-16	0.301249	0.646	0.467	2.58e-12	gd_total
MT-ATP8	1.84e-25	0.300149	0.429	0.225	3.6e-21	gd_total
MT-ATP6	6.44e-41	0.29695	1	1	1.26e-36	gd_total
SERPINB9	1.52e-11	0.29429	0.451	0.31	2.97e-07	gd_total
MYC	5.05e-13	0.292387	0.178	0.089	9.9e-09	gd_total
VMP1	5.22e-13	0.289133	0.423	0.279	1.02e-08	gd_total
MT-ND5	2.01e-19	0.289043	0.998	0.985	3.94e-15	gd_total
ABCG1	7.54e-23	0.288308	0.323	0.162	1.48e-18	gd_total
RNF145	5.22e-19	0.286195	0.542	0.345	1.02e-14	gd_total
NAMPT	3.38e-08	0.28417	0.535	0.41	0.000663386	gd_total
ABCA1	1.57e-21	0.282601	0.183	0.071	3.07e-17	gd_total
TNIP2	3.25e-18	0.280071	0.361	0.205	6.38e-14	gd_total
PET100	1.21e-15	0.27975	0.548	0.371	2.37e-11	gd_total
RPL36	5.82e-23	0.271748	0.998	0.995	1.14e-18	gd_total
ELF1	4.78e-13	0.268156	0.77	0.652	9.38e-09	gd_total
POMP	2.09e-12	0.266272	0.77	0.657	4.09e-08	gd_total
GBP5	3.74e-09	0.265397	0.475	0.347	7.34e-05	gd_total
YARS1	3.34e-13	0.262827	0.226	0.122	6.55e-09	gd_total
SURF4	2.77e-13	0.261452	0.625	0.454	5.43e-09	gd_total
BATF	1.59e-21	0.260686	0.157	0.055	3.11e-17	gd_total
JAK3	3.69e-19	0.260069	0.301	0.155	7.23e-15	gd_total
MT-ND4	6.28e-29	0.259459	1	1	1.23e-24	gd_total
SELL	2.22e-10	0.258551	0.3	0.192	4.35e-06	gd_total
C4orf48	1.77e-18	0.257715	0.367	0.205	3.46e-14	gd_total
PSMA2	6.7e-16	0.257706	0.417	0.255	1.31e-11	gd_total
STAT4	1.02e-07	0.257298	0.739	0.611	0.00200219	gd_total
PRDM1	1.53e-13	0.256293	0.329	0.198	3e-09	gd_total
CIB1	1.34e-11	0.252989	0.874	0.783	2.62e-07	gd_total
PLP2	2.91e-09	0.252709	0.452	0.331	5.71e-05	gd_total
40057	1.12e-06	-0.251213	0.09	0.151	0.0220518	gd_total
DNAJB1	3.86e-10	-0.255339	0.763	0.797	7.57e-06	gd_total
HNRNPF	3.48e-09	-0.256693	0.54	0.586	6.83e-05	gd_total
HCG18	1.51e-08	-0.259743	0.045	0.108	0.000295385	gd_total
CBX4	1.26e-06	-0.262172	0.194	0.259	0.0247606	gd_total
ARHGEF1	6.99e-07	-0.262335	0.519	0.543	0.0136992	gd_total
AC020916.1	3.63e-09	-0.262389	0.043	0.107	7.12e-05	gd_total
BBX	2.09e-06	-0.265709	0.346	0.408	0.0410688	gd_total
NR4A2	6.62e-12	-0.267817	0.824	0.85	1.3e-07	gd_total
KLF2	8.11e-12	-0.271296	0.868	0.909	1.59e-07	gd_total
GNB2	4.6e-08	-0.27203	0.327	0.39	0.000901621	gd_total
DYNLL1	2.27e-07	-0.272052	0.515	0.57	0.00445736	gd_total
HSPA8	9.66e-14	-0.272163	0.835	0.86	1.9e-09	gd_total
ACTB	2.83e-17	-0.272407	0.991	0.99	5.55e-13	gd_total
SUN2	1.06e-06	-0.273717	0.473	0.509	0.0207066	gd_total
ARL4A	1.76e-07	-0.274164	0.505	0.56	0.00344176	gd_total
CD3G	2.42e-09	-0.27555	0.771	0.787	4.74e-05	gd_total
TRGC2	2.48e-06	-0.275803	0.077	0.136	0.0485849	gd_total
CXCR4	1.8e-15	-0.276376	0.986	0.98	3.53e-11	gd_total
MYO1F	1.92e-07	-0.280091	0.331	0.388	0.00377084	gd_total
BTN3A2	6.14e-07	-0.280227	0.28	0.338	0.0120454	gd_total
HLA-DPB1	1.17e-07	-0.280255	0.522	0.583	0.00228449	gd_total
PPP1R12A	1.63e-06	-0.281672	0.399	0.446	0.0318691	gd_total
SERTAD1	1.51e-09	-0.28213	0.583	0.646	2.96e-05	gd_total
SLC9A3R1	3.37e-08	-0.284841	0.211	0.285	0.000660248	gd_total
TENT4B	1.57e-07	-0.285674	0.342	0.411	0.00307351	gd_total
NSMCE3	1.48e-07	-0.288458	0.482	0.519	0.00290623	gd_total
SRSF7	1.52e-21	-0.292382	0.974	0.981	2.98e-17	gd_total
BIN2	9.93e-08	-0.292941	0.538	0.562	0.00194814	gd_total
ANKRD44	3.39e-08	-0.29407	0.325	0.393	0.000663817	gd_total
ODC1	1.17e-10	-0.29436	0.651	0.699	2.29e-06	gd_total
IFRD1	3.87e-08	-0.296814	0.672	0.692	0.000759138	gd_total
ATRX	1.62e-07	-0.298587	0.439	0.499	0.00317098	gd_total
RSRP1	4.04e-13	-0.302641	0.804	0.821	7.91e-09	gd_total
RIPOR2	1.25e-10	-0.302937	0.366	0.453	2.46e-06	gd_total
APBB1IP	2.36e-10	-0.310129	0.321	0.405	4.63e-06	gd_total
38961	9.69e-10	-0.315365	0.073	0.151	1.9e-05	gd_total
NR3C1	4.43e-10	-0.318027	0.499	0.561	8.69e-06	gd_total
FYB1	4.96e-07	-0.319751	0.549	0.579	0.00971713	gd_total
SRSF3	6.28e-17	-0.324252	0.909	0.92	1.23e-12	gd_total
H2AFV	1.97e-07	-0.324826	0.117	0.191	0.00386457	gd_total
ZFP36L2	3.57e-26	-0.335523	0.92	0.974	7e-22	gd_total
ID2	2.92e-13	-0.343432	0.78	0.823	5.72e-09	gd_total
LDHB	1.27e-07	-0.347669	0.113	0.189	0.00249573	gd_total
VAMP2	3.58e-15	-0.348962	0.643	0.698	7.01e-11	gd_total
ZFP36L1	6.1e-10	-0.350384	0.634	0.7	1.2e-05	gd_total
IRF1	5.54e-17	-0.358102	0.861	0.895	1.09e-12	gd_total
H2AFZ	8.95e-08	-0.363079	0.113	0.189	0.00175509	gd_total
HLA-C	2.88e-58	-0.365235	1	0.999	5.65e-54	gd_total
UBE2S	3.46e-18	-0.369734	0.741	0.795	6.78e-14	gd_total
ZFAS1	6.01e-08	-0.36992	0.125	0.203	0.00117796	gd_total
GADD45B	2.51e-21	-0.375872	0.734	0.821	4.92e-17	gd_total
FCGR3A	4.96e-09	-0.376421	0.073	0.145	9.74e-05	gd_total
MYADM	3.4e-20	-0.377151	0.72	0.814	6.67e-16	gd_total
AC044849.1	5.45e-08	-0.37809	0.105	0.177	0.00106865	gd_total
MIDN	4.76e-18	-0.384377	0.628	0.717	9.33e-14	gd_total
MATK	8.33e-14	-0.386944	0.365	0.457	1.63e-09	gd_total
JUN	9.23e-18	-0.389192	0.969	0.976	1.81e-13	gd_total
METRNL	1.06e-12	-0.400131	0.79	0.817	2.08e-08	gd_total
AES	2.3e-10	-0.4197	0.15	0.258	4.51e-06	gd_total
H4C3	3.31e-10	-0.423425	0.458	0.519	6.49e-06	gd_total
NXT1	5.66e-19	-0.43476	0.536	0.626	1.11e-14	gd_total
FOSB	3.06e-19	-0.443538	0.832	0.892	6e-15	gd_total
RARRES3	2.66e-10	-0.447301	0.118	0.21	5.23e-06	gd_total
MYL12A	1.15e-35	-0.44943	0.841	0.903	2.26e-31	gd_total
IER5	2.85e-36	-0.491389	0.784	0.878	5.58e-32	gd_total
39326	1.57e-10	-0.496872	0.144	0.242	3.08e-06	gd_total
IER2	2.92e-51	-0.514711	0.893	0.954	5.73e-47	gd_total
FGFBP2	8.06e-10	-0.522453	0.253	0.352	1.58e-05	gd_total
GNLY	4.55e-07	-0.524354	0.39	0.471	0.00892724	gd_total
CRIP1	1.4e-26	-0.550423	0.549	0.666	2.75e-22	gd_total
JUNB	2.27e-42	-0.565499	0.942	0.981	4.46e-38	gd_total
TRAC	2.39e-13	-0.598263	0.066	0.162	4.69e-09	gd_total
ID1	2.15e-16	-0.607502	0.221	0.356	4.22e-12	gd_total
TRBC1	7.62e-09	-0.631469	0.111	0.192	0.000149425	gd_total
IER5L	6.47e-23	-0.643309	0.221	0.376	1.27e-18	gd_total
H3F3A	6.83e-13	-0.693338	0.152	0.27	1.34e-08	gd_total
TRBC2	3.28e-13	-0.711469	0.117	0.225	6.43e-09	gd_total
MALAT1	1.41e-13	-0.999701	0.152	0.273	2.77e-09	gd_total
H3F3B	9.47e-16	-1.05024	0.152	0.273	1.86e-11	gd_total
VIM	4.03e-12	1.64718	0.95	0.786	7.91e-08	Inflammatory
MT2A	3.88e-11	1.06482	0.54	0.205	7.61e-07	Inflammatory
NFKB1	1.18e-09	0.91785	0.73	0.395	2.31e-05	Inflammatory
RPS10	5.68e-21	0.841122	1	0.955	1.11e-16	Inflammatory
PIM3	2.21e-07	0.840737	0.73	0.481	0.00432751	Inflammatory
GRASP	6.14e-10	0.832355	0.53	0.217	1.2e-05	Inflammatory
RELB	1.1e-12	0.793288	0.56	0.19	2.17e-08	Inflammatory
SMAP2	6.22e-10	0.758776	0.8	0.484	1.22e-05	Inflammatory
IL7R	1.33e-09	0.744678	0.97	0.786	2.62e-05	Inflammatory
DUSP10	8.27e-09	0.739186	0.59	0.258	0.00016214	Inflammatory
FAM177A1	3.25e-11	0.738085	0.91	0.703	6.38e-07	Inflammatory
HSPD1	1.18e-10	0.724899	0.72	0.338	2.32e-06	Inflammatory
OTULIN	3.54e-07	0.689209	0.74	0.454	0.00694257	Inflammatory
HLA-DQB1	6.27e-09	0.662609	0.69	0.326	0.00012293	Inflammatory
CYTIP	8.06e-10	0.634506	0.81	0.451	1.58e-05	Inflammatory
ZNF267	2.56e-07	0.619136	0.52	0.264	0.00501721	Inflammatory
FURIN	1.56e-10	0.608625	0.39	0.11	3.07e-06	Inflammatory
RAB8B	1.46e-07	0.580688	0.71	0.377	0.00285966	Inflammatory
RPL36A	1.85e-08	0.578027	0.95	0.757	0.00036356	Inflammatory
MBNL1	1.18e-06	0.571493	0.86	0.602	0.0230595	Inflammatory
AGO2	1.13e-06	0.55079	0.56	0.267	0.0222047	Inflammatory
SLC7A5	2.04e-06	0.546763	0.8	0.516	0.0399794	Inflammatory
MOB4	1.78e-06	0.527071	0.48	0.223	0.0349797	Inflammatory
DNAJC3	8.74e-08	0.496956	0.6	0.264	0.0017138	Inflammatory
EZH2	1.09e-07	0.49443	0.38	0.131	0.00214458	Inflammatory
TWISTNB	3.08e-07	0.487032	0.42	0.157	0.00604903	Inflammatory
CNOT6L	1.24e-06	0.484918	0.92	0.688	0.0242449	Inflammatory
DDX27	8.55e-07	0.47509	0.45	0.199	0.0167743	Inflammatory
FRMD4B	4.58e-08	0.461046	0.2	0.036	0.00089744	Inflammatory
IFITM2	1.79e-06	0.455651	0.9	0.783	0.035107	Inflammatory
SLC35D1	6.53e-08	0.363034	0.31	0.086	0.00128052	Inflammatory
CD82	1.73e-06	0.319961	0.21	0.053	0.033956	Inflammatory
PARD6G	2.09e-06	0.302373	0.15	0.027	0.0409921	Inflammatory
IGKC	1.24e-06	0.28179	0.17	0.033	0.0243876	Inflammatory
TPT1	4.18e-07	0.251364	1	1	0.0081989	Inflammatory
B2M	1.93e-07	-0.269359	1	1	0.0037809	Inflammatory
IER2	2.73e-07	-0.344768	0.95	0.958	0.00535944	Inflammatory
HLA-C	1.57e-07	-0.382372	1	1	0.00308114	Inflammatory
ZFP36L2	1.98e-06	-0.505641	0.97	0.973	0.0388443	Inflammatory
JUNB	2.03e-08	-0.744805	0.98	0.988	0.00039759	Inflammatory
MT2A	2.15e-15	1.06334	0.533	0.238	4.21e-11	Naive
RPS10	3.16e-44	0.932413	0.994	0.989	6.19e-40	Naive
RPL36A	1.34e-29	0.907993	0.956	0.876	2.63e-25	Naive
TNFRSF4	3.16e-10	0.873686	0.472	0.236	6.19e-06	Naive
SNX9	9.21e-13	0.739595	0.583	0.308	1.81e-08	Naive
ICOS	1.46e-06	0.625163	0.594	0.436	0.028628	Naive
RPS26	3.43e-07	0.575889	0.972	0.966	0.00673031	Naive
MT-ND2	1.17e-13	0.559457	1	0.995	2.3e-09	Naive
MT-ATP8	2.28e-14	0.5442	0.517	0.218	4.47e-10	Naive
FURIN	8.19e-10	0.542688	0.756	0.503	1.61e-05	Naive
MT-ND4L	4.36e-07	0.534884	0.756	0.596	0.00854407	Naive
FKBP11	5.37e-09	0.5317	0.744	0.524	0.000105236	Naive
EVA1B	5.87e-09	0.526604	0.228	0.072	0.000115135	Naive
PPP1R14B	4.75e-08	0.501899	0.739	0.526	0.000931107	Naive
MTRNR2L12	1.07e-10	0.49921	0.961	0.834	2.1e-06	Naive
NDUFA13	2.64e-10	0.491094	0.661	0.395	5.17e-06	Naive
TMSB10	8.49e-12	0.490358	1	0.998	1.66e-07	Naive
BATF	1.64e-07	0.463924	0.228	0.085	0.00321864	Naive
RELB	2.06e-06	0.44514	0.567	0.369	0.040441	Naive
LUZP1	1.22e-06	0.410141	0.561	0.348	0.0239021	Naive
MT-ND3	6.31e-07	0.403724	1	1	0.0123667	Naive
SPCS3	1.65e-06	0.38177	0.811	0.587	0.0323344	Naive
MT-ND5	7.23e-07	0.381316	0.994	0.987	0.0141742	Naive
PET100	1.91e-06	0.380609	0.628	0.405	0.0374992	Naive
TP53INP1	3.81e-08	0.376206	0.2	0.061	0.000748037	Naive
PDCD1	4.94e-07	0.374661	0.206	0.072	0.0096883	Naive
VMP1	1.91e-06	0.366659	0.528	0.335	0.0373559	Naive
PSMA2	1.24e-06	0.358262	0.489	0.286	0.0242808	Naive
ITK	9.22e-07	0.341813	0.339	0.166	0.0180779	Naive
RPL36	2.42e-09	0.334965	1	1	4.75e-05	Naive
PRDM1	2.26e-06	0.329959	0.333	0.164	0.0442815	Naive
RNF145	1.2e-06	0.327196	0.611	0.384	0.0235868	Naive
HOXB2	7.86e-07	0.318081	0.189	0.065	0.0154146	Naive
RPL41	3.56e-17	0.305893	1	1	6.99e-13	Naive
HAVCR2	7.28e-07	0.302802	0.133	0.034	0.0142797	Naive
MT-ATP6	2.9e-10	0.274278	1	1	5.69e-06	Naive
RPL4	5.49e-07	-0.261463	1	0.996	0.0107709	Naive
RPS9	1.42e-10	-0.262287	1	1	2.78e-06	Naive
BTG1	2.34e-07	-0.278795	0.994	1	0.00458931	Naive
OAZ1	2.85e-08	-0.293458	0.956	0.98	0.000558097	Naive
CXCR4	8.74e-07	-0.347218	0.983	0.986	0.017148	Naive
LDHA	1.9e-07	-0.355334	0.939	0.969	0.00373172	Naive
HLA-C	8.52e-17	-0.371437	1	1	1.67e-12	Naive
UBE2S	1.29e-06	-0.416508	0.7	0.771	0.0252393	Naive
IER2	3.02e-11	-0.418999	0.844	0.928	5.92e-07	Naive
HSPA8	5.5e-09	-0.424334	0.806	0.915	0.000107922	Naive
JUNB	1.95e-09	-0.425437	0.956	0.989	3.82e-05	Naive
BBX	1.13e-06	-0.426185	0.272	0.459	0.0221659	Naive
IER5	2.41e-09	-0.438691	0.811	0.914	4.73e-05	Naive
MYADM	1.56e-07	-0.440724	0.717	0.84	0.0030518	Naive
EIF3L	2.09e-07	-0.446002	0.656	0.768	0.0041028	Naive
MYL12A	4.68e-10	-0.453141	0.856	0.93	9.17e-06	Naive
DUSP2	1.93e-13	-0.488381	0.711	0.888	3.78e-09	Naive
ZFP36L2	2.69e-11	-0.517714	0.928	0.986	5.27e-07	Naive
CRIP1	1.54e-09	-0.633976	0.711	0.802	3.02e-05	Naive
MT2A	6.84e-19	1.51703	0.663	0.161	1.34e-14	Transitional
BCL2A1	1.9e-13	1.36866	0.542	0.172	3.72e-09	Transitional
VIM	5.49e-08	1.3528	0.976	0.969	0.00107574	Transitional
GZMB	2.1e-09	1.21663	0.771	0.529	4.11e-05	Transitional
HLA-DQB1	6.13e-07	0.859434	0.639	0.337	0.0120291	Transitional
GNG2	2.58e-07	0.78033	0.771	0.594	0.00505868	Transitional
RPS10	6.96e-15	0.742494	0.988	0.977	1.36e-10	Transitional
RPL36A	2.54e-08	0.713484	0.976	0.751	0.000497653	Transitional
IFITM2	1.36e-09	0.703357	0.94	0.831	2.66e-05	Transitional
ISG20	1.49e-07	0.681889	0.855	0.621	0.00292106	Transitional
EFHD2	7.91e-07	0.659061	0.892	0.732	0.0155096	Transitional
CD74	2.5e-07	0.60725	0.916	0.782	0.00491057	Transitional
NPDC1	6.89e-07	0.565719	0.398	0.149	0.0135065	Transitional
RPS26	9.42e-07	0.533627	1	0.946	0.0184765	Transitional
CRTAM	4.08e-08	0.483466	0.241	0.042	0.000800173	Transitional
CPT1A	5.13e-09	0.460207	0.337	0.073	0.000100515	Transitional
CIB1	2.05e-06	0.454787	1	0.789	0.0402545	Transitional
SRGN	2.66e-07	0.445828	0.988	1	0.00522289	Transitional
SYNJ2	2e-06	0.441597	0.289	0.08	0.0392662	Transitional
TMSB10	2.59e-07	0.437166	1	0.989	0.00508364	Transitional
NACA	2.37e-06	-0.305876	1	0.996	0.0465205	Transitional
SRSF7	1.55e-08	-0.540125	0.988	0.989	0.000304095	Transitional
JUNB	7.99e-07	-0.589861	0.952	0.977	0.0156734	Transitional
MT2A	9.07e-15	0.917976	0.521	0.278	1.78e-10	Type3
RPS10	5.59e-48	0.917316	1	0.978	1.1e-43	Type3
TXNIP	2.65e-10	0.798404	0.709	0.552	5.2e-06	Type3
VIM	2.41e-06	0.793646	0.955	0.924	0.0473266	Type3
RPL36A	1e-27	0.74328	0.938	0.833	1.97e-23	Type3
H1-10	2.86e-07	0.560692	0.466	0.294	0.00560783	Type3
FKBP11	1.39e-15	0.531911	0.747	0.486	2.72e-11	Type3
CD2	5.32e-11	0.531117	0.596	0.392	1.04e-06	Type3
IFITM2	1.74e-11	0.529276	0.88	0.835	3.42e-07	Type3
CLEC2B	4.91e-08	0.528777	0.599	0.412	0.000962854	Type3
PDE4D	1.22e-11	0.511021	0.822	0.648	2.4e-07	Type3
OTULIN	7.64e-10	0.492297	0.64	0.425	1.5e-05	Type3
SNX9	6.75e-10	0.480474	0.425	0.236	1.32e-05	Type3
SMAP2	1.34e-10	0.468858	0.733	0.554	2.63e-06	Type3
TMSB10	4.81e-15	0.458574	1	0.992	9.42e-11	Type3
FURIN	1.01e-08	0.442095	0.671	0.5	0.000198036	Type3
LUZP1	1.33e-09	0.434274	0.589	0.395	2.6e-05	Type3
FTH1	4.5e-08	0.432763	1	1	0.000881482	Type3
ISG20	9.93e-09	0.431576	0.798	0.642	0.000194654	Type3
HIF1A	2.85e-09	0.41406	0.428	0.245	5.59e-05	Type3
NDUFA13	2.68e-11	0.407744	0.551	0.311	5.26e-07	Type3
MT-ND2	5.74e-13	0.39266	1	1	1.12e-08	Type3
RNF145	3.63e-09	0.385535	0.538	0.324	7.11e-05	Type3
RASSF5	4.49e-07	0.383551	0.579	0.406	0.00879547	Type3
UQCR11	6.82e-09	0.37503	0.788	0.601	0.000133827	Type3
PRDM1	5.85e-10	0.372718	0.397	0.201	1.15e-05	Type3
FAM177A1	8e-07	0.365179	0.911	0.807	0.0156907	Type3
PET100	9.84e-08	0.358075	0.531	0.348	0.00192951	Type3
RORA	1.58e-08	0.356132	0.914	0.829	0.000309061	Type3
HNRNPH3	1.36e-06	0.350191	0.63	0.461	0.0266335	Type3
H3-3A	1.49e-06	0.34686	0.853	0.692	0.0292913	Type3
LAG3	3.06e-07	0.341814	0.442	0.272	0.00599425	Type3
MT-ND4L	4.27e-07	0.338567	0.788	0.668	0.008381	Type3
COX7B	1e-07	0.334571	0.723	0.549	0.00196355	Type3
IL7R	2.22e-10	0.332254	0.993	0.966	4.35e-06	Type3
SEC61G	4.01e-07	0.331611	0.829	0.719	0.00786723	Type3
CNOT6L	2.23e-06	0.330238	0.894	0.773	0.0436689	Type3
DDX21	4.83e-07	0.328019	0.805	0.669	0.00947509	Type3
PBX4	1.13e-07	0.322616	0.288	0.143	0.00222532	Type3
H2AZ2	5.84e-08	0.32211	0.692	0.459	0.00114542	Type3
SYNJ2	2.85e-11	0.317568	0.315	0.13	5.58e-07	Type3
POMP	1.74e-06	0.316869	0.726	0.598	0.0340615	Type3
RPS17	2.26e-06	0.315271	0.668	0.499	0.0442954	Type3
IFI16	1.69e-06	0.304741	0.373	0.22	0.033144	Type3
ZBTB43	6.28e-08	0.303672	0.401	0.218	0.00123072	Type3
SEPTIN2	3.28e-08	0.303558	0.353	0.178	0.000642396	Type3
SEPTIN7	2.13e-07	0.297514	0.771	0.584	0.00416913	Type3
RPS26	2.3e-08	0.293341	0.986	0.958	0.000450139	Type3
CNOT1	2.37e-07	0.291472	0.5	0.302	0.00465601	Type3
S100A9	6.79e-12	0.289208	0.154	0.034	1.33e-07	Type3
COG3	2.31e-06	0.285369	0.308	0.167	0.0453381	Type3
JAK3	1.6e-06	0.281612	0.312	0.175	0.0314547	Type3
H2AJ	1.08e-08	0.273738	0.318	0.15	0.000212174	Type3
MT-ATP6	3.1e-12	0.272072	1	1	6.08e-08	Type3
TMA7	2.27e-06	0.264741	0.921	0.87	0.0445176	Type3
MT-ND4	3.48e-12	0.260709	1	1	6.82e-08	Type3
RPL38	1.9e-07	0.259739	0.986	0.995	0.00372182	Type3
MT-ND3	3.94e-07	0.258582	1	1	0.00772668	Type3
TASOR	7.3e-07	0.256255	0.178	0.073	0.0143173	Type3
JUND	8.09e-10	-0.255605	1	0.996	1.59e-05	Type3
NACA	7.42e-13	-0.257786	0.997	0.997	1.45e-08	Type3
RPL19	2.42e-18	-0.261208	1	1	4.75e-14	Type3
RPS5	7.15e-13	-0.2739	0.997	0.996	1.4e-08	Type3
RPS9	2.94e-18	-0.277156	1	0.999	5.76e-14	Type3
AC020916.1	1.08e-06	-0.336924	0.031	0.133	0.0211938	Type3
ILF3-DT	9.7e-07	-0.339201	0.017	0.109	0.0190111	Type3
38961	1.75e-07	-0.366785	0.045	0.167	0.00343362	Type3
UBE2S	1.98e-07	-0.394178	0.774	0.833	0.00389229	Type3
GADD45B	2.42e-06	-0.396123	0.695	0.804	0.0474209	Type3
ODC1	2.52e-07	-0.421779	0.63	0.707	0.00493739	Type3
NXT1	8.65e-09	-0.43067	0.521	0.65	0.000169541	Type3
H2AFV	1.22e-06	-0.442624	0.086	0.213	0.0240022	Type3
LDHB	6.85e-08	-0.490347	0.065	0.199	0.00134343	Type3
RARRES3	1.06e-07	-0.505518	0.082	0.223	0.00207904	Type3
AES	2.54e-07	-0.518612	0.106	0.261	0.00498809	Type3
FOSB	8.55e-12	-0.520309	0.87	0.945	1.68e-07	Type3
IER5	5.82e-15	-0.523605	0.771	0.878	1.14e-10	Type3
AC044849.1	1.81e-07	-0.537909	0.079	0.21	0.003557	Type3
IER2	3.76e-15	-0.542063	0.887	0.948	7.37e-11	Type3
JUNB	6.51e-14	-0.553241	0.945	0.982	1.28e-09	Type3
ZFAS1	2.02e-06	-0.589229	0.103	0.226	0.0396219	Type3
CRIP1	1.57e-13	-0.647331	0.462	0.647	3.08e-09	Type3
NEAT1	1e-07	-0.672031	0.11	0.272	0.00196324	Type3
TRAC	1.05e-08	-0.673975	0.058	0.201	0.00020549	Type3
39326	9.27e-09	-0.675951	0.099	0.261	0.000181767	Type3
ID1	2.61e-11	-0.818975	0.26	0.458	5.12e-07	Type3
H3F3A	8.04e-09	-0.875964	0.11	0.282	0.000157692	Type3
TRBC2	2.54e-09	-0.924393	0.089	0.251	4.98e-05	Type3
MALAT1	2.13e-09	-1.34961	0.11	0.287	4.18e-05	Type3
H3F3B	1.36e-10	-1.4491	0.11	0.287	2.66e-06	Type3
