# Supplementary material for: Single cell transcriptomics shows that malaria promotes unique regulatory responses across multiple immune cell subsets
Source: Nat Commun. 2023 Nov 15;14:7387. doi: 10.1038/s41467-023-43181-7 (PMC10651914; doi:10.1038/s41467-023-43181-7)
Supplement: Supplementary file 12 — Supplementary Dataset 9 [file 41467_2023_43181_MOESM12_ESM.xlsx]

## Sheet: Supplementary Table S16_TOPDEGb
	p_val	avg_log2FC	pct.1	pct.2	p_val_adj	cluster	gene
CCR7	0	1.45197	0.872	0.24	0	Naive_CentraMemory	CCR7
AIF1	0	1.2278	0.675	0.136	0	Naive_CentraMemory	AIF1
LEF1	0	1.16996	0.686	0.149	0	Naive_CentraMemory	LEF1
RPL23	0	1.15859	0.999	0.94	0	Naive_CentraMemory	RPL23
S100B	0	1.12648	0.295	0.036	0	Naive_CentraMemory	S100B
PASK	0	1.12533	0.638	0.162	0	Naive_CentraMemory	PASK
RGS10	0	1.11261	0.87	0.403	0	Naive_CentraMemory	RGS10
EEF1B2	0	0.986414	1	0.976	0	Naive_CentraMemory	EEF1B2
MAL	0	0.978352	0.55	0.095	0	Naive_CentraMemory	MAL
LTB	0	0.960963	0.893	0.375	0	Naive_CentraMemory	LTB
RCAN3	0	0.9496	0.737	0.258	0	Naive_CentraMemory	RCAN3
RPS8	0	0.949563	1	0.999	0	Naive_CentraMemory	RPS8
GIMAP7	0	0.949067	0.705	0.391	0	Naive_CentraMemory	GIMAP7
SELL	0	0.948896	0.72	0.249	0	Naive_CentraMemory	SELL
RPS3A	0	0.93594	1	0.999	0	Naive_CentraMemory	RPS3A
RPS5	0	0.935439	0.999	0.994	0	Naive_CentraMemory	RPS5
CD55	0	0.933055	0.887	0.512	0	Naive_CentraMemory	CD55
RPL7	0	0.91816	0.999	0.98	0	Naive_CentraMemory	RPL7
NDFIP1	0	0.914308	0.82	0.402	0	Naive_CentraMemory	NDFIP1
RPS13	0	0.913711	1	0.998	0	Naive_CentraMemory	RPS13
RPS6	0	0.895038	1	0.999	0	Naive_CentraMemory	RPS6
NELL2	0	0.882982	0.538	0.106	0	Naive_CentraMemory	NELL2
RPL22	0	0.87169	0.999	0.987	0	Naive_CentraMemory	RPL22
EIF3E	0	0.867337	0.974	0.752	0	Naive_CentraMemory	EIF3E
TMEM123	0	0.86721	0.866	0.455	0	Naive_CentraMemory	TMEM123
RPL32	0	0.860001	1	1	0	Naive_CentraMemory	RPL32
RPL9	0	0.857075	1	0.999	0	Naive_CentraMemory	RPL9
NOSIP	0	0.830608	0.722	0.322	0	Naive_CentraMemory	NOSIP
SOCS3	0	0.819292	0.628	0.332	0	Naive_CentraMemory	SOCS3
TGFBR2	0	0.796269	0.626	0.227	0	Naive_CentraMemory	TGFBR2
ACTN1	0	0.786033	0.449	0.068	0	Naive_CentraMemory	ACTN1
TRABD2A	0	0.78522	0.452	0.079	0	Naive_CentraMemory	TRABD2A
RPS12	0	0.782071	1	1	0	Naive_CentraMemory	RPS12
RPL13	0	0.780331	1	1	0	Naive_CentraMemory	RPL13
RPL34	0	0.771159	1	1	0	Naive_CentraMemory	RPL34
RPS23	0	0.759851	1	1	0	Naive_CentraMemory	RPS23
RPL31	0	0.758706	0.998	0.955	0	Naive_CentraMemory	RPL31
RPS11	0	0.754217	1	0.99	0	Naive_CentraMemory	RPS11
RPS18	0	0.754072	1	1	0	Naive_CentraMemory	RPS18
FOXP1	0	0.748386	0.861	0.524	0	Naive_CentraMemory	FOXP1
PABPC1	0	0.746954	0.996	0.912	0	Naive_CentraMemory	PABPC1
TPT1	0	0.745266	1	1	0	Naive_CentraMemory	TPT1
RPL10A	0	0.733033	1	0.997	0	Naive_CentraMemory	RPL10A
RPL21	0	0.730333	1	1	0	Naive_CentraMemory	RPL21
TCF7	0	0.72333	0.748	0.361	0	Naive_CentraMemory	TCF7
SATB1	0	0.719256	0.695	0.309	0	Naive_CentraMemory	SATB1
RPL5	0	0.715633	1	0.997	0	Naive_CentraMemory	RPL5
OXNAD1	0	0.705619	0.489	0.151	0	Naive_CentraMemory	OXNAD1
RPS20	0	0.701272	1	0.987	0	Naive_CentraMemory	RPS20
RPS28	0	0.683778	1	0.997	0	Naive_CentraMemory	RPS28
RPS21	0	0.683062	1	0.985	0	Naive_CentraMemory	RPS21
TXK	0	0.678722	0.417	0.079	0	Naive_CentraMemory	TXK
CCDC57	0	0.678561	0.608	0.234	0	Naive_CentraMemory	CCDC57
NUCB2	0	0.675878	0.702	0.321	0	Naive_CentraMemory	NUCB2
BCL2	0	0.675846	0.46	0.142	0	Naive_CentraMemory	BCL2
RPS14	0	0.666219	1	1	0	Naive_CentraMemory	RPS14
RPL18	0	0.66469	1	0.999	0	Naive_CentraMemory	RPL18
RPL37	0	0.656315	1	0.999	0	Naive_CentraMemory	RPL37
RPLP2	0	0.654637	1	0.998	0	Naive_CentraMemory	RPLP2
RPS25	0	0.653722	1	0.999	0	Naive_CentraMemory	RPS25
EEF1A1	0	0.649989	1	1	0	Naive_CentraMemory	EEF1A1
NPM1	0	0.649942	0.995	0.935	0	Naive_CentraMemory	NPM1
RPL27A	0	0.648333	1	0.984	0	Naive_CentraMemory	RPL27A
RPLP1	0	0.647699	1	1	0	Naive_CentraMemory	RPLP1
RPLP0	0	0.647377	0.999	0.985	0	Naive_CentraMemory	RPLP0
PIM2	0	0.645603	0.496	0.182	0	Naive_CentraMemory	PIM2
RPL29	0	0.644957	1	0.999	0	Naive_CentraMemory	RPL29
MYC	0	0.640486	0.316	0.079	0	Naive_CentraMemory	MYC
RPL38	0	0.639044	0.999	0.976	0	Naive_CentraMemory	RPL38
RPL11	0	0.637561	1	1	0	Naive_CentraMemory	RPL11
TMEM243	0	0.636482	0.692	0.348	0	Naive_CentraMemory	TMEM243
RPL35A	0	0.633494	1	0.998	0	Naive_CentraMemory	RPL35A
RPS16	0	0.630933	1	0.999	0	Naive_CentraMemory	RPS16
G3BP2	0	0.626831	0.854	0.611	0	Naive_CentraMemory	G3BP2
IRS2	0	0.622915	0.517	0.18	0	Naive_CentraMemory	IRS2
RPL39	0	0.620629	1	0.999	0	Naive_CentraMemory	RPL39
RPL37A	0	0.620064	1	0.994	0	Naive_CentraMemory	RPL37A
RPL30	0	0.619679	1	1	0	Naive_CentraMemory	RPL30
RPS10	0	0.616494	0.995	0.944	0	Naive_CentraMemory	RPS10
RPL12	0	0.6144	1	0.999	0	Naive_CentraMemory	RPL12
CAMK4	0	0.609321	0.636	0.286	0	Naive_CentraMemory	CAMK4
RPS9	0	0.606947	1	0.999	0	Naive_CentraMemory	RPS9
RPL36	0	0.60316	1	0.991	0	Naive_CentraMemory	RPL36
RPSA	0	0.60276	0.999	0.996	0	Naive_CentraMemory	RPSA
FLT3LG	0	0.60262	0.529	0.204	0	Naive_CentraMemory	FLT3LG
RPL19	0	0.59884	1	0.999	0	Naive_CentraMemory	RPL19
RPS2	0	0.598609	1	1	0	Naive_CentraMemory	RPS2
RPS4X	0	0.598338	1	0.999	0	Naive_CentraMemory	RPS4X
RPL4	0	0.594724	0.998	0.973	0	Naive_CentraMemory	RPL4
IL6ST	0	0.591698	0.449	0.14	0	Naive_CentraMemory	IL6ST
BACH2	0	0.590855	0.417	0.114	0	Naive_CentraMemory	BACH2
NACA	0	0.590605	0.999	0.996	0	Naive_CentraMemory	NACA
RPL36A	0	0.588672	0.921	0.719	0	Naive_CentraMemory	RPL36A
RPL18A	0	0.588278	1	0.999	0	Naive_CentraMemory	RPL18A
SCML1	0	0.586785	0.35	0.076	0	Naive_CentraMemory	SCML1
RETREG1	0	0.583573	0.357	0.076	0	Naive_CentraMemory	RETREG1
RACK1	0	0.579126	0.999	0.994	0	Naive_CentraMemory	RACK1
RSL1D1	0	0.57464	0.772	0.448	0	Naive_CentraMemory	RSL1D1
ABLIM1	0	0.574115	0.64	0.314	0	Naive_CentraMemory	ABLIM1
ARMH1	0	0.569161	0.336	0.069	0	Naive_CentraMemory	ARMH1
SARAF	0	0.559759	0.991	0.944	0	Naive_CentraMemory	SARAF
SC5D	0	0.558807	0.579	0.294	0	Naive_CentraMemory	SC5D
LYPD3	0	0.555977	0.35	0.082	0	Naive_CentraMemory	LYPD3
IL7R	0	0.551791	0.965	0.597	0	Naive_CentraMemory	IL7R
RPL27	0	0.546771	0.999	0.988	0	Naive_CentraMemory	RPL27
RPL24	0	0.533035	1	0.996	0	Naive_CentraMemory	RPL24
MGAT4A	0	0.528569	0.787	0.485	0	Naive_CentraMemory	MGAT4A
RPL8	0	0.526542	0.999	0.996	0	Naive_CentraMemory	RPL8
RPL10	0	0.522227	1	1	0	Naive_CentraMemory	RPL10
CARS1	0	0.519747	0.292	0.066	0	Naive_CentraMemory	CARS1
SPINT2	0	0.517412	0.376	0.09	0	Naive_CentraMemory	SPINT2
ZEB1	0	0.516116	0.426	0.16	0	Naive_CentraMemory	ZEB1
RPS4Y1	0	0.514063	0.865	0.828	0	Naive_CentraMemory	RPS4Y1
RPS27A	0	0.513893	1	1	0	Naive_CentraMemory	RPS27A
RPL3	0	0.513211	1	1	0	Naive_CentraMemory	RPL3
ITGA6	0	0.511059	0.325	0.078	0	Naive_CentraMemory	ITGA6
RPL13A	0	0.510214	1	0.999	0	Naive_CentraMemory	RPL13A
SNX9	0	0.5096	0.377	0.119	0	Naive_CentraMemory	SNX9
EIF4B	0	0.503472	0.858	0.598	0	Naive_CentraMemory	EIF4B
ALKBH7	0	0.501302	0.631	0.322	0	Naive_CentraMemory	ALKBH7
NAP1L1	0	0.500037	0.915	0.698	0	Naive_CentraMemory	NAP1L1
EIF3H	0	0.493416	0.928	0.714	0	Naive_CentraMemory	EIF3H
SH3YL1	0	0.493391	0.334	0.093	0	Naive_CentraMemory	SH3YL1
SERINC5	0	0.48955	0.358	0.109	0	Naive_CentraMemory	SERINC5
RPL14	0	0.488892	1	0.999	0	Naive_CentraMemory	RPL14
ZBTB10	0	0.486135	0.419	0.157	0	Naive_CentraMemory	ZBTB10
APBA2	0	0.464306	0.366	0.108	0	Naive_CentraMemory	APBA2
CD8B	0	0.461619	0.897	0.575	0	Naive_CentraMemory	CD8B
C12orf57	0	0.458996	0.93	0.722	0	Naive_CentraMemory	C12orf57
MAML2	0	0.458994	0.403	0.153	0	Naive_CentraMemory	MAML2
RPL15	0	0.456929	1	0.998	0	Naive_CentraMemory	RPL15
RPS24	0	0.448704	1	0.999	0	Naive_CentraMemory	RPS24
RPS15	0	0.44226	1	0.999	0	Naive_CentraMemory	RPS15
BEX3	0	0.421234	0.288	0.073	0	Naive_CentraMemory	BEX3
RPS15A	0	0.411016	1	0.999	0	Naive_CentraMemory	RPS15A
RPL28	0	0.409598	1	1	0	Naive_CentraMemory	RPL28
RPS29	0	0.409252	1	0.998	0	Naive_CentraMemory	RPS29
COX7C	0	0.402551	0.977	0.881	0	Naive_CentraMemory	COX7C
RPL23A	0	0.40252	1	1	0	Naive_CentraMemory	RPL23A
UQCRB	0	0.401327	0.987	0.914	0	Naive_CentraMemory	UQCRB
UBA52	0	0.400051	0.999	0.996	0	Naive_CentraMemory	UBA52
RPL35	0	0.399288	0.999	0.992	0	Naive_CentraMemory	RPL35
RPL26	0	0.393343	1	0.999	0	Naive_CentraMemory	RPL26
NOP53	0	0.39302	0.985	0.888	0	Naive_CentraMemory	NOP53
EEF2	0	0.388473	0.98	0.883	0	Naive_CentraMemory	EEF2
RPL7A	0	0.384828	1	0.999	0	Naive_CentraMemory	RPL7A
RPS3	0	0.38021	1	1	0	Naive_CentraMemory	RPS3
BTF3	0	0.379391	0.995	0.966	0	Naive_CentraMemory	BTF3
COX4I1	0	0.377589	0.993	0.95	0	Naive_CentraMemory	COX4I1
RPS19	0	0.374456	1	0.999	0	Naive_CentraMemory	RPS19
RPL41	0	0.373262	1	1	0	Naive_CentraMemory	RPL41
RPL6	0	0.358285	1	0.999	0	Naive_CentraMemory	RPL6
RPS27	0	0.353128	1	1	0	Naive_CentraMemory	RPS27
CYTIP	1.26e-301	0.526937	0.845	0.596	2.48e-297	Naive_CentraMemory	CYTIP
AREG	9.09e-290	0.63834	0.581	0.308	1.78e-285	Naive_CentraMemory	AREG
PDE3B	1.15e-284	0.485452	0.724	0.433	2.26e-280	Naive_CentraMemory	PDE3B
FBL	2.46e-283	0.454882	0.658	0.368	4.82e-279	Naive_CentraMemory	FBL
AC010197.2	2.11e-279	0.488843	0.401	0.169	4.13e-275	Naive_CentraMemory	AC010197.2
PPA1	1.93e-278	0.442256	0.589	0.308	3.79e-274	Naive_CentraMemory	PPA1
EIF2S3	2.62e-278	0.463521	0.653	0.372	5.14e-274	Naive_CentraMemory	EIF2S3
A1BG	8.93e-271	0.357686	0.327	0.114	1.75e-266	Naive_CentraMemory	A1BG
FYB1	5.48e-269	0.48334	0.905	0.703	1.07e-264	Naive_CentraMemory	FYB1
IMPDH2	6.03e-263	0.364974	0.35	0.133	1.18e-258	Naive_CentraMemory	IMPDH2
PRMT2	3.18e-262	0.474245	0.763	0.493	6.24e-258	Naive_CentraMemory	PRMT2
PIK3IP1	2.29e-261	0.470738	0.855	0.615	4.5e-257	Naive_CentraMemory	PIK3IP1
RPS17	1.01e-256	0.476576	0.661	0.395	1.97e-252	Naive_CentraMemory	RPS17
BEX2	2.98e-256	0.377566	0.366	0.146	5.84e-252	Naive_CentraMemory	BEX2
ST13	3.5e-256	0.44795	0.68	0.404	6.87e-252	Naive_CentraMemory	ST13
NCK2	4.73e-256	0.422363	0.511	0.254	9.27e-252	Naive_CentraMemory	NCK2
ANP32B	5.35e-253	0.422931	0.86	0.625	1.05e-248	Naive_CentraMemory	ANP32B
LDLRAP1	3.03e-251	0.361402	0.266	0.084	5.94e-247	Naive_CentraMemory	LDLRAP1
APEX1	1.15e-248	0.394498	0.522	0.261	2.25e-244	Naive_CentraMemory	APEX1
GYPC	6.84e-243	0.396794	0.889	0.662	1.34e-238	Naive_CentraMemory	GYPC
IKZF1	1.65e-242	0.440512	0.76	0.505	3.24e-238	Naive_CentraMemory	IKZF1
FCMR	2.93e-242	0.415368	0.505	0.255	5.74e-238	Naive_CentraMemory	FCMR
NSA2	8.14e-237	0.42306	0.827	0.579	1.6e-232	Naive_CentraMemory	NSA2
PNRC1	4.85e-231	0.349918	0.983	0.92	9.5e-227	Naive_CentraMemory	PNRC1
UXT	6.63e-230	0.38841	0.881	0.664	1.3e-225	Naive_CentraMemory	UXT
YBX3	1.42e-228	0.460679	0.721	0.456	2.78e-224	Naive_CentraMemory	YBX3
RNF138	7.01e-227	0.412185	0.516	0.271	1.37e-222	Naive_CentraMemory	RNF138
CD48	2.38e-226	0.346547	0.958	0.823	4.66e-222	Naive_CentraMemory	CD48
ATM	4.29e-226	0.423573	0.672	0.407	8.41e-222	Naive_CentraMemory	ATM
MSL3	3.42e-224	0.371571	0.404	0.183	6.7e-220	Naive_CentraMemory	MSL3
EIF3L	1.64e-223	0.403492	0.808	0.561	3.21e-219	Naive_CentraMemory	EIF3L
SFXN1	3.28e-220	0.3775	0.421	0.199	6.43e-216	Naive_CentraMemory	SFXN1
PFDN5	6.53e-220	0.258572	0.996	0.973	1.28e-215	Naive_CentraMemory	PFDN5
GADD45A	3.15e-217	0.538387	0.585	0.349	6.18e-213	Naive_CentraMemory	GADD45A
C1QBP	4.08e-216	0.38309	0.651	0.39	8.01e-212	Naive_CentraMemory	C1QBP
PDCD4	1.2e-210	0.426278	0.894	0.731	2.35e-206	Naive_CentraMemory	PDCD4
BEX4	5.34e-210	0.324539	0.398	0.182	1.05e-205	Naive_CentraMemory	BEX4
SNAPC1	3.08e-208	0.348833	0.293	0.114	6.05e-204	Naive_CentraMemory	SNAPC1
TESPA1	1.29e-206	0.314595	0.263	0.095	2.52e-202	Naive_CentraMemory	TESPA1
PLAC8	2.55e-204	0.328183	0.639	0.367	5e-200	Naive_CentraMemory	PLAC8
HSPB1	2.4e-202	0.324804	0.415	0.198	4.71e-198	Naive_CentraMemory	HSPB1
HNRNPA1	1.07e-200	0.289336	0.987	0.931	2.1e-196	Naive_CentraMemory	HNRNPA1
LRRC75A	1.09e-191	0.377323	0.344	0.157	2.13e-187	Naive_CentraMemory	LRRC75A
ESD	1.7e-186	0.284245	0.33	0.144	3.34e-182	Naive_CentraMemory	ESD
GRAMD1A	3.95e-182	0.312201	0.339	0.154	7.74e-178	Naive_CentraMemory	GRAMD1A
COMMD6	2.53e-175	0.307714	0.95	0.819	4.96e-171	Naive_CentraMemory	COMMD6
GPR18	5.07e-171	0.342248	0.274	0.116	9.94e-167	Naive_CentraMemory	GPR18
CD27	1.29e-170	0.290441	0.402	0.203	2.54e-166	Naive_CentraMemory	CD27
AP1M1	1.69e-169	0.288744	0.283	0.12	3.32e-165	Naive_CentraMemory	AP1M1
DDX21	1.71e-167	0.386559	0.755	0.535	3.35e-163	Naive_CentraMemory	DDX21
PRKCA	2.62e-167	0.280482	0.346	0.163	5.13e-163	Naive_CentraMemory	PRKCA
ATF7IP2	1.25e-166	0.29961	0.307	0.137	2.46e-162	Naive_CentraMemory	ATF7IP2
CCND3	3.73e-166	0.321484	0.694	0.444	7.31e-162	Naive_CentraMemory	CCND3
USP3	3.27e-165	0.344083	0.636	0.403	6.41e-161	Naive_CentraMemory	USP3
TOMM7	3.12e-162	0.266167	0.981	0.911	6.12e-158	Naive_CentraMemory	TOMM7
RIPOR2	2.42e-157	0.343868	0.649	0.421	4.74e-153	Naive_CentraMemory	RIPOR2
LSM5	2.07e-155	0.292788	0.536	0.313	4.06e-151	Naive_CentraMemory	LSM5
SETD1B	1.06e-153	0.280854	0.322	0.153	2.07e-149	Naive_CentraMemory	SETD1B
DGKA	6.42e-153	0.271158	0.281	0.125	1.26e-148	Naive_CentraMemory	DGKA
ITPKB	4.02e-151	0.275082	0.353	0.175	7.89e-147	Naive_CentraMemory	ITPKB
SGK1	1.47e-149	0.281574	0.264	0.116	2.89e-145	Naive_CentraMemory	SGK1
MRPS33	1.62e-146	0.250216	0.29	0.133	3.18e-142	Naive_CentraMemory	MRPS33
CHCHD10	1.32e-138	0.266783	0.487	0.281	2.59e-134	Naive_CentraMemory	CHCHD10
HIF1A	2.55e-137	0.260128	0.437	0.245	5.01e-133	Naive_CentraMemory	HIF1A
KLF2	7.29e-137	0.279519	0.991	0.94	1.43e-132	Naive_CentraMemory	KLF2
WDR74	1.03e-136	0.269414	0.425	0.236	2.02e-132	Naive_CentraMemory	WDR74
SVIP	3.53e-136	0.259245	0.447	0.251	6.93e-132	Naive_CentraMemory	SVIP
FAM107B	4.51e-135	0.290264	0.781	0.562	8.84e-131	Naive_CentraMemory	FAM107B
FAM102A	9.75e-135	0.265154	0.4	0.219	1.91e-130	Naive_CentraMemory	FAM102A
TTC3	1.33e-134	0.301023	0.639	0.419	2.6e-130	Naive_CentraMemory	TTC3
TUBA1A	8.04e-134	0.338663	0.891	0.744	1.58e-129	Naive_CentraMemory	TUBA1A
PAG1	2.16e-131	0.264219	0.418	0.234	4.24e-127	Naive_CentraMemory	PAG1
SESN3	1.59e-130	0.28539	0.259	0.121	3.11e-126	Naive_CentraMemory	SESN3
EIF2A	1.41e-126	0.263496	0.551	0.344	2.76e-122	Naive_CentraMemory	EIF2A
ZNF331	3.5e-125	0.277791	0.821	0.611	6.86e-121	Naive_CentraMemory	ZNF331
ATP5PO	6.1e-124	0.280718	0.772	0.558	1.2e-119	Naive_CentraMemory	ATP5PO
TNFAIP8	1.69e-121	0.253969	0.416	0.236	3.32e-117	Naive_CentraMemory	TNFAIP8
ALG13	2.24e-118	0.286973	0.577	0.374	4.39e-114	Naive_CentraMemory	ALG13
RHOH	3.24e-118	0.259707	0.786	0.567	6.36e-114	Naive_CentraMemory	RHOH
SERP1	2.86e-116	0.25852	0.894	0.727	5.61e-112	Naive_CentraMemory	SERP1
SMDT1	9.57e-116	0.275857	0.654	0.441	1.88e-111	Naive_CentraMemory	SMDT1
SEPTIN6	3e-110	0.282485	0.448	0.277	5.88e-106	Naive_CentraMemory	SEPTIN6
C19orf53	1.42e-103	0.258197	0.798	0.609	2.78e-99	Naive_CentraMemory	C19orf53
RPL17	1.43e-99	0.262946	0.781	0.596	2.81e-95	Naive_CentraMemory	RPL17
TOB1	6.89e-95	0.265326	0.692	0.506	1.35e-90	Naive_CentraMemory	TOB1
SOD2	4.62e-94	0.264521	0.398	0.244	9.05e-90	Naive_CentraMemory	SOD2
STAT3	9.18e-91	0.262635	0.795	0.615	1.8e-86	Naive_CentraMemory	STAT3
SLC2A3	1.25e-79	0.270234	0.756	0.585	2.45e-75	Naive_CentraMemory	SLC2A3
NSMCE3	1.31e-77	0.251838	0.705	0.53	2.58e-73	Naive_CentraMemory	NSMCE3
LDHB	1.08e-26	0.561443	0.312	0.291	2.12e-22	Naive_CentraMemory	LDHB
SNHG8	1.08e-18	0.292002	0.27	0.227	2.11e-14	Naive_CentraMemory	SNHG8
GNLY	0	3.74744	0.799	0.099	0	Cytotoxic_Effectors	GNLY
GZMB	0	3.02978	0.915	0.111	0	Cytotoxic_Effectors	GZMB
FGFBP2	0	2.99132	0.909	0.166	0	Cytotoxic_Effectors	FGFBP2
GZMH	0	2.83246	0.967	0.162	0	Cytotoxic_Effectors	GZMH
NKG7	0	2.71934	0.998	0.374	0	Cytotoxic_Effectors	NKG7
CCL4	0	2.30493	0.758	0.204	0	Cytotoxic_Effectors	CCL4
LGALS1	0	2.13696	0.667	0.149	0	Cytotoxic_Effectors	LGALS1
S100A4	0	2.07426	0.978	0.621	0	Cytotoxic_Effectors	S100A4
PRF1	0	1.94133	0.723	0.147	0	Cytotoxic_Effectors	PRF1
CST7	0	1.91079	0.967	0.35	0	Cytotoxic_Effectors	CST7
EFHD2	0	1.75813	0.815	0.311	0	Cytotoxic_Effectors	EFHD2
ZEB2	0	1.68302	0.777	0.214	0	Cytotoxic_Effectors	ZEB2
CCL5	0	1.67293	0.999	0.397	0	Cytotoxic_Effectors	CCL5
CCL4L2	0	1.63858	0.267	0.067	0	Cytotoxic_Effectors	CCL4L2
KLRD1	0	1.63158	0.582	0.103	0	Cytotoxic_Effectors	KLRD1
ITGB1	0	1.59883	0.649	0.214	0	Cytotoxic_Effectors	ITGB1
GZMA	0	1.56083	0.807	0.227	0	Cytotoxic_Effectors	GZMA
CTSW	0	1.40109	0.847	0.594	0	Cytotoxic_Effectors	CTSW
SH3BGRL3	0	1.35799	0.994	0.954	0	Cytotoxic_Effectors	SH3BGRL3
LAIR2	0	1.34793	0.413	0.046	0	Cytotoxic_Effectors	LAIR2
C12orf75	0	1.3278	0.701	0.261	0	Cytotoxic_Effectors	C12orf75
METRNL	0	1.32488	0.869	0.405	0	Cytotoxic_Effectors	METRNL
BHLHE40	0	1.29518	0.618	0.195	0	Cytotoxic_Effectors	BHLHE40
FLNA	0	1.29044	0.741	0.382	0	Cytotoxic_Effectors	FLNA
CYBA	0	1.28793	0.984	0.892	0	Cytotoxic_Effectors	CYBA
S100A6	0	1.2656	0.95	0.851	0	Cytotoxic_Effectors	S100A6
FCGR3A	0	1.25116	0.355	0.028	0	Cytotoxic_Effectors	FCGR3A
AHNAK	0	1.22049	0.736	0.363	0	Cytotoxic_Effectors	AHNAK
KLRB1	0	1.21873	0.279	0.068	0	Cytotoxic_Effectors	KLRB1
CD99	0	1.20356	0.883	0.619	0	Cytotoxic_Effectors	CD99
CD52	0	1.17204	0.966	0.921	0	Cytotoxic_Effectors	CD52
ITGB2	0	1.14727	0.789	0.553	0	Cytotoxic_Effectors	ITGB2
CLIC1	0	1.14693	0.695	0.358	0	Cytotoxic_Effectors	CLIC1
MYO1F	0	1.14592	0.485	0.115	0	Cytotoxic_Effectors	MYO1F
C1orf21	0	1.13913	0.491	0.099	0	Cytotoxic_Effectors	C1orf21
HLA-DPB1	0	1.12751	0.791	0.439	0	Cytotoxic_Effectors	HLA-DPB1
AKNA	0	1.1183	0.712	0.418	0	Cytotoxic_Effectors	AKNA
ADGRG1	0	1.11704	0.366	0.025	0	Cytotoxic_Effectors	ADGRG1
SPON2	0	1.08787	0.382	0.108	0	Cytotoxic_Effectors	SPON2
SYNE2	0	1.08631	0.737	0.475	0	Cytotoxic_Effectors	SYNE2
APOBEC3G	0	1.05938	0.564	0.206	0	Cytotoxic_Effectors	APOBEC3G
HLA-C	0	1.05246	0.999	0.998	0	Cytotoxic_Effectors	HLA-C
CD63	0	1.05079	0.537	0.262	0	Cytotoxic_Effectors	CD63
CHST12	0	1.05058	0.432	0.115	0	Cytotoxic_Effectors	CHST12
IFNG	0	1.04977	0.262	0.056	0	Cytotoxic_Effectors	IFNG
HLA-DPA1	0	1.04278	0.669	0.305	0	Cytotoxic_Effectors	HLA-DPA1
GTF3C1	0	1.03789	0.398	0.129	0	Cytotoxic_Effectors	GTF3C1
PTPN7	0	1.03693	0.58	0.281	0	Cytotoxic_Effectors	PTPN7
IFITM2	0	1.0352	0.864	0.754	0	Cytotoxic_Effectors	IFITM2
ANXA1	0	1.0182	0.889	0.521	0	Cytotoxic_Effectors	ANXA1
S100A10	0	1.01355	0.918	0.818	0	Cytotoxic_Effectors	S100A10
PTPRE	0	1.01196	0.519	0.224	0	Cytotoxic_Effectors	PTPRE
SYNE1	0	1.01007	0.55	0.258	0	Cytotoxic_Effectors	SYNE1
ARPC2	0	1.00446	0.946	0.878	0	Cytotoxic_Effectors	ARPC2
CLIC3	0	1.0033	0.371	0.108	0	Cytotoxic_Effectors	CLIC3
ABHD17A	0	0.979167	0.786	0.595	0	Cytotoxic_Effectors	ABHD17A
PRSS23	0	0.97443	0.3	0.013	0	Cytotoxic_Effectors	PRSS23
HLA-DRB1	0	0.974368	0.522	0.181	0	Cytotoxic_Effectors	HLA-DRB1
IL32	0	0.973213	0.942	0.873	0	Cytotoxic_Effectors	IL32
GAPDH	0	0.972859	0.966	0.893	0	Cytotoxic_Effectors	GAPDH
CD247	0	0.955895	0.696	0.562	0	Cytotoxic_Effectors	CD247
PFN1	0	0.949145	0.963	0.933	0	Cytotoxic_Effectors	PFN1
HOPX	0	0.947456	0.327	0.071	0	Cytotoxic_Effectors	HOPX
TGFB1	0	0.945139	0.843	0.637	0	Cytotoxic_Effectors	TGFB1
B2M	0	0.92991	1	1	0	Cytotoxic_Effectors	B2M
EMP3	0	0.902817	0.802	0.655	0	Cytotoxic_Effectors	EMP3
SYTL3	0	0.902698	0.623	0.397	0	Cytotoxic_Effectors	SYTL3
HLA-B	0	0.897598	0.999	0.999	0	Cytotoxic_Effectors	HLA-B
TCF25	0	0.89753	0.676	0.513	0	Cytotoxic_Effectors	TCF25
MAF	0	0.888072	0.343	0.081	0	Cytotoxic_Effectors	MAF
ITGAL	0	0.884153	0.455	0.192	0	Cytotoxic_Effectors	ITGAL
CD81	0	0.878559	0.786	0.582	0	Cytotoxic_Effectors	CD81
PPP2R5C	0	0.877012	0.911	0.748	0	Cytotoxic_Effectors	PPP2R5C
LCP1	0	0.876017	0.696	0.508	0	Cytotoxic_Effectors	LCP1
TGFBR3	0	0.873675	0.381	0.111	0	Cytotoxic_Effectors	TGFBR3
PLEK	0	0.861073	0.288	0.045	0	Cytotoxic_Effectors	PLEK
ANXA2	0	0.837026	0.384	0.13	0	Cytotoxic_Effectors	ANXA2
PYHIN1	0	0.832736	0.331	0.082	0	Cytotoxic_Effectors	PYHIN1
AUTS2	0	0.826473	0.43	0.161	0	Cytotoxic_Effectors	AUTS2
MXRA7	0	0.825485	0.395	0.155	0	Cytotoxic_Effectors	MXRA7
CEP78	0	0.810386	0.305	0.101	0	Cytotoxic_Effectors	CEP78
PTPRC	0	0.806681	0.972	0.94	0	Cytotoxic_Effectors	PTPRC
CTSC	0	0.804796	0.446	0.216	0	Cytotoxic_Effectors	CTSC
SLA2	0	0.802197	0.38	0.151	0	Cytotoxic_Effectors	SLA2
ANXA5	0	0.795992	0.43	0.171	0	Cytotoxic_Effectors	ANXA5
MYL12A	0	0.792383	0.904	0.842	0	Cytotoxic_Effectors	MYL12A
MYL6	0	0.789106	0.958	0.92	0	Cytotoxic_Effectors	MYL6
ACTN4	0	0.786354	0.39	0.138	0	Cytotoxic_Effectors	ACTN4
S1PR5	0	0.761837	0.266	0.029	0	Cytotoxic_Effectors	S1PR5
HCST	0	0.760949	0.902	0.857	0	Cytotoxic_Effectors	HCST
OASL	0	0.760646	0.347	0.119	0	Cytotoxic_Effectors	OASL
ABI3	0	0.749211	0.31	0.085	0	Cytotoxic_Effectors	ABI3
KLF6	0	0.743615	0.895	0.779	0	Cytotoxic_Effectors	KLF6
HLA-A	0	0.73927	1	0.999	0	Cytotoxic_Effectors	HLA-A
FCRL6	0	0.739189	0.275	0.053	0	Cytotoxic_Effectors	FCRL6
IER2	0	0.735208	0.914	0.829	0	Cytotoxic_Effectors	IER2
MYL12B	0	0.710967	0.895	0.858	0	Cytotoxic_Effectors	MYL12B
GZMM	0	0.667972	0.853	0.779	0	Cytotoxic_Effectors	GZMM
FAM53B	0	0.66149	0.265	0.07	0	Cytotoxic_Effectors	FAM53B
CFL1	0	0.647731	0.963	0.966	0	Cytotoxic_Effectors	CFL1
MT-CO1	0	0.612876	1	1	0	Cytotoxic_Effectors	MT-CO1
OAZ1	0	0.577688	0.926	0.909	0	Cytotoxic_Effectors	OAZ1
TMSB4X	0	0.491927	1	1	0	Cytotoxic_Effectors	TMSB4X
UBC	0	0.489375	0.989	0.988	0	Cytotoxic_Effectors	UBC
HLA-E	0	0.476244	0.993	0.994	0	Cytotoxic_Effectors	HLA-E
FYN	3.48e-306	0.668313	0.79	0.657	6.81e-302	Cytotoxic_Effectors	FYN
SAMSN1	1.15e-304	0.80953	0.627	0.42	2.26e-300	Cytotoxic_Effectors	SAMSN1
MXD4	6.04e-304	0.801248	0.613	0.415	1.18e-299	Cytotoxic_Effectors	MXD4
APMAP	1.04e-301	0.771221	0.46	0.233	2.05e-297	Cytotoxic_Effectors	APMAP
PPP1CA	1.45e-299	0.821557	0.541	0.338	2.84e-295	Cytotoxic_Effectors	PPP1CA
RUNX3	9.07e-296	0.757902	0.715	0.55	1.78e-291	Cytotoxic_Effectors	RUNX3
HMGB1	1.24e-295	0.524612	0.955	0.948	2.43e-291	Cytotoxic_Effectors	HMGB1
TNFRSF1B	9.71e-294	0.791316	0.558	0.333	1.9e-289	Cytotoxic_Effectors	TNFRSF1B
ENC1	3.26e-291	0.681525	0.29	0.09	6.39e-287	Cytotoxic_Effectors	ENC1
UBB	1.19e-290	0.517403	0.957	0.955	2.32e-286	Cytotoxic_Effectors	UBB
LSP1	2.08e-290	0.756221	0.686	0.559	4.09e-286	Cytotoxic_Effectors	LSP1
LLGL2	3.94e-286	0.621551	0.251	0.07	7.72e-282	Cytotoxic_Effectors	LLGL2
ARL4C	7.59e-284	0.553854	0.946	0.914	1.49e-279	Cytotoxic_Effectors	ARL4C
DSTN	1.97e-280	0.903808	0.559	0.376	3.86e-276	Cytotoxic_Effectors	DSTN
MSN	5.06e-277	0.771073	0.656	0.513	9.93e-273	Cytotoxic_Effectors	MSN
LAG3	1e-272	0.66192	0.263	0.079	1.96e-268	Cytotoxic_Effectors	LAG3
ID2	7.57e-269	0.820905	0.787	0.655	1.48e-264	Cytotoxic_Effectors	ID2
LY6E	5.23e-268	0.806629	0.67	0.553	1.03e-263	Cytotoxic_Effectors	LY6E
S100A11	1.11e-266	0.786085	0.486	0.25	2.17e-262	Cytotoxic_Effectors	S100A11
SLA	4.14e-265	0.800617	0.609	0.417	8.12e-261	Cytotoxic_Effectors	SLA
SH2D2A	5.24e-265	0.800091	0.438	0.228	1.03e-260	Cytotoxic_Effectors	SH2D2A
SERF2	1.06e-261	0.458282	0.961	0.97	2.07e-257	Cytotoxic_Effectors	SERF2
ACTB	8.44e-261	0.542112	0.989	0.991	1.66e-256	Cytotoxic_Effectors	ACTB
RNF166	7.16e-255	0.75182	0.569	0.389	1.4e-250	Cytotoxic_Effectors	RNF166
ARPC3	4.19e-254	0.574417	0.859	0.847	8.21e-250	Cytotoxic_Effectors	ARPC3
SMAD7	1.47e-250	0.775075	0.663	0.498	2.88e-246	Cytotoxic_Effectors	SMAD7
TENT5C	8.55e-250	0.720429	0.596	0.411	1.68e-245	Cytotoxic_Effectors	TENT5C
MT-CO2	9.06e-249	0.324134	1	1	1.78e-244	Cytotoxic_Effectors	MT-CO2
MATK	9.37e-249	0.718265	0.41	0.204	1.84e-244	Cytotoxic_Effectors	MATK
DNAJB6	5.44e-246	0.655562	0.757	0.693	1.07e-241	Cytotoxic_Effectors	DNAJB6
HLA-DRB5	3.25e-244	0.693038	0.28	0.095	6.38e-240	Cytotoxic_Effectors	HLA-DRB5
NEAT1	3.38e-244	1.44845	0.501	0.301	6.64e-240	Cytotoxic_Effectors	NEAT1
FMNL1	8.12e-242	0.730972	0.554	0.381	1.59e-237	Cytotoxic_Effectors	FMNL1
ARPC5L	1.21e-241	0.724948	0.414	0.217	2.38e-237	Cytotoxic_Effectors	ARPC5L
LMNA	2.1e-236	0.616798	0.578	0.34	4.11e-232	Cytotoxic_Effectors	LMNA
IQGAP2	2.21e-236	0.755632	0.52	0.333	4.33e-232	Cytotoxic_Effectors	IQGAP2
SRP14	1.3e-230	0.442125	0.93	0.937	2.55e-226	Cytotoxic_Effectors	SRP14
CAST	4.2e-230	0.720023	0.647	0.502	8.24e-226	Cytotoxic_Effectors	CAST
PSMB9	7.93e-226	0.71331	0.606	0.466	1.56e-221	Cytotoxic_Effectors	PSMB9
HSP90AA1	2.65e-224	0.470943	0.951	0.954	5.19e-220	Cytotoxic_Effectors	HSP90AA1
CD3G	5.51e-222	0.682133	0.787	0.797	1.08e-217	Cytotoxic_Effectors	CD3G
ATP2B4	1.81e-221	0.614385	0.281	0.108	3.55e-217	Cytotoxic_Effectors	ATP2B4
KLRG1	1.24e-220	0.599559	0.265	0.094	2.43e-216	Cytotoxic_Effectors	KLRG1
RAB5IF	4.43e-218	0.744452	0.471	0.296	8.69e-214	Cytotoxic_Effectors	RAB5IF
DBI	1.95e-214	0.660561	0.654	0.554	3.83e-210	Cytotoxic_Effectors	DBI
PDIA3	4.61e-213	0.660088	0.676	0.586	9.03e-209	Cytotoxic_Effectors	PDIA3
SSBP4	8.01e-213	0.699013	0.458	0.288	1.57e-208	Cytotoxic_Effectors	SSBP4
TUBA4A	2.32e-209	0.485175	0.832	0.708	4.54e-205	Cytotoxic_Effectors	TUBA4A
HLA-DRA	5.15e-209	0.720473	0.349	0.152	1.01e-204	Cytotoxic_Effectors	HLA-DRA
MALAT1	3.16e-208	0.992696	0.534	0.338	6.2e-204	Cytotoxic_Effectors	MALAT1
CRIP1	6.33e-208	0.715284	0.544	0.37	1.24e-203	Cytotoxic_Effectors	CRIP1
TLN1	4.45e-205	0.712444	0.489	0.322	8.72e-201	Cytotoxic_Effectors	TLN1
CD74	7.77e-205	0.591981	0.705	0.565	1.52e-200	Cytotoxic_Effectors	CD74
IL2RG	1.17e-204	0.676929	0.635	0.53	2.29e-200	Cytotoxic_Effectors	IL2RG
PSME1	2.46e-204	0.537002	0.824	0.808	4.82e-200	Cytotoxic_Effectors	PSME1
DNAJC1	2.19e-203	0.641857	0.336	0.158	4.29e-199	Cytotoxic_Effectors	DNAJC1
ZFYVE28	4.28e-200	0.56761	0.256	0.098	8.39e-196	Cytotoxic_Effectors	ZFYVE28
PPIB	7.71e-199	0.582681	0.761	0.719	1.51e-194	Cytotoxic_Effectors	PPIB
RNF213	6.13e-198	0.691546	0.652	0.565	1.2e-193	Cytotoxic_Effectors	RNF213
DOK2	3.37e-197	0.653048	0.39	0.21	6.62e-193	Cytotoxic_Effectors	DOK2
MYO1G	1.31e-194	0.651538	0.386	0.215	2.56e-190	Cytotoxic_Effectors	MYO1G
PAXX	4.57e-194	0.632721	0.617	0.509	8.96e-190	Cytotoxic_Effectors	PAXX
SLC9A3R1	3.19e-191	0.636552	0.351	0.181	6.25e-187	Cytotoxic_Effectors	SLC9A3R1
ARL6IP5	1.05e-190	0.637338	0.683	0.606	2.05e-186	Cytotoxic_Effectors	ARL6IP5
RORA	2.91e-188	0.71295	0.602	0.487	5.71e-184	Cytotoxic_Effectors	RORA
RAP1B	4.13e-188	0.546797	0.791	0.792	8.09e-184	Cytotoxic_Effectors	RAP1B
MAP3K8	3.33e-187	0.643152	0.37	0.188	6.53e-183	Cytotoxic_Effectors	MAP3K8
CALM1	6.04e-187	0.323602	0.992	0.994	1.18e-182	Cytotoxic_Effectors	CALM1
REEP5	1.98e-186	0.617453	0.486	0.32	3.88e-182	Cytotoxic_Effectors	REEP5
CFLAR	6.17e-184	0.688	0.482	0.323	1.21e-179	Cytotoxic_Effectors	CFLAR
RABAC1	3.6e-183	0.613725	0.644	0.559	7.07e-179	Cytotoxic_Effectors	RABAC1
HLA-DQB1	1.96e-182	0.599783	0.345	0.161	3.84e-178	Cytotoxic_Effectors	HLA-DQB1
MAP2K3	2.78e-181	0.596502	0.313	0.15	5.46e-177	Cytotoxic_Effectors	MAP2K3
MT-ND5	2.43e-179	0.48858	0.958	0.964	4.77e-175	Cytotoxic_Effectors	MT-ND5
OPTN	1.18e-176	0.61868	0.402	0.235	2.31e-172	Cytotoxic_Effectors	OPTN
DHRS7	1.82e-175	0.667704	0.419	0.265	3.58e-171	Cytotoxic_Effectors	DHRS7
2007-09-01	1.74e-171	0.821538	0.446	0.277	3.41e-167	Cytotoxic_Effectors	2007-09-01
TMEM50A	1.8e-170	0.577219	0.637	0.559	3.53e-166	Cytotoxic_Effectors	TMEM50A
CLEC2B	2.28e-169	0.664525	0.556	0.411	4.48e-165	Cytotoxic_Effectors	CLEC2B
LDHA	1.58e-167	0.427614	0.886	0.866	3.1e-163	Cytotoxic_Effectors	LDHA
PTP4A2	2.23e-166	0.558718	0.708	0.652	4.37e-162	Cytotoxic_Effectors	PTP4A2
LYAR	3.23e-166	0.532262	0.554	0.366	6.33e-162	Cytotoxic_Effectors	LYAR
CMIP	6.08e-165	0.611711	0.336	0.18	1.19e-160	Cytotoxic_Effectors	CMIP
ZBTB38	4.39e-164	0.604009	0.308	0.154	8.6e-160	Cytotoxic_Effectors	ZBTB38
CTSD	5.68e-157	0.656184	0.405	0.263	1.11e-152	Cytotoxic_Effectors	CTSD
CALR	1.56e-156	0.635731	0.733	0.703	3.07e-152	Cytotoxic_Effectors	CALR
H3F3B	6.76e-155	0.732075	0.533	0.338	1.33e-150	Cytotoxic_Effectors	H3F3B
BIN2	1.43e-154	0.618629	0.57	0.474	2.81e-150	Cytotoxic_Effectors	BIN2
RARRES3	1.71e-153	0.776071	0.402	0.245	3.35e-149	Cytotoxic_Effectors	RARRES3
GGA2	1.33e-152	0.576226	0.341	0.185	2.6e-148	Cytotoxic_Effectors	GGA2
SUB1	6.88e-150	0.408116	0.881	0.9	1.35e-145	Cytotoxic_Effectors	SUB1
LRRFIP1	7.77e-150	0.519235	0.815	0.787	1.52e-145	Cytotoxic_Effectors	LRRFIP1
SUN2	4.89e-149	0.602417	0.565	0.471	9.6e-145	Cytotoxic_Effectors	SUN2
PPP1R18	1.48e-148	0.553347	0.305	0.16	2.89e-144	Cytotoxic_Effectors	PPP1R18
SCP2	3.19e-147	0.595978	0.44	0.312	6.26e-143	Cytotoxic_Effectors	SCP2
PIK3R1	3.26e-147	0.52878	0.72	0.623	6.4e-143	Cytotoxic_Effectors	PIK3R1
UPP1	3.82e-147	0.649426	0.438	0.301	7.49e-143	Cytotoxic_Effectors	UPP1
YWHAQ	8.09e-145	0.586849	0.595	0.511	1.59e-140	Cytotoxic_Effectors	YWHAQ
GNG2	3.65e-144	0.602897	0.569	0.471	7.17e-140	Cytotoxic_Effectors	GNG2
JMJD6	4.69e-144	0.554709	0.57	0.452	9.2e-140	Cytotoxic_Effectors	JMJD6
SPPL2A	1.17e-143	0.581287	0.33	0.187	2.3e-139	Cytotoxic_Effectors	SPPL2A
GSTP1	7.31e-143	0.594274	0.573	0.495	1.43e-138	Cytotoxic_Effectors	GSTP1
CAP1	1.82e-142	0.594656	0.501	0.387	3.57e-138	Cytotoxic_Effectors	CAP1
SRSF7	5.46e-141	0.33589	0.948	0.954	1.07e-136	Cytotoxic_Effectors	SRSF7
ITGB7	2.4e-140	0.5873	0.302	0.165	4.71e-136	Cytotoxic_Effectors	ITGB7
SPN	4.33e-140	0.594051	0.33	0.19	8.49e-136	Cytotoxic_Effectors	SPN
RHOA	5.86e-138	0.524918	0.675	0.653	1.15e-133	Cytotoxic_Effectors	RHOA
DUSP10	9e-138	0.582527	0.311	0.17	1.76e-133	Cytotoxic_Effectors	DUSP10
SSBP3	1.48e-137	0.557575	0.287	0.153	2.9e-133	Cytotoxic_Effectors	SSBP3
MRPL10	4.39e-137	0.534922	0.337	0.194	8.6e-133	Cytotoxic_Effectors	MRPL10
IQGAP1	4.47e-136	0.610953	0.524	0.423	8.77e-132	Cytotoxic_Effectors	IQGAP1
GNAI2	2.04e-134	0.504227	0.694	0.666	4e-130	Cytotoxic_Effectors	GNAI2
IGF2R	2.61e-134	0.529601	0.25	0.121	5.12e-130	Cytotoxic_Effectors	IGF2R
NFATC2	3.22e-132	0.498235	0.254	0.122	6.31e-128	Cytotoxic_Effectors	NFATC2
NDUFB7	5.53e-132	0.580166	0.484	0.382	1.08e-127	Cytotoxic_Effectors	NDUFB7
DIAPH1	1.95e-131	0.593898	0.407	0.276	3.82e-127	Cytotoxic_Effectors	DIAPH1
RAB27A	2.39e-131	0.531791	0.316	0.179	4.68e-127	Cytotoxic_Effectors	RAB27A
ANKRD13D	1.11e-130	0.595115	0.38	0.248	2.17e-126	Cytotoxic_Effectors	ANKRD13D
ORAI1	9.34e-130	0.56002	0.425	0.294	1.83e-125	Cytotoxic_Effectors	ORAI1
TPM3	1.94e-129	0.481068	0.757	0.752	3.8e-125	Cytotoxic_Effectors	TPM3
WIPF1	2.46e-129	0.549469	0.546	0.45	4.83e-125	Cytotoxic_Effectors	WIPF1
AES	9.27e-129	0.668431	0.493	0.324	1.82e-124	Cytotoxic_Effectors	AES
MYH9	6.79e-128	0.559201	0.573	0.493	1.33e-123	Cytotoxic_Effectors	MYH9
TPST2	9.17e-128	0.550217	0.313	0.18	1.8e-123	Cytotoxic_Effectors	TPST2
TSEN54	1.3e-125	0.550236	0.382	0.256	2.54e-121	Cytotoxic_Effectors	TSEN54
GNG5	3.23e-125	0.569241	0.463	0.352	6.33e-121	Cytotoxic_Effectors	GNG5
CAPN2	3.06e-124	0.534072	0.324	0.193	5.99e-120	Cytotoxic_Effectors	CAPN2
ANXA6	3.87e-124	0.588725	0.382	0.256	7.58e-120	Cytotoxic_Effectors	ANXA6
YPEL3	1.3e-123	0.557502	0.552	0.474	2.55e-119	Cytotoxic_Effectors	YPEL3
SAMD3	8.92e-123	0.567243	0.354	0.221	1.75e-118	Cytotoxic_Effectors	SAMD3
RRBP1	5.47e-122	0.521136	0.26	0.133	1.07e-117	Cytotoxic_Effectors	RRBP1
ATP6V0B	2.12e-121	0.534656	0.401	0.281	4.15e-117	Cytotoxic_Effectors	ATP6V0B
TPI1	1.34e-120	0.545465	0.536	0.448	2.63e-116	Cytotoxic_Effectors	TPI1
RNF115	1.63e-120	0.585358	0.411	0.29	3.19e-116	Cytotoxic_Effectors	RNF115
PSMA7	2.03e-119	0.45738	0.728	0.715	3.99e-115	Cytotoxic_Effectors	PSMA7
BLOC1S1	2.08e-119	0.576464	0.423	0.311	4.08e-115	Cytotoxic_Effectors	BLOC1S1
CAPNS1	2.44e-119	0.562666	0.414	0.3	4.78e-115	Cytotoxic_Effectors	CAPNS1
VAMP2	2.12e-118	0.470283	0.708	0.698	4.16e-114	Cytotoxic_Effectors	VAMP2
ADGRE5	4.47e-118	0.522846	0.626	0.562	8.77e-114	Cytotoxic_Effectors	ADGRE5
OSTF1	2.14e-116	0.547258	0.364	0.243	4.19e-112	Cytotoxic_Effectors	OSTF1
AKAP13	3.88e-116	0.516343	0.676	0.645	7.6e-112	Cytotoxic_Effectors	AKAP13
PPIA	4.4e-116	0.338033	0.925	0.953	8.62e-112	Cytotoxic_Effectors	PPIA
IER5L	6.34e-115	0.631091	0.382	0.246	1.24e-110	Cytotoxic_Effectors	IER5L
PLEKHA2	8.12e-115	0.558669	0.53	0.438	1.59e-110	Cytotoxic_Effectors	PLEKHA2
ZBTB7A	2.65e-114	0.587789	0.511	0.421	5.2e-110	Cytotoxic_Effectors	ZBTB7A
PTPN22	2.72e-114	0.559614	0.445	0.33	5.33e-110	Cytotoxic_Effectors	PTPN22
CXCR4	6.26e-114	0.329896	0.966	0.976	1.23e-109	Cytotoxic_Effectors	CXCR4
CEMIP2	2.79e-113	0.561797	0.551	0.467	5.46e-109	Cytotoxic_Effectors	CEMIP2
STK4	4.36e-113	0.407512	0.825	0.822	8.55e-109	Cytotoxic_Effectors	STK4
CD3D	4.58e-113	0.460898	0.828	0.907	8.99e-109	Cytotoxic_Effectors	CD3D
TXN	1.01e-111	0.510304	0.465	0.353	1.97e-107	Cytotoxic_Effectors	TXN
DUSP5	1.13e-111	0.475156	0.253	0.132	2.22e-107	Cytotoxic_Effectors	DUSP5
RAC1	2.83e-111	0.521498	0.543	0.472	5.54e-107	Cytotoxic_Effectors	RAC1
GUK1	2.64e-110	0.345855	0.809	0.812	5.18e-106	Cytotoxic_Effectors	GUK1
UBE2F	2.82e-110	0.499396	0.269	0.15	5.52e-106	Cytotoxic_Effectors	UBE2F
POMP	4.28e-110	0.479441	0.633	0.595	8.38e-106	Cytotoxic_Effectors	POMP
RNF19A	1.16e-109	0.528149	0.512	0.395	2.28e-105	Cytotoxic_Effectors	RNF19A
HMGB2	1.34e-108	0.52894	0.606	0.553	2.64e-104	Cytotoxic_Effectors	HMGB2
RAPGEF1	2.93e-107	0.467592	0.25	0.134	5.75e-103	Cytotoxic_Effectors	RAPGEF1
PSMB3	1.68e-106	0.497721	0.482	0.398	3.29e-102	Cytotoxic_Effectors	PSMB3
SLC7A5	1.14e-105	0.508035	0.387	0.258	2.23e-101	Cytotoxic_Effectors	SLC7A5
H3F3A	5.86e-105	0.504145	0.523	0.335	1.15e-100	Cytotoxic_Effectors	H3F3A
STOM	2.38e-103	0.46447	0.269	0.151	4.67e-99	Cytotoxic_Effectors	STOM
TRBC1	1.52e-102	0.636768	0.348	0.203	2.98e-98	Cytotoxic_Effectors	TRBC1
MFSD10	2.1e-102	0.524951	0.329	0.214	4.12e-98	Cytotoxic_Effectors	MFSD10
SPCS2	7.17e-102	0.512611	0.517	0.45	1.41e-97	Cytotoxic_Effectors	SPCS2
TMEM59	3.64e-101	0.481257	0.584	0.551	7.13e-97	Cytotoxic_Effectors	TMEM59
SIRT2	8.33e-101	0.477854	0.282	0.167	1.63e-96	Cytotoxic_Effectors	SIRT2
PPP1R12A	2.68e-100	0.539887	0.452	0.352	5.25e-96	Cytotoxic_Effectors	PPP1R12A
CIB1	8.62e-100	0.421181	0.705	0.697	1.69e-95	Cytotoxic_Effectors	CIB1
ARF6	2.31e-99	0.488271	0.597	0.566	4.53e-95	Cytotoxic_Effectors	ARF6
PGAM1	3.9e-99	0.530415	0.41	0.315	7.65e-95	Cytotoxic_Effectors	PGAM1
MACF1	1.27e-98	0.542796	0.399	0.291	2.5e-94	Cytotoxic_Effectors	MACF1
SH3GLB1	1.48e-97	0.518192	0.417	0.319	2.91e-93	Cytotoxic_Effectors	SH3GLB1
HNRNPA2B1	1.72e-97	0.348063	0.864	0.892	3.37e-93	Cytotoxic_Effectors	HNRNPA2B1
IKZF3	1.55e-96	0.530336	0.315	0.202	3.03e-92	Cytotoxic_Effectors	IKZF3
SELPLG	3.57e-96	0.515531	0.409	0.306	7e-92	Cytotoxic_Effectors	SELPLG
CDC42SE1	6.47e-96	0.519593	0.541	0.483	1.27e-91	Cytotoxic_Effectors	CDC42SE1
SF3B2	1.18e-95	0.487372	0.542	0.487	2.31e-91	Cytotoxic_Effectors	SF3B2
EID1	1.88e-94	0.447189	0.627	0.58	3.68e-90	Cytotoxic_Effectors	EID1
MAP1LC3B	3.17e-94	0.449912	0.593	0.543	6.21e-90	Cytotoxic_Effectors	MAP1LC3B
ELOB	6.97e-94	0.425873	0.675	0.678	1.37e-89	Cytotoxic_Effectors	ELOB
ATP6V0E1	3.46e-93	0.433859	0.627	0.607	6.79e-89	Cytotoxic_Effectors	ATP6V0E1
RAB29	4.04e-91	0.519732	0.384	0.279	7.92e-87	Cytotoxic_Effectors	RAB29
WDR83OS	7.7e-91	0.530708	0.285	0.175	1.51e-86	Cytotoxic_Effectors	WDR83OS
CCDC107	1.11e-89	0.43945	0.262	0.155	2.17e-85	Cytotoxic_Effectors	CCDC107
ARID5B	7.21e-89	0.488962	0.397	0.28	1.41e-84	Cytotoxic_Effectors	ARID5B
STK10	2.76e-88	0.491921	0.402	0.309	5.42e-84	Cytotoxic_Effectors	STK10
IDH2	2.94e-87	0.464312	0.306	0.201	5.77e-83	Cytotoxic_Effectors	IDH2
ARPC4	3.18e-87	0.512803	0.439	0.363	6.23e-83	Cytotoxic_Effectors	ARPC4
HLA-F	3.63e-87	0.394722	0.726	0.74	7.12e-83	Cytotoxic_Effectors	HLA-F
NAA50	7.36e-87	0.454736	0.32	0.211	1.44e-82	Cytotoxic_Effectors	NAA50
CHCHD2	2.17e-86	0.288009	0.885	0.921	4.26e-82	Cytotoxic_Effectors	CHCHD2
COPE	2.55e-85	0.457092	0.523	0.474	5.01e-81	Cytotoxic_Effectors	COPE
CARD16	2.77e-85	0.465604	0.258	0.155	5.44e-81	Cytotoxic_Effectors	CARD16
GBP5	8.33e-85	0.483502	0.305	0.196	1.63e-80	Cytotoxic_Effectors	GBP5
TFDP2	2.2e-84	0.507123	0.326	0.227	4.31e-80	Cytotoxic_Effectors	TFDP2
GPR65	1.7e-83	0.515424	0.288	0.184	3.33e-79	Cytotoxic_Effectors	GPR65
CCNH	5.18e-83	0.529908	0.506	0.443	1.01e-78	Cytotoxic_Effectors	CCNH
UAP1	8.17e-82	0.514934	0.349	0.25	1.6e-77	Cytotoxic_Effectors	UAP1
PIP4K2A	1.11e-80	0.472244	0.475	0.404	2.17e-76	Cytotoxic_Effectors	PIP4K2A
NDUFB10	3.06e-80	0.475358	0.448	0.379	6e-76	Cytotoxic_Effectors	NDUFB10
FBXW5	1.75e-79	0.430268	0.25	0.153	3.44e-75	Cytotoxic_Effectors	FBXW5
ARHGAP9	5.82e-79	0.515029	0.403	0.322	1.14e-74	Cytotoxic_Effectors	ARHGAP9
LPGAT1	4.6e-78	0.432075	0.253	0.155	9.02e-74	Cytotoxic_Effectors	LPGAT1
APOL6	4.18e-77	0.508081	0.376	0.286	8.2e-73	Cytotoxic_Effectors	APOL6
TXNIP	4.66e-77	0.293034	0.71	0.637	9.14e-73	Cytotoxic_Effectors	TXNIP
PDIA6	6.13e-77	0.490331	0.336	0.243	1.2e-72	Cytotoxic_Effectors	PDIA6
HSP90B1	5.5e-76	0.39834	0.65	0.623	1.08e-71	Cytotoxic_Effectors	HSP90B1
PRELID1	2.03e-75	0.494108	0.407	0.334	3.97e-71	Cytotoxic_Effectors	PRELID1
YWHAB	2.51e-75	0.337056	0.764	0.778	4.93e-71	Cytotoxic_Effectors	YWHAB
BRK1	2.4e-74	0.45726	0.463	0.408	4.71e-70	Cytotoxic_Effectors	BRK1
BSG	6.57e-74	0.457266	0.396	0.32	1.29e-69	Cytotoxic_Effectors	BSG
SPSB3	3.52e-73	0.468684	0.351	0.265	6.91e-69	Cytotoxic_Effectors	SPSB3
EML4	4.45e-73	0.423589	0.598	0.565	8.72e-69	Cytotoxic_Effectors	EML4
IFI27L2	6.86e-73	0.446048	0.301	0.208	1.34e-68	Cytotoxic_Effectors	IFI27L2
PSMD8	8.41e-73	0.421606	0.517	0.479	1.65e-68	Cytotoxic_Effectors	PSMD8
P4HB	9.99e-73	0.482601	0.422	0.356	1.96e-68	Cytotoxic_Effectors	P4HB
PSME2	1.4e-72	0.466378	0.559	0.539	2.75e-68	Cytotoxic_Effectors	PSME2
DYNC1H1	2.06e-72	0.487249	0.443	0.373	4.05e-68	Cytotoxic_Effectors	DYNC1H1
SRRM2	5.04e-72	0.363807	0.718	0.741	9.88e-68	Cytotoxic_Effectors	SRRM2
IER5	1.06e-71	0.381177	0.684	0.652	2.07e-67	Cytotoxic_Effectors	IER5
TBCB	1.1e-71	0.443684	0.34	0.253	2.16e-67	Cytotoxic_Effectors	TBCB
SSR4	1.46e-71	0.333435	0.783	0.83	2.87e-67	Cytotoxic_Effectors	SSR4
SUMO2	3.01e-71	0.28861	0.821	0.865	5.9e-67	Cytotoxic_Effectors	SUMO2
FAM133B	4.41e-71	0.383441	0.749	0.768	8.64e-67	Cytotoxic_Effectors	FAM133B
RGS2	6.4e-71	0.493668	0.423	0.331	1.25e-66	Cytotoxic_Effectors	RGS2
TRAPPC10	6.66e-71	0.459105	0.368	0.286	1.31e-66	Cytotoxic_Effectors	TRAPPC10
FAM49B	1.43e-70	0.453117	0.476	0.425	2.81e-66	Cytotoxic_Effectors	FAM49B
NFKBIA	2.13e-70	0.295249	0.933	0.942	4.17e-66	Cytotoxic_Effectors	NFKBIA
TRBC2	2.47e-70	0.575365	0.424	0.296	4.84e-66	Cytotoxic_Effectors	TRBC2
TMX4	3.21e-70	0.455507	0.365	0.278	6.3e-66	Cytotoxic_Effectors	TMX4
RAP2B	3.72e-70	0.498627	0.374	0.291	7.3e-66	Cytotoxic_Effectors	RAP2B
NARF	1.27e-69	0.445374	0.304	0.213	2.49e-65	Cytotoxic_Effectors	NARF
RASSF1	1.71e-69	0.441687	0.298	0.208	3.35e-65	Cytotoxic_Effectors	RASSF1
PRR13	3.22e-69	0.455804	0.484	0.44	6.32e-65	Cytotoxic_Effectors	PRR13
GATA3	5.22e-69	0.466571	0.28	0.183	1.02e-64	Cytotoxic_Effectors	GATA3
UTRN	9.29e-69	0.460964	0.462	0.397	1.82e-64	Cytotoxic_Effectors	UTRN
ARPC5	1.29e-68	0.48257	0.469	0.416	2.54e-64	Cytotoxic_Effectors	ARPC5
DEK	1.66e-68	0.459833	0.542	0.508	3.26e-64	Cytotoxic_Effectors	DEK
TRIR	5.25e-68	0.318758	0.766	0.817	1.03e-63	Cytotoxic_Effectors	TRIR
RSRP1	1.46e-66	0.359665	0.734	0.761	2.87e-62	Cytotoxic_Effectors	RSRP1
ACTR2	6.28e-66	0.41233	0.585	0.58	1.23e-61	Cytotoxic_Effectors	ACTR2
CTSS	8.34e-66	0.457244	0.402	0.335	1.64e-61	Cytotoxic_Effectors	CTSS
OTULIN	5.31e-65	0.482314	0.377	0.297	1.04e-60	Cytotoxic_Effectors	OTULIN
CCDC12	6.93e-65	0.418041	0.519	0.493	1.36e-60	Cytotoxic_Effectors	CCDC12
VAMP8	7.08e-65	0.446867	0.418	0.36	1.39e-60	Cytotoxic_Effectors	VAMP8
GLCCI1	1.33e-64	0.38223	0.273	0.179	2.61e-60	Cytotoxic_Effectors	GLCCI1
PLEKHO1	1.49e-64	0.417266	0.311	0.217	2.91e-60	Cytotoxic_Effectors	PLEKHO1
OGA	3.7e-63	0.475229	0.413	0.352	7.25e-59	Cytotoxic_Effectors	OGA
IDS	4.98e-63	0.368877	0.703	0.694	9.76e-59	Cytotoxic_Effectors	IDS
MAPKAPK2	1.66e-62	0.402598	0.308	0.222	3.25e-58	Cytotoxic_Effectors	MAPKAPK2
SEC11C	5.3e-62	0.43325	0.357	0.284	1.04e-57	Cytotoxic_Effectors	SEC11C
COX8A	7.44e-62	0.367862	0.613	0.625	1.46e-57	Cytotoxic_Effectors	COX8A
SQSTM1	1.78e-61	0.440606	0.542	0.508	3.49e-57	Cytotoxic_Effectors	SQSTM1
RAC2	2.11e-61	0.379358	0.658	0.675	4.14e-57	Cytotoxic_Effectors	RAC2
ALOX5AP	3.57e-61	0.490053	0.284	0.197	6.99e-57	Cytotoxic_Effectors	ALOX5AP
RNPEPL1	3.19e-60	0.440895	0.369	0.302	6.26e-56	Cytotoxic_Effectors	RNPEPL1
KMT2E	3.83e-60	0.354766	0.708	0.735	7.5e-56	Cytotoxic_Effectors	KMT2E
STAT4	5.04e-60	0.413915	0.533	0.505	9.88e-56	Cytotoxic_Effectors	STAT4
SH3KBP1	9.96e-60	0.424006	0.418	0.352	1.95e-55	Cytotoxic_Effectors	SH3KBP1
SRRT	3.61e-59	0.419221	0.271	0.185	7.07e-55	Cytotoxic_Effectors	SRRT
BZW1	4.31e-59	0.350843	0.717	0.763	8.44e-55	Cytotoxic_Effectors	BZW1
TUBA1B	2.12e-58	0.376234	0.658	0.67	4.16e-54	Cytotoxic_Effectors	TUBA1B
KANSL1	3.43e-58	0.443618	0.446	0.4	6.72e-54	Cytotoxic_Effectors	KANSL1
PSMB8	3.94e-58	0.428386	0.486	0.454	7.72e-54	Cytotoxic_Effectors	PSMB8
NR3C1	4.24e-58	0.406885	0.504	0.459	8.32e-54	Cytotoxic_Effectors	NR3C1
RAB5C	5.54e-58	0.418086	0.37	0.307	1.09e-53	Cytotoxic_Effectors	RAB5C
MAPK1	6.73e-58	0.392421	0.259	0.178	1.32e-53	Cytotoxic_Effectors	MAPK1
H2AFV	1.88e-57	0.42748	0.313	0.221	3.69e-53	Cytotoxic_Effectors	H2AFV
YAF2	2.02e-57	0.420299	0.297	0.215	3.96e-53	Cytotoxic_Effectors	YAF2
PCSK7	3.03e-57	0.480618	0.417	0.357	5.94e-53	Cytotoxic_Effectors	PCSK7
DCTN3	4.99e-57	0.408271	0.42	0.372	9.79e-53	Cytotoxic_Effectors	DCTN3
JAK1	5.03e-57	0.307928	0.753	0.787	9.87e-53	Cytotoxic_Effectors	JAK1
B4GALT1	1.45e-56	0.433602	0.441	0.382	2.83e-52	Cytotoxic_Effectors	B4GALT1
GNB2	1.74e-56	0.420393	0.358	0.29	3.41e-52	Cytotoxic_Effectors	GNB2
SRSF2	2.28e-56	0.252177	0.883	0.914	4.47e-52	Cytotoxic_Effectors	SRSF2
TMEM160	4.42e-56	0.432543	0.357	0.293	8.66e-52	Cytotoxic_Effectors	TMEM160
CD47	5.22e-56	0.404269	0.554	0.547	1.02e-51	Cytotoxic_Effectors	CD47
THRAP3	7.4e-56	0.404525	0.529	0.519	1.45e-51	Cytotoxic_Effectors	THRAP3
CORO1A	8.74e-56	0.32017	0.777	0.818	1.71e-51	Cytotoxic_Effectors	CORO1A
DDX6	9.35e-56	0.365559	0.687	0.726	1.83e-51	Cytotoxic_Effectors	DDX6
TAPBP	1.01e-55	0.386825	0.608	0.622	1.97e-51	Cytotoxic_Effectors	TAPBP
HP1BP3	1.54e-55	0.394685	0.516	0.487	3.03e-51	Cytotoxic_Effectors	HP1BP3
HCLS1	2.51e-54	0.402556	0.526	0.512	4.93e-50	Cytotoxic_Effectors	HCLS1
PIN1	2.69e-54	0.391325	0.311	0.239	5.27e-50	Cytotoxic_Effectors	PIN1
ARF1	4.46e-54	0.333602	0.628	0.655	8.74e-50	Cytotoxic_Effectors	ARF1
UBE2L3	4.75e-54	0.393201	0.471	0.445	9.31e-50	Cytotoxic_Effectors	UBE2L3
ARAP2	1.54e-53	0.390026	0.309	0.229	3.02e-49	Cytotoxic_Effectors	ARAP2
FOSL2	1.61e-53	0.40834	0.514	0.469	3.16e-49	Cytotoxic_Effectors	FOSL2
PREX1	2e-53	0.412452	0.32	0.247	3.93e-49	Cytotoxic_Effectors	PREX1
TERF1	2.42e-53	0.43476	0.274	0.199	4.75e-49	Cytotoxic_Effectors	TERF1
ZNF276	3.21e-53	0.393902	0.329	0.255	6.29e-49	Cytotoxic_Effectors	ZNF276
COX6A1	3.73e-53	0.355189	0.635	0.674	7.31e-49	Cytotoxic_Effectors	COX6A1
PSMB6	4.44e-53	0.393321	0.433	0.39	8.7e-49	Cytotoxic_Effectors	PSMB6
SEC61B	5.91e-53	0.316964	0.648	0.669	1.16e-48	Cytotoxic_Effectors	SEC61B
TMED9	3.18e-52	0.40189	0.338	0.275	6.24e-48	Cytotoxic_Effectors	TMED9
BCL7C	3.4e-52	0.407356	0.341	0.279	6.67e-48	Cytotoxic_Effectors	BCL7C
TRAC	7.9e-52	0.555859	0.369	0.277	1.55e-47	Cytotoxic_Effectors	TRAC
IFITM1	1.5e-51	0.462187	0.454	0.413	2.94e-47	Cytotoxic_Effectors	IFITM1
HNRNPA3	4.66e-51	0.326858	0.689	0.725	9.14e-47	Cytotoxic_Effectors	HNRNPA3
CDK13	2.67e-50	0.424321	0.477	0.448	5.24e-46	Cytotoxic_Effectors	CDK13
P2RY8	4.95e-50	0.393515	0.484	0.452	9.71e-46	Cytotoxic_Effectors	P2RY8
PRKCB	8.11e-50	0.415487	0.403	0.348	1.59e-45	Cytotoxic_Effectors	PRKCB
ARHGAP30	1.26e-49	0.423697	0.291	0.223	2.48e-45	Cytotoxic_Effectors	ARHGAP30
GNPTAB	1.38e-49	0.414778	0.265	0.194	2.7e-45	Cytotoxic_Effectors	GNPTAB
SCAF11	3.48e-49	0.360568	0.63	0.642	6.83e-45	Cytotoxic_Effectors	SCAF11
SRPK2	3.63e-49	0.412737	0.343	0.279	7.11e-45	Cytotoxic_Effectors	SRPK2
ATP6V1F	4.72e-49	0.40567	0.41	0.367	9.26e-45	Cytotoxic_Effectors	ATP6V1F
PSMB1	7.66e-49	0.345421	0.58	0.605	1.5e-44	Cytotoxic_Effectors	PSMB1
LRPAP1	2.06e-48	0.391528	0.375	0.324	4.03e-44	Cytotoxic_Effectors	LRPAP1
TACC1	2.31e-48	0.426045	0.389	0.338	4.53e-44	Cytotoxic_Effectors	TACC1
SH3BGRL	2.83e-48	0.383568	0.514	0.511	5.55e-44	Cytotoxic_Effectors	SH3BGRL
CMC2	3.3e-48	0.375378	0.455	0.405	6.48e-44	Cytotoxic_Effectors	CMC2
H2AFZ	3.71e-48	0.393828	0.325	0.237	7.27e-44	Cytotoxic_Effectors	H2AFZ
IL10RA	4.09e-48	0.397464	0.337	0.271	8.02e-44	Cytotoxic_Effectors	IL10RA
COX5B	4.82e-48	0.328079	0.657	0.696	9.46e-44	Cytotoxic_Effectors	COX5B
EVL	1.33e-47	0.34555	0.656	0.687	2.6e-43	Cytotoxic_Effectors	EVL
TAX1BP1	3.64e-47	0.362004	0.569	0.566	7.14e-43	Cytotoxic_Effectors	TAX1BP1
NDUFB2	6.85e-47	0.375323	0.574	0.584	1.34e-42	Cytotoxic_Effectors	NDUFB2
MBP	8e-47	0.34104	0.626	0.625	1.57e-42	Cytotoxic_Effectors	MBP
PKN1	1.02e-46	0.40946	0.365	0.315	2e-42	Cytotoxic_Effectors	PKN1
ADRM1	1.36e-46	0.381689	0.338	0.281	2.66e-42	Cytotoxic_Effectors	ADRM1
DAZAP2	1.38e-46	0.336835	0.623	0.651	2.71e-42	Cytotoxic_Effectors	DAZAP2
CYC1	1.53e-46	0.382598	0.257	0.189	3.01e-42	Cytotoxic_Effectors	CYC1
C1orf56	1.95e-46	0.482117	0.346	0.286	3.82e-42	Cytotoxic_Effectors	C1orf56
RTF1	2.61e-46	0.403675	0.421	0.374	5.11e-42	Cytotoxic_Effectors	RTF1
TMBIM6	3.76e-46	0.29692	0.695	0.741	7.38e-42	Cytotoxic_Effectors	TMBIM6
PPDPF	8.45e-46	0.316791	0.681	0.728	1.66e-41	Cytotoxic_Effectors	PPDPF
SNRPB	2.36e-45	0.303879	0.659	0.704	4.63e-41	Cytotoxic_Effectors	SNRPB
SIRT7	4.4e-45	0.382965	0.305	0.242	8.63e-41	Cytotoxic_Effectors	SIRT7
WNK1	1.92e-44	0.40534	0.39	0.342	3.76e-40	Cytotoxic_Effectors	WNK1
NDUFS6	6.46e-44	0.390434	0.386	0.345	1.27e-39	Cytotoxic_Effectors	NDUFS6
PSAP	2.52e-42	0.379219	0.325	0.271	4.94e-38	Cytotoxic_Effectors	PSAP
RASGRP1	3.98e-42	0.409987	0.404	0.36	7.79e-38	Cytotoxic_Effectors	RASGRP1
ZC3H12A	5.72e-42	0.363199	0.274	0.206	1.12e-37	Cytotoxic_Effectors	ZC3H12A
RAB8B	7.57e-42	0.390406	0.304	0.243	1.48e-37	Cytotoxic_Effectors	RAB8B
RBX1	1.74e-41	0.384043	0.451	0.433	3.41e-37	Cytotoxic_Effectors	RBX1
ZBTB1	3.67e-41	0.3846	0.566	0.571	7.19e-37	Cytotoxic_Effectors	ZBTB1
RABGAP1L	4.52e-41	0.360652	0.302	0.24	8.87e-37	Cytotoxic_Effectors	RABGAP1L
BCL9L	5e-41	0.367806	0.46	0.428	9.8e-37	Cytotoxic_Effectors	BCL9L
ISG20	7.09e-41	0.387058	0.642	0.687	1.39e-36	Cytotoxic_Effectors	ISG20
BTN3A2	9.12e-41	0.413019	0.339	0.288	1.79e-36	Cytotoxic_Effectors	BTN3A2
PRKX	1.33e-40	0.384769	0.319	0.256	2.61e-36	Cytotoxic_Effectors	PRKX
GABARAPL1	3.02e-40	0.315625	0.588	0.574	5.93e-36	Cytotoxic_Effectors	GABARAPL1
SIPA1	7.99e-40	0.35552	0.32	0.261	1.57e-35	Cytotoxic_Effectors	SIPA1
TAP1	1.75e-39	0.384288	0.308	0.253	3.44e-35	Cytotoxic_Effectors	TAP1
ST3GAL5	1.85e-39	0.394138	0.326	0.269	3.63e-35	Cytotoxic_Effectors	ST3GAL5
NXT1	2.02e-39	0.37987	0.505	0.504	3.97e-35	Cytotoxic_Effectors	NXT1
ZAP70	3.84e-39	0.392578	0.31	0.257	7.54e-35	Cytotoxic_Effectors	ZAP70
RIOK3	4.82e-39	0.4109	0.361	0.318	9.44e-35	Cytotoxic_Effectors	RIOK3
TAOK3	6.88e-39	0.393545	0.383	0.342	1.35e-34	Cytotoxic_Effectors	TAOK3
CCPG1	1.02e-38	0.383318	0.306	0.248	2e-34	Cytotoxic_Effectors	CCPG1
CDK2AP2	1.03e-38	0.410225	0.277	0.22	2.02e-34	Cytotoxic_Effectors	CDK2AP2
ITGA4	1.84e-38	0.395131	0.446	0.419	3.6e-34	Cytotoxic_Effectors	ITGA4
EMC7	3.34e-38	0.3507	0.387	0.358	6.56e-34	Cytotoxic_Effectors	EMC7
CD8A	3.76e-38	0.470415	0.639	0.749	7.38e-34	Cytotoxic_Effectors	CD8A
SELENOW	4.5e-38	0.357578	0.489	0.49	8.82e-34	Cytotoxic_Effectors	SELENOW
JTB	4.83e-38	0.322297	0.574	0.606	9.47e-34	Cytotoxic_Effectors	JTB
DDX46	5.48e-38	0.383191	0.47	0.45	1.07e-33	Cytotoxic_Effectors	DDX46
MAZ	8.09e-38	0.355488	0.444	0.421	1.59e-33	Cytotoxic_Effectors	MAZ
BCAP31	2.57e-37	0.354438	0.332	0.282	5.03e-33	Cytotoxic_Effectors	BCAP31
FBXO7	3.44e-37	0.377166	0.38	0.344	6.74e-33	Cytotoxic_Effectors	FBXO7
C9orf16	5.8e-37	0.287602	0.631	0.666	1.14e-32	Cytotoxic_Effectors	C9orf16
PAFAH1B1	9.27e-37	0.347092	0.472	0.461	1.82e-32	Cytotoxic_Effectors	PAFAH1B1
RASSF5	1.13e-36	0.371616	0.375	0.334	2.22e-32	Cytotoxic_Effectors	RASSF5
AC058791.1	2.67e-36	0.385135	0.26	0.189	5.23e-32	Cytotoxic_Effectors	AC058791.1
IFI6	2.8e-36	0.402348	0.314	0.267	5.5e-32	Cytotoxic_Effectors	IFI6
SP100	3.53e-36	0.391302	0.451	0.437	6.92e-32	Cytotoxic_Effectors	SP100
MIDN	1.18e-35	0.289151	0.624	0.64	2.31e-31	Cytotoxic_Effectors	MIDN
CNOT2	1.33e-35	0.391695	0.441	0.428	2.61e-31	Cytotoxic_Effectors	CNOT2
HNRNPR	1.39e-35	0.359751	0.502	0.511	2.72e-31	Cytotoxic_Effectors	HNRNPR
TRAPPC1	2.47e-35	0.373827	0.381	0.352	4.85e-31	Cytotoxic_Effectors	TRAPPC1
AP2M1	7.59e-35	0.36393	0.406	0.385	1.49e-30	Cytotoxic_Effectors	AP2M1
MGST3	9.89e-35	0.345653	0.32	0.273	1.94e-30	Cytotoxic_Effectors	MGST3
PPP4C	1.11e-34	0.356987	0.31	0.263	2.18e-30	Cytotoxic_Effectors	PPP4C
COX6B1	1.83e-34	0.28406	0.662	0.711	3.6e-30	Cytotoxic_Effectors	COX6B1
WASF2	1.99e-34	0.376209	0.442	0.432	3.9e-30	Cytotoxic_Effectors	WASF2
SLFN5	2.18e-34	0.376527	0.424	0.391	4.27e-30	Cytotoxic_Effectors	SLFN5
RAB2A	2.99e-34	0.33942	0.478	0.479	5.85e-30	Cytotoxic_Effectors	RAB2A
RPS27L	4.44e-34	0.389518	0.408	0.387	8.7e-30	Cytotoxic_Effectors	RPS27L
STUB1	5.4e-34	0.358356	0.368	0.338	1.06e-29	Cytotoxic_Effectors	STUB1
PTPN4	6.26e-34	0.400028	0.335	0.297	1.23e-29	Cytotoxic_Effectors	PTPN4
YY1	1.33e-33	0.350316	0.513	0.524	2.61e-29	Cytotoxic_Effectors	YY1
RALY	4.01e-33	0.353643	0.363	0.331	7.86e-29	Cytotoxic_Effectors	RALY
FKBP8	4.01e-33	0.340376	0.432	0.424	7.86e-29	Cytotoxic_Effectors	FKBP8
RHOF	5.25e-33	0.346721	0.446	0.429	1.03e-28	Cytotoxic_Effectors	RHOF
SERPINB9	7.52e-33	0.38427	0.31	0.259	1.47e-28	Cytotoxic_Effectors	SERPINB9
CASP4	1.13e-32	0.351733	0.359	0.321	2.23e-28	Cytotoxic_Effectors	CASP4
CASP8	1.23e-32	0.367835	0.404	0.377	2.42e-28	Cytotoxic_Effectors	CASP8
BUB3	3e-32	0.348658	0.418	0.4	5.88e-28	Cytotoxic_Effectors	BUB3
BCL3	4.4e-32	0.340342	0.276	0.224	8.64e-28	Cytotoxic_Effectors	BCL3
PARK7	4.77e-32	0.32429	0.548	0.575	9.36e-28	Cytotoxic_Effectors	PARK7
LMAN2	6.34e-32	0.357303	0.38	0.354	1.24e-27	Cytotoxic_Effectors	LMAN2
ARID1B	1.23e-31	0.377406	0.448	0.441	2.41e-27	Cytotoxic_Effectors	ARID1B
ATXN1	1.88e-31	0.306052	0.265	0.207	3.7e-27	Cytotoxic_Effectors	ATXN1
HMGN2	2.42e-31	0.270778	0.681	0.733	4.75e-27	Cytotoxic_Effectors	HMGN2
ANP32E	3.6e-31	0.367601	0.371	0.341	7.06e-27	Cytotoxic_Effectors	ANP32E
CLTB	6.02e-31	0.335538	0.325	0.285	1.18e-26	Cytotoxic_Effectors	CLTB
MAPRE2	9.85e-31	0.401217	0.346	0.313	1.93e-26	Cytotoxic_Effectors	MAPRE2
DDX39A	1.28e-30	0.332088	0.262	0.212	2.5e-26	Cytotoxic_Effectors	DDX39A
CCNDBP1	2.21e-30	0.351941	0.338	0.3	4.34e-26	Cytotoxic_Effectors	CCNDBP1
TERF2IP	2.89e-30	0.314828	0.562	0.594	5.68e-26	Cytotoxic_Effectors	TERF2IP
NEDD8	3.69e-30	0.322597	0.496	0.516	7.23e-26	Cytotoxic_Effectors	NEDD8
SCAND1	3.72e-30	0.338946	0.502	0.524	7.3e-26	Cytotoxic_Effectors	SCAND1
TSPO	1.25e-29	0.371585	0.448	0.457	2.45e-25	Cytotoxic_Effectors	TSPO
DYNLRB1	1.28e-29	0.343978	0.371	0.344	2.51e-25	Cytotoxic_Effectors	DYNLRB1
FAM89B	4.06e-29	0.319525	0.251	0.203	7.97e-25	Cytotoxic_Effectors	FAM89B
ZNHIT1	4.87e-29	0.342317	0.296	0.254	9.54e-25	Cytotoxic_Effectors	ZNHIT1
MAP2K2	8.95e-29	0.329806	0.443	0.446	1.76e-24	Cytotoxic_Effectors	MAP2K2
SKAP1	9.27e-29	0.368022	0.417	0.41	1.82e-24	Cytotoxic_Effectors	SKAP1
MCRIP1	1.2e-28	0.329983	0.271	0.227	2.35e-24	Cytotoxic_Effectors	MCRIP1
SMG1	1.71e-28	0.359521	0.392	0.371	3.35e-24	Cytotoxic_Effectors	SMG1
LAMP1	2.03e-28	0.345557	0.354	0.326	3.99e-24	Cytotoxic_Effectors	LAMP1
RNF168	2.84e-28	0.357456	0.382	0.356	5.58e-24	Cytotoxic_Effectors	RNF168
WDR1	3.26e-28	0.311185	0.277	0.231	6.39e-24	Cytotoxic_Effectors	WDR1
RPS19BP1	2.1e-27	0.328267	0.4	0.39	4.12e-23	Cytotoxic_Effectors	RPS19BP1
EMB	2.17e-27	0.318396	0.465	0.456	4.25e-23	Cytotoxic_Effectors	EMB
DGKZ	2.55e-27	0.337082	0.304	0.265	5.01e-23	Cytotoxic_Effectors	DGKZ
TMEM165	5.98e-27	0.326142	0.308	0.27	1.17e-22	Cytotoxic_Effectors	TMEM165
ATP6AP2	1.11e-26	0.312104	0.429	0.433	2.18e-22	Cytotoxic_Effectors	ATP6AP2
GRK2	1.15e-26	0.34044	0.376	0.357	2.26e-22	Cytotoxic_Effectors	GRK2
AKIRIN2	1.67e-26	0.336755	0.267	0.225	3.28e-22	Cytotoxic_Effectors	AKIRIN2
NDUFC2	1.72e-26	0.318005	0.453	0.463	3.38e-22	Cytotoxic_Effectors	NDUFC2
SELENOS	1.79e-26	0.333638	0.37	0.343	3.52e-22	Cytotoxic_Effectors	SELENOS
CCSER2	2.26e-26	0.320209	0.531	0.557	4.44e-22	Cytotoxic_Effectors	CCSER2
TANK	2.47e-26	0.331308	0.251	0.205	4.84e-22	Cytotoxic_Effectors	TANK
SIGIRR	4.2e-26	0.343498	0.384	0.37	8.24e-22	Cytotoxic_Effectors	SIGIRR
ARF5	4.83e-26	0.327556	0.317	0.287	9.47e-22	Cytotoxic_Effectors	ARF5
SDF4	5.19e-26	0.346987	0.291	0.256	1.02e-21	Cytotoxic_Effectors	SDF4
APBB1IP	3.15e-25	0.344882	0.406	0.396	6.19e-21	Cytotoxic_Effectors	APBB1IP
SPCS1	8.86e-25	0.262794	0.593	0.656	1.74e-20	Cytotoxic_Effectors	SPCS1
TBC1D10C	1.33e-24	0.329716	0.417	0.415	2.61e-20	Cytotoxic_Effectors	TBC1D10C
MEAF6	1.54e-24	0.315014	0.307	0.276	3.02e-20	Cytotoxic_Effectors	MEAF6
SSNA1	1.63e-24	0.316327	0.302	0.271	3.2e-20	Cytotoxic_Effectors	SSNA1
NSD3	1.78e-24	0.291148	0.542	0.566	3.5e-20	Cytotoxic_Effectors	NSD3
DERL1	4.97e-24	0.319007	0.297	0.263	9.74e-20	Cytotoxic_Effectors	DERL1
EIF3A	5.21e-24	0.312014	0.519	0.535	1.02e-19	Cytotoxic_Effectors	EIF3A
MTPN	5.75e-24	0.317684	0.429	0.433	1.13e-19	Cytotoxic_Effectors	MTPN
KBTBD2	1.15e-23	0.328982	0.293	0.258	2.25e-19	Cytotoxic_Effectors	KBTBD2
PRPF38B	1.47e-23	0.30336	0.58	0.626	2.89e-19	Cytotoxic_Effectors	PRPF38B
IFI16	1.55e-23	0.337508	0.35	0.322	3.04e-19	Cytotoxic_Effectors	IFI16
MECP2	1.9e-23	0.330174	0.354	0.331	3.73e-19	Cytotoxic_Effectors	MECP2
VMP1	2.08e-23	0.386304	0.272	0.233	4.08e-19	Cytotoxic_Effectors	VMP1
PPM1G	2.27e-23	0.337599	0.345	0.321	4.45e-19	Cytotoxic_Effectors	PPM1G
CEBPB	2.47e-23	0.333525	0.439	0.425	4.85e-19	Cytotoxic_Effectors	CEBPB
GNB1	4e-23	0.30454	0.379	0.365	7.84e-19	Cytotoxic_Effectors	GNB1
SYF2	4.48e-23	0.267279	0.595	0.646	8.78e-19	Cytotoxic_Effectors	SYF2
HNRNPUL1	5.16e-23	0.268813	0.518	0.538	1.01e-18	Cytotoxic_Effectors	HNRNPUL1
BUD31	7.54e-23	0.292953	0.502	0.53	1.48e-18	Cytotoxic_Effectors	BUD31
NAPA	8.46e-23	0.298922	0.271	0.235	1.66e-18	Cytotoxic_Effectors	NAPA
MMP24OS	8.51e-23	0.336666	0.297	0.267	1.67e-18	Cytotoxic_Effectors	MMP24OS
EMC3	1.25e-22	0.312474	0.308	0.279	2.46e-18	Cytotoxic_Effectors	EMC3
PTPRA	1.49e-22	0.324677	0.312	0.283	2.92e-18	Cytotoxic_Effectors	PTPRA
DNAJC3	2e-22	0.313177	0.303	0.268	3.92e-18	Cytotoxic_Effectors	DNAJC3
CCDC88C	2.2e-22	0.334216	0.285	0.253	4.32e-18	Cytotoxic_Effectors	CCDC88C
USF2	2.5e-22	0.320375	0.368	0.358	4.9e-18	Cytotoxic_Effectors	USF2
CD53	2.95e-22	0.268331	0.538	0.573	5.79e-18	Cytotoxic_Effectors	CD53
ATP2B1	4.81e-22	0.364332	0.39	0.38	9.43e-18	Cytotoxic_Effectors	ATP2B1
ROCK1	1e-21	0.333314	0.456	0.465	1.96e-17	Cytotoxic_Effectors	ROCK1
COX5A	1.92e-21	0.308795	0.406	0.407	3.76e-17	Cytotoxic_Effectors	COX5A
PDCD10	1.97e-21	0.298604	0.257	0.221	3.86e-17	Cytotoxic_Effectors	PDCD10
SEC61G	3.37e-21	0.258112	0.523	0.56	6.6e-17	Cytotoxic_Effectors	SEC61G
BAX	3.88e-21	0.343278	0.396	0.397	7.6e-17	Cytotoxic_Effectors	BAX
FNIP1	4.41e-21	0.321507	0.293	0.266	8.65e-17	Cytotoxic_Effectors	FNIP1
PRKCH	5.14e-21	0.288482	0.489	0.51	1.01e-16	Cytotoxic_Effectors	PRKCH
UBE2A	5.93e-21	0.296433	0.335	0.315	1.16e-16	Cytotoxic_Effectors	UBE2A
ARHGDIA	1.24e-20	0.27426	0.451	0.465	2.44e-16	Cytotoxic_Effectors	ARHGDIA
HMGN3	1.43e-20	0.358076	0.325	0.307	2.81e-16	Cytotoxic_Effectors	HMGN3
EBP	1.45e-20	0.305309	0.251	0.217	2.85e-16	Cytotoxic_Effectors	EBP
SAMD9	1.89e-20	0.321056	0.279	0.246	3.71e-16	Cytotoxic_Effectors	SAMD9
SAP30BP	3.84e-20	0.286901	0.276	0.246	7.52e-16	Cytotoxic_Effectors	SAP30BP
KDM5A	4.55e-20	0.328343	0.351	0.333	8.92e-16	Cytotoxic_Effectors	KDM5A
BTG3	6.5e-20	0.299817	0.288	0.254	1.27e-15	Cytotoxic_Effectors	BTG3
ZNF207	7.88e-20	0.306027	0.427	0.436	1.55e-15	Cytotoxic_Effectors	ZNF207
FIS1	1.26e-19	0.299787	0.451	0.476	2.47e-15	Cytotoxic_Effectors	FIS1
PARP8	1.32e-19	0.305507	0.374	0.362	2.59e-15	Cytotoxic_Effectors	PARP8
SELENOT	1.73e-19	0.282442	0.436	0.454	3.39e-15	Cytotoxic_Effectors	SELENOT
TMF1	1.79e-19	0.309413	0.466	0.475	3.51e-15	Cytotoxic_Effectors	TMF1
SRSF9	2.31e-19	0.260573	0.505	0.545	4.54e-15	Cytotoxic_Effectors	SRSF9
VASP	3.87e-19	0.299367	0.258	0.225	7.58e-15	Cytotoxic_Effectors	VASP
GNAI3	5.93e-19	0.305485	0.39	0.392	1.16e-14	Cytotoxic_Effectors	GNAI3
DDHD1	1.3e-18	0.322072	0.323	0.303	2.56e-14	Cytotoxic_Effectors	DDHD1
COPS9	1.68e-18	0.271643	0.467	0.497	3.29e-14	Cytotoxic_Effectors	COPS9
UFD1	1.82e-18	0.2953	0.304	0.284	3.57e-14	Cytotoxic_Effectors	UFD1
GGNBP2	1.9e-18	0.29046	0.469	0.49	3.73e-14	Cytotoxic_Effectors	GGNBP2
MIER1	2.98e-18	0.301468	0.432	0.444	5.84e-14	Cytotoxic_Effectors	MIER1
TMEM9B	3.45e-18	0.284559	0.281	0.257	6.76e-14	Cytotoxic_Effectors	TMEM9B
CSNK1D	5.4e-18	0.301759	0.381	0.379	1.06e-13	Cytotoxic_Effectors	CSNK1D
ARHGEF1	7.33e-18	0.264701	0.507	0.548	1.44e-13	Cytotoxic_Effectors	ARHGEF1
PSMC3	1.21e-17	0.281652	0.266	0.241	2.38e-13	Cytotoxic_Effectors	PSMC3
AURKAIP1	1.5e-17	0.279153	0.411	0.425	2.94e-13	Cytotoxic_Effectors	AURKAIP1
SPAG9	2.84e-17	0.27952	0.255	0.223	5.57e-13	Cytotoxic_Effectors	SPAG9
COMMD7	4.49e-17	0.282208	0.256	0.23	8.81e-13	Cytotoxic_Effectors	COMMD7
CCDC186	4.6e-17	0.31587	0.315	0.293	9.02e-13	Cytotoxic_Effectors	CCDC186
PSMD4	6.07e-17	0.293095	0.291	0.272	1.19e-12	Cytotoxic_Effectors	PSMD4
ATG12	6.24e-17	0.322295	0.386	0.387	1.22e-12	Cytotoxic_Effectors	ATG12
DDOST	6.88e-17	0.296526	0.376	0.383	1.35e-12	Cytotoxic_Effectors	DDOST
PSMB2	1.56e-16	0.268938	0.268	0.243	3.07e-12	Cytotoxic_Effectors	PSMB2
PSME4	1.69e-16	0.277636	0.26	0.233	3.32e-12	Cytotoxic_Effectors	PSME4
CDK17	2.09e-16	0.276839	0.267	0.24	4.1e-12	Cytotoxic_Effectors	CDK17
LSM8	2.83e-16	0.284071	0.449	0.475	5.56e-12	Cytotoxic_Effectors	LSM8
DRAP1	3.23e-16	0.280803	0.435	0.456	6.34e-12	Cytotoxic_Effectors	DRAP1
IFNGR1	3.58e-16	0.317777	0.26	0.237	7.03e-12	Cytotoxic_Effectors	IFNGR1
KIF5B	3.8e-16	0.290302	0.39	0.395	7.45e-12	Cytotoxic_Effectors	KIF5B
MED10	4.86e-16	0.250275	0.495	0.541	9.53e-12	Cytotoxic_Effectors	MED10
FDX1	5.04e-16	0.295886	0.319	0.305	9.89e-12	Cytotoxic_Effectors	FDX1
GLS	6.99e-16	0.278259	0.469	0.489	1.37e-11	Cytotoxic_Effectors	GLS
AP2S1	7.06e-16	0.280056	0.267	0.246	1.38e-11	Cytotoxic_Effectors	AP2S1
ARPC1B	9.41e-16	0.267989	0.468	0.497	1.85e-11	Cytotoxic_Effectors	ARPC1B
GRB2	1.07e-15	0.273185	0.402	0.412	2.1e-11	Cytotoxic_Effectors	GRB2
CD2	2.09e-15	0.257089	0.587	0.632	4.1e-11	Cytotoxic_Effectors	CD2
SUPT16H	4.6e-15	0.288774	0.285	0.265	9.03e-11	Cytotoxic_Effectors	SUPT16H
SRI	5.81e-15	0.280082	0.269	0.247	1.14e-10	Cytotoxic_Effectors	SRI
KTN1	9.74e-15	0.278895	0.434	0.448	1.91e-10	Cytotoxic_Effectors	KTN1
POLR3GL	1.41e-14	0.290901	0.286	0.269	2.77e-10	Cytotoxic_Effectors	POLR3GL
MPC1	3.21e-14	0.272774	0.25	0.227	6.29e-10	Cytotoxic_Effectors	MPC1
ADD1	4.18e-14	0.280064	0.252	0.23	8.2e-10	Cytotoxic_Effectors	ADD1
MRPL54	5.55e-14	0.258124	0.487	0.535	1.09e-09	Cytotoxic_Effectors	MRPL54
SEC11A	7.76e-14	0.286417	0.354	0.356	1.52e-09	Cytotoxic_Effectors	SEC11A
SRSF4	8.24e-14	0.285271	0.351	0.351	1.62e-09	Cytotoxic_Effectors	SRSF4
C7orf50	1.02e-13	0.278047	0.299	0.286	2e-09	Cytotoxic_Effectors	C7orf50
POLR2J	1.02e-13	0.287928	0.325	0.321	2.01e-09	Cytotoxic_Effectors	POLR2J
LAMTOR4	1.06e-13	0.256562	0.45	0.484	2.08e-09	Cytotoxic_Effectors	LAMTOR4
NDUFAB1	1.08e-13	0.284982	0.338	0.34	2.12e-09	Cytotoxic_Effectors	NDUFAB1
SMC3	1.09e-13	0.291079	0.282	0.264	2.14e-09	Cytotoxic_Effectors	SMC3
SNX3	1.13e-13	0.286124	0.353	0.358	2.22e-09	Cytotoxic_Effectors	SNX3
CBX4	1.36e-13	0.266142	0.266	0.244	2.68e-09	Cytotoxic_Effectors	CBX4
WAC	2.2e-13	0.265022	0.445	0.471	4.31e-09	Cytotoxic_Effectors	WAC
GON4L	3.79e-13	0.26192	0.254	0.235	7.44e-09	Cytotoxic_Effectors	GON4L
SYTL1	4.74e-13	0.279233	0.269	0.253	9.3e-09	Cytotoxic_Effectors	SYTL1
ANKRD11	4.77e-13	0.266476	0.554	0.602	9.35e-09	Cytotoxic_Effectors	ANKRD11
ELF2	5.11e-13	0.266611	0.294	0.28	1e-08	Cytotoxic_Effectors	ELF2
VPS13C	5.63e-13	0.299554	0.327	0.322	1.1e-08	Cytotoxic_Effectors	VPS13C
NDUFA6	7.99e-13	0.274529	0.383	0.395	1.57e-08	Cytotoxic_Effectors	NDUFA6
HDAC1	8.63e-13	0.25971	0.283	0.268	1.69e-08	Cytotoxic_Effectors	HDAC1
HDGF	9.31e-13	0.266111	0.272	0.254	1.83e-08	Cytotoxic_Effectors	HDGF
PRDX5	1.17e-12	0.274493	0.413	0.439	2.3e-08	Cytotoxic_Effectors	PRDX5
RAB8A	1.31e-12	0.264753	0.273	0.259	2.57e-08	Cytotoxic_Effectors	RAB8A
BPTF	2.51e-12	0.275031	0.452	0.474	4.92e-08	Cytotoxic_Effectors	BPTF
SKI	3.84e-12	0.278043	0.315	0.309	7.52e-08	Cytotoxic_Effectors	SKI
DR1	4.44e-12	0.260821	0.267	0.25	8.71e-08	Cytotoxic_Effectors	DR1
UBXN4	7.35e-12	0.262795	0.428	0.456	1.44e-07	Cytotoxic_Effectors	UBXN4
NCOR1	9.87e-12	0.26767	0.41	0.431	1.93e-07	Cytotoxic_Effectors	NCOR1
VPS28	1.11e-11	0.252644	0.408	0.434	2.18e-07	Cytotoxic_Effectors	VPS28
COPS6	1.17e-11	0.276141	0.265	0.253	2.29e-07	Cytotoxic_Effectors	COPS6
OTUB1	1.3e-11	0.270617	0.263	0.25	2.56e-07	Cytotoxic_Effectors	OTUB1
UHMK1	1.65e-11	0.277668	0.294	0.289	3.24e-07	Cytotoxic_Effectors	UHMK1
CANX	1.86e-11	0.273733	0.329	0.329	3.65e-07	Cytotoxic_Effectors	CANX
RALGAPA1	1.95e-11	0.259807	0.404	0.416	3.82e-07	Cytotoxic_Effectors	RALGAPA1
DOCK8	2.31e-11	0.270237	0.35	0.357	4.54e-07	Cytotoxic_Effectors	DOCK8
DGUOK	2.49e-11	0.284603	0.35	0.36	4.88e-07	Cytotoxic_Effectors	DGUOK
RAB18	2.75e-11	0.258444	0.256	0.243	5.4e-07	Cytotoxic_Effectors	RAB18
RNF126	4.7e-11	0.266794	0.32	0.32	9.22e-07	Cytotoxic_Effectors	RNF126
LAMTOR1	5.25e-11	0.251595	0.374	0.393	1.03e-06	Cytotoxic_Effectors	LAMTOR1
ARPP19	5.59e-11	0.258073	0.3	0.294	1.1e-06	Cytotoxic_Effectors	ARPP19
ARRB2	5.65e-11	0.266861	0.291	0.285	1.11e-06	Cytotoxic_Effectors	ARRB2
RSBN1L	8.35e-11	0.259547	0.277	0.266	1.64e-06	Cytotoxic_Effectors	RSBN1L
FKBP11	9.89e-11	0.300147	0.326	0.328	1.94e-06	Cytotoxic_Effectors	FKBP11
GOLGA4	2.83e-10	0.271399	0.471	0.501	5.54e-06	Cytotoxic_Effectors	GOLGA4
CDC40	3.14e-10	0.261228	0.33	0.331	6.15e-06	Cytotoxic_Effectors	CDC40
ZFAND6	3.3e-10	0.262492	0.342	0.353	6.47e-06	Cytotoxic_Effectors	ZFAND6
RER1	3.64e-10	0.258998	0.258	0.248	7.13e-06	Cytotoxic_Effectors	RER1
TUFM	8.87e-10	0.263874	0.392	0.424	1.74e-05	Cytotoxic_Effectors	TUFM
XRCC5	1.23e-09	0.250486	0.444	0.488	2.42e-05	Cytotoxic_Effectors	XRCC5
TLE4	2.42e-09	0.256281	0.454	0.491	4.75e-05	Cytotoxic_Effectors	TLE4
CTDNEP1	2.86e-09	0.255715	0.301	0.304	5.61e-05	Cytotoxic_Effectors	CTDNEP1
RPN2	3.97e-09	0.268891	0.339	0.355	7.78e-05	Cytotoxic_Effectors	RPN2
BOD1L1	5.39e-09	0.252747	0.488	0.538	0.000105632	Cytotoxic_Effectors	BOD1L1
ARIH2	7.18e-09	0.250143	0.273	0.268	0.000140709	Cytotoxic_Effectors	ARIH2
VPS4B	8.26e-09	0.271758	0.318	0.323	0.000161941	Cytotoxic_Effectors	VPS4B
NUB1	8.31e-09	0.254183	0.303	0.302	0.00016289	Cytotoxic_Effectors	NUB1
ODF2L	9.62e-09	0.280954	0.342	0.354	0.000188542	Cytotoxic_Effectors	ODF2L
ADAR	1.39e-08	0.269579	0.385	0.411	0.000272022	Cytotoxic_Effectors	ADAR
PRPF40A	2.72e-08	0.251157	0.456	0.498	0.000534327	Cytotoxic_Effectors	PRPF40A
ACTR3	3.63e-08	0.262124	0.394	0.427	0.000711403	Cytotoxic_Effectors	ACTR3
UBL3	2.01e-07	0.254055	0.276	0.277	0.00393367	Cytotoxic_Effectors	UBL3
SERPINB1	2.04e-07	0.2565	0.317	0.327	0.00399948	Cytotoxic_Effectors	SERPINB1
SPTY2D1	2.77e-07	0.262191	0.375	0.403	0.00542317	Cytotoxic_Effectors	SPTY2D1
VAMP5	2.8e-07	0.264784	0.29	0.296	0.00549399	Cytotoxic_Effectors	VAMP5
TGOLN2	6.26e-07	0.251808	0.358	0.381	0.0122833	Cytotoxic_Effectors	TGOLN2
BRD7	7.73e-07	0.255402	0.346	0.365	0.0151561	Cytotoxic_Effectors	BRD7
PLAAT4	0.00190096	0.266847	0.339	0.442	1	Cytotoxic_Effectors	PLAAT4
GZMK	0	2.62848	0.733	0.092	0	Effector_Memory	GZMK
CMC1	0	1.69965	0.598	0.158	0	Effector_Memory	CMC1
CD741	0	1.5768	0.883	0.531	0	Effector_Memory	CD74
CCL51	0	1.39601	0.993	0.435	0	Effector_Memory	CCL5
HLA-DRA1	0	1.32693	0.48	0.133	0	Effector_Memory	HLA-DRA
COTL1	0	1.24724	0.774	0.484	0	Effector_Memory	COTL1
TUBA4A1	0	1.21047	0.942	0.689	0	Effector_Memory	TUBA4A
GZMA1	0	1.19944	0.773	0.27	0	Effector_Memory	GZMA
HLA-DQB11	0	1.1679	0.51	0.133	0	Effector_Memory	HLA-DQB1
HLA-DRB11	0	1.05705	0.594	0.185	0	Effector_Memory	HLA-DRB1
CST71	0	1.03697	0.953	0.391	0	Effector_Memory	CST7
DUSP2	0	1.03102	0.951	0.748	0	Effector_Memory	DUSP2
HLA-DPA11	0	1.0107	0.728	0.313	0	Effector_Memory	HLA-DPA1
HLA-DPB11	0	0.975141	0.802	0.457	0	Effector_Memory	HLA-DPB1
LDHA1	0	0.899913	0.956	0.85	0	Effector_Memory	LDHA
DUSP4	0	0.895709	0.307	0.057	0	Effector_Memory	DUSP4
HLA-DQA1	0	0.887497	0.339	0.072	0	Effector_Memory	HLA-DQA1
RNF19A1	0	0.852608	0.645	0.371	0	Effector_Memory	RNF19A
LYAR1	0	0.852023	0.692	0.345	0	Effector_Memory	LYAR
CXCR3	0	0.841343	0.399	0.108	0	Effector_Memory	CXCR3
FYN1	0	0.834432	0.879	0.644	0	Effector_Memory	FYN
TGFB11	0	0.802929	0.877	0.642	0	Effector_Memory	TGFB1
METRNL1	0	0.800265	0.828	0.443	0	Effector_Memory	METRNL
APOBEC3G1	0	0.771017	0.554	0.23	0	Effector_Memory	APOBEC3G
AUTS21	0	0.769788	0.477	0.166	0	Effector_Memory	AUTS2
GZMM1	0	0.765867	0.908	0.77	0	Effector_Memory	GZMM
SLC7A51	0	0.764931	0.513	0.236	0	Effector_Memory	SLC7A5
GAPDH1	0	0.755074	0.976	0.895	0	Effector_Memory	GAPDH
CD811	0	0.743438	0.826	0.585	0	Effector_Memory	CD81
PIK3R11	0	0.732072	0.836	0.601	0	Effector_Memory	PIK3R1
SRSF71	0	0.712536	0.98	0.946	0	Effector_Memory	SRSF7
PPP2R5C1	0	0.707696	0.934	0.752	0	Effector_Memory	PPP2R5C
IL321	0	0.677636	0.956	0.874	0	Effector_Memory	IL32
ZEB21	0	0.669649	0.67	0.274	0	Effector_Memory	ZEB2
NKG71	0	0.666596	0.957	0.422	0	Effector_Memory	NKG7
HLA-DRB51	0	0.663916	0.335	0.093	0	Effector_Memory	HLA-DRB5
SRGN	0	0.63387	0.997	0.976	0	Effector_Memory	SRGN
OAZ11	0	0.615567	0.96	0.902	0	Effector_Memory	OAZ1
PTPRC1	0	0.582904	0.978	0.94	0	Effector_Memory	PTPRC
HLA-B1	0	0.566399	1	0.999	0	Effector_Memory	HLA-B
UBC1	0	0.538365	0.996	0.986	0	Effector_Memory	UBC
HLA-A1	0	0.521575	1	0.999	0	Effector_Memory	HLA-A
HLA-C1	0	0.48553	1	0.998	0	Effector_Memory	HLA-C
CYBA1	0	0.482215	0.976	0.899	0	Effector_Memory	CYBA
SH3BGRL31	0	0.470345	0.991	0.957	0	Effector_Memory	SH3BGRL3
B2M1	0	0.445982	1	1	0	Effector_Memory	B2M
CXCR41	6.15e-308	0.583036	0.989	0.97	1.21e-303	Effector_Memory	CXCR4
CD991	9.88e-302	0.563235	0.867	0.639	1.94e-297	Effector_Memory	CD99
CREM	1.34e-299	0.7649	0.914	0.822	2.62e-295	Effector_Memory	CREM
PHACTR2	2.05e-294	0.653357	0.332	0.105	4.01e-290	Effector_Memory	PHACTR2
CALM11	4.72e-275	0.41606	0.998	0.992	9.25e-271	Effector_Memory	CALM1
SMAD71	3.64e-274	0.677186	0.738	0.49	7.13e-270	Effector_Memory	SMAD7
CCL41	6.26e-272	0.923383	0.585	0.279	1.23e-267	Effector_Memory	CCL4
JMJD61	1.03e-265	0.691101	0.671	0.435	2.02e-261	Effector_Memory	JMJD6
GGA21	9.08e-262	0.634124	0.422	0.175	1.78e-257	Effector_Memory	GGA2
RUNX31	3.34e-256	0.619443	0.773	0.546	6.56e-252	Effector_Memory	RUNX3
TNFSF9	3.11e-252	0.653712	0.305	0.099	6.09e-248	Effector_Memory	TNFSF9
MYL61	2.49e-248	0.467864	0.963	0.921	4.88e-244	Effector_Memory	MYL6
ANXA51	5.66e-248	0.586954	0.439	0.185	1.11e-243	Effector_Memory	ANXA5
NIBAN1	7.54e-244	0.560499	0.263	0.075	1.48e-239	Effector_Memory	NIBAN1
REEP51	2.3e-243	0.621346	0.561	0.312	4.51e-239	Effector_Memory	REEP5
MAP3K81	9.39e-242	0.671609	0.429	0.185	1.84e-237	Effector_Memory	MAP3K8
SRSF21	9.16e-236	0.532954	0.951	0.896	1.8e-231	Effector_Memory	SRSF2
CMC21	1.2e-235	0.649256	0.601	0.373	2.34e-231	Effector_Memory	CMC2
TMSB4X1	1.92e-235	0.320862	1	1	3.77e-231	Effector_Memory	TMSB4X
ANXA11	6.16e-234	0.722612	0.816	0.561	1.21e-229	Effector_Memory	ANXA1
AKNA1	1.08e-232	0.576304	0.69	0.441	2.11e-228	Effector_Memory	AKNA
GUK11	2.58e-230	0.511846	0.893	0.791	5.06e-226	Effector_Memory	GUK1
ACTN41	1.92e-221	0.496528	0.386	0.154	3.77e-217	Effector_Memory	ACTN4
ARPC21	2.45e-218	0.434016	0.942	0.883	4.81e-214	Effector_Memory	ARPC2
SAMSN11	2.65e-214	0.610289	0.654	0.426	5.21e-210	Effector_Memory	SAMSN1
SH2D1A	6e-213	0.650277	0.502	0.281	1.18e-208	Effector_Memory	SH2D1A
PFN11	3.32e-212	0.471313	0.966	0.934	6.52e-208	Effector_Memory	PFN1
GPR183	1.61e-209	0.727248	0.525	0.289	3.16e-205	Effector_Memory	GPR183
KLF61	2.98e-205	0.558503	0.914	0.781	5.84e-201	Effector_Memory	KLF6
SLA1	5.73e-204	0.636812	0.644	0.42	1.12e-199	Effector_Memory	SLA
MT-CO11	9.14e-204	0.313276	1	1	1.79e-199	Effector_Memory	MT-CO1
TENT5C1	1.16e-200	0.587272	0.637	0.412	2.27e-196	Effector_Memory	TENT5C
TNFRSF1B1	3.3e-200	0.56089	0.58	0.342	6.46e-196	Effector_Memory	TNFRSF1B
IER21	3.07e-199	0.475576	0.936	0.829	6.02e-195	Effector_Memory	IER2
GLCCI11	8.82e-198	0.531442	0.368	0.162	1.73e-193	Effector_Memory	GLCCI1
SUB11	1.54e-197	0.450768	0.928	0.888	3.03e-193	Effector_Memory	SUB1
S100A41	6.57e-191	0.36006	0.879	0.667	1.29e-186	Effector_Memory	S100A4
HMGB11	9.34e-190	0.426433	0.963	0.947	1.83e-185	Effector_Memory	HMGB1
PTPN71	5.76e-189	0.525959	0.548	0.307	1.13e-184	Effector_Memory	PTPN7
PPP1R14B	3.65e-188	0.676623	0.49	0.289	7.16e-184	Effector_Memory	PPP1R14B
YWHAB1	1.02e-186	0.52015	0.847	0.757	2.01e-182	Effector_Memory	YWHAB
IFRD1	1.71e-186	0.778493	0.672	0.514	3.36e-182	Effector_Memory	IFRD1
MXD41	4.84e-186	0.568628	0.632	0.423	9.5e-182	Effector_Memory	MXD4
ANXA21	3.57e-185	0.461807	0.361	0.151	7.01e-181	Effector_Memory	ANXA2
CD8A1	1.13e-184	0.63087	0.775	0.71	2.21e-180	Effector_Memory	CD8A
SYNE21	2.77e-184	0.547703	0.708	0.498	5.43e-180	Effector_Memory	SYNE2
C12orf751	9.14e-182	0.468958	0.571	0.319	1.79e-177	Effector_Memory	C12orf75
PTMA	9.55e-181	0.268526	1	1	1.87e-176	Effector_Memory	PTMA
PLEKHO11	2.82e-178	0.546076	0.402	0.201	5.53e-174	Effector_Memory	PLEKHO1
EML41	1.01e-177	0.546447	0.708	0.541	1.97e-173	Effector_Memory	EML4
CLIC11	1.15e-177	0.499127	0.626	0.395	2.25e-173	Effector_Memory	CLIC1
HSP90AA11	2.71e-177	0.442909	0.975	0.948	5.31e-173	Effector_Memory	HSP90AA1
GABARAPL11	1.53e-173	0.582767	0.703	0.547	2.99e-169	Effector_Memory	GABARAPL1
AHNAK1	1.91e-173	0.478348	0.657	0.405	3.74e-169	Effector_Memory	AHNAK
PMAIP1	8.86e-172	0.690381	0.425	0.225	1.74e-167	Effector_Memory	PMAIP1
ENC11	5.74e-169	0.43797	0.278	0.105	1.13e-164	Effector_Memory	ENC1
PSMA71	3.46e-168	0.519723	0.804	0.697	6.79e-164	Effector_Memory	PSMA7
S100A111	7.45e-168	0.651541	0.48	0.266	1.46e-163	Effector_Memory	S100A11
MYL12B1	4.01e-166	0.394153	0.911	0.857	7.87e-162	Effector_Memory	MYL12B
BHLHE401	4.11e-166	0.440724	0.489	0.252	8.06e-162	Effector_Memory	BHLHE40
JPT1	3.89e-165	0.548135	0.456	0.264	7.63e-161	Effector_Memory	JPT1
ZFP36	7.62e-162	0.491388	0.946	0.887	1.49e-157	Effector_Memory	ZFP36
MIDN1	7.45e-160	0.520527	0.753	0.608	1.46e-155	Effector_Memory	MIDN
LMNA1	8.38e-159	0.665078	0.57	0.357	1.64e-154	Effector_Memory	LMNA
ORAI11	1.11e-158	0.50114	0.488	0.287	2.17e-154	Effector_Memory	ORAI1
HCST1	3.72e-157	0.40179	0.916	0.856	7.29e-153	Effector_Memory	HCST
SYNE11	5.71e-157	0.476146	0.501	0.288	1.12e-152	Effector_Memory	SYNE1
CIB11	5.87e-157	0.485527	0.789	0.677	1.15e-152	Effector_Memory	CIB1
LCP11	1.45e-156	0.510671	0.692	0.52	2.84e-152	Effector_Memory	LCP1
OASL1	5.59e-156	0.454575	0.321	0.139	1.1e-151	Effector_Memory	OASL
S100A101	1.87e-155	0.4532	0.893	0.83	3.66e-151	Effector_Memory	S100A10
SH2D2A1	2.81e-154	0.484172	0.442	0.24	5.5e-150	Effector_Memory	SH2D2A
SEC61B1	1.15e-151	0.467116	0.754	0.642	2.25e-147	Effector_Memory	SEC61B
IDS1	7.59e-151	0.504273	0.797	0.672	1.49e-146	Effector_Memory	IDS
KLRG11	7.26e-149	0.447315	0.264	0.104	1.42e-144	Effector_Memory	KLRG1
JUN	2.25e-147	0.597919	0.931	0.844	4.42e-143	Effector_Memory	JUN
IL21R	1.15e-146	0.489559	0.377	0.201	2.26e-142	Effector_Memory	IL21R
TMEM50A1	2.45e-146	0.459196	0.693	0.55	4.81e-142	Effector_Memory	TMEM50A
CRIP11	3.98e-145	0.522966	0.568	0.375	7.8e-141	Effector_Memory	CRIP1
PPP1R16B	6.25e-143	0.409013	0.304	0.138	1.23e-138	Effector_Memory	PPP1R16B
SELENOK	2.36e-139	0.437289	0.881	0.812	4.62e-135	Effector_Memory	SELENOK
FLNA1	1.56e-137	0.385252	0.632	0.43	3.06e-133	Effector_Memory	FLNA
REL	4.79e-137	0.473353	0.834	0.722	9.38e-133	Effector_Memory	REL
MAF1	2.86e-135	0.438201	0.273	0.114	5.6e-131	Effector_Memory	MAF
NAA501	3.01e-134	0.450623	0.378	0.204	5.91e-130	Effector_Memory	NAA50
ATXN11	5.6e-134	0.462624	0.357	0.188	1.1e-129	Effector_Memory	ATXN1
CTSW1	1.96e-132	0.295929	0.781	0.625	3.85e-128	Effector_Memory	CTSW
IER5L1	9.06e-131	0.537471	0.425	0.243	1.78e-126	Effector_Memory	IER5L
UBB1	5.15e-128	0.31755	0.978	0.95	1.01e-123	Effector_Memory	UBB
HERPUD1	9.63e-128	0.491509	0.708	0.571	1.89e-123	Effector_Memory	HERPUD1
RNF1661	4.32e-127	0.42905	0.577	0.398	8.47e-123	Effector_Memory	RNF166
SCAF111	4.64e-127	0.513035	0.725	0.619	9.1e-123	Effector_Memory	SCAF11
TXN1	4.74e-127	0.457392	0.522	0.346	9.3e-123	Effector_Memory	TXN
APMAP1	1.95e-126	0.413894	0.436	0.253	3.83e-122	Effector_Memory	APMAP
DNAJB61	5.23e-126	0.434235	0.788	0.689	1.03e-121	Effector_Memory	DNAJB6
MAP1LC3B1	4.91e-124	0.438537	0.667	0.528	9.63e-120	Effector_Memory	MAP1LC3B
NFATC21	2.02e-121	0.368759	0.275	0.125	3.96e-117	Effector_Memory	NFATC2
EZR	5.74e-121	0.425816	0.845	0.746	1.13e-116	Effector_Memory	EZR
PSMB91	2.78e-120	0.452466	0.623	0.47	5.45e-116	Effector_Memory	PSMB9
EMB1	4.53e-120	0.480319	0.58	0.429	8.89e-116	Effector_Memory	EMB
PLK3	1.84e-119	0.501069	0.543	0.398	3.61e-115	Effector_Memory	PLK3
ALOX5AP1	1.23e-118	0.550582	0.341	0.188	2.4e-114	Effector_Memory	ALOX5AP
SLA21	1.19e-116	0.387603	0.341	0.175	2.33e-112	Effector_Memory	SLA2
SIPA11	1.53e-116	0.424907	0.406	0.244	3e-112	Effector_Memory	SIPA1
ARID5B1	5.64e-116	0.477575	0.448	0.275	1.11e-111	Effector_Memory	ARID5B
SRSF5	3.52e-115	0.362934	0.941	0.91	6.89e-111	Effector_Memory	SRSF5
PRKX1	8.03e-113	0.451446	0.4	0.24	1.57e-108	Effector_Memory	PRKX
DOK21	2.88e-112	0.391648	0.391	0.221	5.65e-108	Effector_Memory	DOK2
UBE2S	8.95e-112	0.446715	0.735	0.622	1.75e-107	Effector_Memory	UBE2S
RPL36AL	3.25e-111	0.299193	0.969	0.958	6.37e-107	Effector_Memory	RPL36AL
ACTB1	2.04e-110	0.34846	0.994	0.99	4.01e-106	Effector_Memory	ACTB
SRRT1	1.64e-109	0.517545	0.323	0.178	3.22e-105	Effector_Memory	SRRT
MAPKAPK21	7.11e-108	0.401597	0.367	0.213	1.4e-103	Effector_Memory	MAPKAPK2
ATP1B3	1.99e-107	0.510868	0.677	0.532	3.89e-103	Effector_Memory	ATP1B3
OPTN1	7.78e-107	0.394874	0.406	0.244	1.53e-102	Effector_Memory	OPTN
MSN1	1.69e-106	0.407355	0.653	0.522	3.32e-102	Effector_Memory	MSN
ABHD17A1	7.31e-106	0.35111	0.735	0.619	1.43e-101	Effector_Memory	ABHD17A
ISG201	8.68e-106	0.438475	0.746	0.659	1.7e-101	Effector_Memory	ISG20
PPIB1	1.39e-105	0.363636	0.791	0.715	2.72e-101	Effector_Memory	PPIB
N4BP1	6.74e-105	0.480921	0.55	0.419	1.32e-100	Effector_Memory	N4BP1
FNBP1	3.71e-104	0.434636	0.674	0.568	7.27e-100	Effector_Memory	FNBP1
ARAP21	3.74e-103	0.407662	0.373	0.219	7.33e-99	Effector_Memory	ARAP2
TC2N	1.25e-102	0.448192	0.408	0.262	2.44e-98	Effector_Memory	TC2N
PSME11	3.36e-102	0.351179	0.853	0.802	6.59e-98	Effector_Memory	PSME1
MRPL101	9.57e-102	0.38492	0.351	0.2	1.88e-97	Effector_Memory	MRPL10
CFL11	1.09e-101	0.267444	0.973	0.963	2.13e-97	Effector_Memory	CFL1
SLBP	2.78e-101	0.467104	0.427	0.283	5.45e-97	Effector_Memory	SLBP
PTPRE1	2.37e-100	0.408475	0.429	0.263	4.64e-96	Effector_Memory	PTPRE
ID1	3.21e-100	0.546134	0.281	0.145	6.29e-96	Effector_Memory	ID1
WIPF11	7.92e-100	0.401524	0.585	0.447	1.55e-95	Effector_Memory	WIPF1
IDI1	9.05e-100	0.433025	0.706	0.599	1.77e-95	Effector_Memory	IDI1
FAM160B1	3.46e-99	0.404504	0.287	0.151	6.78e-95	Effector_Memory	FAM160B1
CD44	2.27e-98	0.36049	0.875	0.834	4.46e-94	Effector_Memory	CD44
IQGAP21	5.57e-98	0.40482	0.505	0.348	1.09e-93	Effector_Memory	IQGAP2
ITGB21	1.94e-97	0.314638	0.711	0.586	3.8e-93	Effector_Memory	ITGB2
JUND	8.46e-97	0.261637	0.998	0.993	1.66e-92	Effector_Memory	JUND
TUBB4B	2.91e-96	0.43558	0.731	0.62	5.7e-92	Effector_Memory	TUBB4B
RGS1	4.75e-96	0.618117	0.571	0.427	9.32e-92	Effector_Memory	RGS1
ITM2A	1.35e-95	0.500323	0.585	0.462	2.65e-91	Effector_Memory	ITM2A
RAB27A1	2.73e-95	0.359766	0.329	0.184	5.36e-91	Effector_Memory	RAB27A
SURF4	3.96e-95	0.407443	0.438	0.294	7.76e-91	Effector_Memory	SURF4
CLDND1	7.16e-95	0.478473	0.364	0.227	1.4e-90	Effector_Memory	CLDND1
FMNL11	2.36e-94	0.372982	0.543	0.394	4.63e-90	Effector_Memory	FMNL1
LYST	8.71e-94	0.466859	0.396	0.26	1.71e-89	Effector_Memory	LYST
SYTL31	1.09e-93	0.395283	0.571	0.424	2.14e-89	Effector_Memory	SYTL3
PLEKHA21	1.19e-93	0.400644	0.57	0.434	2.33e-89	Effector_Memory	PLEKHA2
MATK1	1.97e-93	0.353242	0.379	0.224	3.87e-89	Effector_Memory	MATK
CHCHD21	8.95e-93	0.2741	0.926	0.909	1.76e-88	Effector_Memory	CHCHD2
ATG2A	4.85e-92	0.349711	0.284	0.151	9.51e-88	Effector_Memory	ATG2A
OTULIN1	2.16e-91	0.421614	0.432	0.288	4.24e-87	Effector_Memory	OTULIN
TRMT112	2.64e-91	0.393227	0.686	0.597	5.18e-87	Effector_Memory	TRMT112
CLIC31	4.88e-91	0.286867	0.287	0.145	9.57e-87	Effector_Memory	CLIC3
SSR41	1.07e-89	0.318341	0.857	0.809	2.11e-85	Effector_Memory	SSR4
HMGB21	1.25e-89	0.403028	0.658	0.544	2.44e-85	Effector_Memory	HMGB2
CCSER21	1.42e-88	0.4067	0.635	0.53	2.78e-84	Effector_Memory	CCSER2
TGFBR31	1.79e-88	0.284221	0.29	0.149	3.5e-84	Effector_Memory	TGFBR3
PDIA31	1.97e-88	0.341909	0.689	0.589	3.87e-84	Effector_Memory	PDIA3
CFLAR1	8.24e-88	0.39126	0.48	0.333	1.62e-83	Effector_Memory	CFLAR
MXRA71	1.47e-87	0.310917	0.331	0.185	2.89e-83	Effector_Memory	MXRA7
ARPC31	3.28e-87	0.301802	0.88	0.842	6.43e-83	Effector_Memory	ARPC3
CD3D1	6.2e-87	0.303907	0.91	0.882	1.22e-82	Effector_Memory	CD3D
HNRNPUL11	1.69e-86	0.388922	0.618	0.513	3.31e-82	Effector_Memory	HNRNPUL1
MCL1	3.08e-86	0.357737	0.807	0.738	6.05e-82	Effector_Memory	MCL1
ZC3H12A1	4.56e-84	0.373192	0.331	0.197	8.93e-80	Effector_Memory	ZC3H12A
C1orf211	5.77e-84	0.262424	0.315	0.165	1.13e-79	Effector_Memory	C1orf21
ODC1	5.83e-84	0.396507	0.739	0.653	1.14e-79	Effector_Memory	ODC1
ARPC5L1	3.99e-83	0.318695	0.383	0.236	7.82e-79	Effector_Memory	ARPC5L
MYH91	5.11e-83	0.382372	0.604	0.49	1e-78	Effector_Memory	MYH9
PGK1	9.38e-83	0.369364	0.806	0.756	1.84e-78	Effector_Memory	PGK1
IDH21	1.46e-82	0.353018	0.332	0.202	2.87e-78	Effector_Memory	IDH2
TNFAIP3	4.61e-81	0.2798	0.973	0.952	9.04e-77	Effector_Memory	TNFAIP3
ARF4	1.42e-80	0.386936	0.522	0.404	2.79e-76	Effector_Memory	ARF4
CLTB1	4.98e-80	0.348074	0.401	0.269	9.77e-76	Effector_Memory	CLTB
SLC35E1	1.61e-79	0.393175	0.328	0.205	3.16e-75	Effector_Memory	SLC35E1
RAB5IF1	2.41e-79	0.341843	0.451	0.312	4.73e-75	Effector_Memory	RAB5IF
S1PR4	3.09e-79	0.40904	0.502	0.382	6.05e-75	Effector_Memory	S1PR4
HSPA5	1.54e-78	0.364277	0.818	0.737	3.02e-74	Effector_Memory	HSPA5
PAXX1	2.1e-78	0.340186	0.623	0.514	4.12e-74	Effector_Memory	PAXX
IL2RG1	8.07e-78	0.337202	0.641	0.535	1.58e-73	Effector_Memory	IL2RG
P2RY81	8.87e-78	0.387278	0.554	0.437	1.74e-73	Effector_Memory	P2RY8
PTP4A21	1.4e-77	0.336502	0.732	0.649	2.75e-73	Effector_Memory	PTP4A2
PTPN221	1.62e-76	0.368311	0.465	0.333	3.18e-72	Effector_Memory	PTPN22
PPP1CA1	5.28e-76	0.351266	0.495	0.361	1.04e-71	Effector_Memory	PPP1CA
NR3C11	9.61e-75	0.387079	0.565	0.447	1.88e-70	Effector_Memory	NR3C1
PSMD81	1.22e-74	0.328065	0.573	0.468	2.39e-70	Effector_Memory	PSMD8
YWHAZ	1.39e-74	0.282954	0.932	0.909	2.73e-70	Effector_Memory	YWHAZ
AKAP131	1.67e-74	0.322471	0.716	0.637	3.28e-70	Effector_Memory	AKAP13
PIP4K2A1	2.63e-74	0.346079	0.521	0.397	5.16e-70	Effector_Memory	PIP4K2A
ARF61	3.96e-74	0.327567	0.654	0.554	7.76e-70	Effector_Memory	ARF6
CALM2	6.46e-74	0.30901	0.904	0.872	1.27e-69	Effector_Memory	CALM2
LAP3	5.79e-73	0.347968	0.339	0.217	1.14e-68	Effector_Memory	LAP3
DNAJC11	9.01e-73	0.293187	0.304	0.177	1.77e-68	Effector_Memory	DNAJC1
SERPINB91	1.03e-72	0.363306	0.372	0.247	2.02e-68	Effector_Memory	SERPINB9
SKP1	2.55e-72	0.273157	0.87	0.828	5.01e-68	Effector_Memory	SKP1
SAT1	4.8e-72	0.369539	0.746	0.674	9.41e-68	Effector_Memory	SAT1
FABP5	1e-71	0.424665	0.318	0.201	1.97e-67	Effector_Memory	FABP5
ITGAL1	1.36e-71	0.274206	0.368	0.229	2.67e-67	Effector_Memory	ITGAL
NDUFS5	1.39e-71	0.32688	0.858	0.829	2.73e-67	Effector_Memory	NDUFS5
EMP31	1.67e-71	0.296879	0.761	0.674	3.27e-67	Effector_Memory	EMP3
ARHGDIB	6.62e-70	0.251323	0.965	0.96	1.3e-65	Effector_Memory	ARHGDIB
RSRP11	9.03e-70	0.332665	0.797	0.744	1.77e-65	Effector_Memory	RSRP1
CTSC1	2.59e-69	0.337591	0.378	0.247	5.09e-65	Effector_Memory	CTSC
STOM1	2.95e-68	0.292253	0.272	0.157	5.79e-64	Effector_Memory	STOM
EPS15	4.85e-68	0.319627	0.301	0.185	9.52e-64	Effector_Memory	EPS15
POMP1	6.28e-68	0.339626	0.664	0.59	1.23e-63	Effector_Memory	POMP
IL2RB	9.6e-68	0.319427	0.302	0.186	1.88e-63	Effector_Memory	IL2RB
LSP11	5.25e-67	0.299689	0.665	0.572	1.03e-62	Effector_Memory	LSP1
SLC38A1	1.21e-65	0.342718	0.687	0.625	2.37e-61	Effector_Memory	SLC38A1
PSTPIP1	7.23e-65	0.286919	0.269	0.16	1.42e-60	Effector_Memory	PSTPIP1
ARF11	1.61e-64	0.297874	0.703	0.636	3.15e-60	Effector_Memory	ARF1
TUBA1C	2.7e-64	0.344941	0.259	0.154	5.29e-60	Effector_Memory	TUBA1C
PARP81	4e-64	0.336494	0.457	0.342	7.84e-60	Effector_Memory	PARP8
BTG31	1.05e-63	0.343725	0.355	0.24	2.07e-59	Effector_Memory	BTG3
KLF10	1.82e-63	0.314802	0.273	0.163	3.58e-59	Effector_Memory	KLF10
CDC42EP3	2.43e-63	0.3039	0.267	0.158	4.76e-59	Effector_Memory	CDC42EP3
SH3KBP11	4.8e-63	0.340029	0.459	0.346	9.41e-59	Effector_Memory	SH3KBP1
JAK11	1.3e-62	0.298392	0.809	0.772	2.55e-58	Effector_Memory	JAK1
BZW11	1.69e-62	0.284286	0.791	0.742	3.32e-58	Effector_Memory	BZW1
RILPL2	2.34e-62	0.390633	0.382	0.271	4.6e-58	Effector_Memory	RILPL2
ELOVL5	5.82e-62	0.310238	0.283	0.178	1.14e-57	Effector_Memory	ELOVL5
SH3GLB11	1.13e-61	0.315136	0.438	0.32	2.22e-57	Effector_Memory	SH3GLB1
SIK3	2.04e-61	0.340904	0.318	0.212	4.01e-57	Effector_Memory	SIK3
FOSL21	3.74e-61	0.315022	0.567	0.459	7.34e-57	Effector_Memory	FOSL2
PLIN2	4.55e-61	0.338009	0.283	0.177	8.93e-57	Effector_Memory	PLIN2
MBP1	8.79e-61	0.328462	0.685	0.611	1.72e-56	Effector_Memory	MBP
UBE2A1	1.11e-60	0.322144	0.408	0.299	2.17e-56	Effector_Memory	UBE2A
SELENOS1	3.3e-60	0.337398	0.44	0.328	6.47e-56	Effector_Memory	SELENOS
SEC11C1	6.93e-60	0.304016	0.393	0.28	1.36e-55	Effector_Memory	SEC11C
SS18L2	9.09e-60	0.338127	0.496	0.399	1.78e-55	Effector_Memory	SS18L2
PSME21	2.93e-59	0.34892	0.607	0.528	5.75e-55	Effector_Memory	PSME2
CD5	3.57e-59	0.370784	0.394	0.293	7.01e-55	Effector_Memory	CD5
CMIP1	5.78e-59	0.264509	0.31	0.196	1.13e-54	Effector_Memory	CMIP
COPE1	5.94e-59	0.299076	0.559	0.468	1.16e-54	Effector_Memory	COPE
CCNH1	6.34e-59	0.367392	0.532	0.441	1.24e-54	Effector_Memory	CCNH
ID21	1.09e-58	0.32529	0.765	0.668	2.14e-54	Effector_Memory	ID2
IER51	1.4e-58	0.298847	0.729	0.643	2.74e-54	Effector_Memory	IER5
MAP2K31	6.71e-58	0.255871	0.277	0.168	1.32e-53	Effector_Memory	MAP2K3
PRKCB1	8.36e-58	0.320437	0.449	0.34	1.64e-53	Effector_Memory	PRKCB
CDC34	1.63e-57	0.300271	0.254	0.155	3.19e-53	Effector_Memory	CDC34
FAM49B1	1.64e-57	0.307701	0.516	0.418	3.21e-53	Effector_Memory	FAM49B
SELPLG1	2.05e-57	0.323085	0.42	0.31	4.02e-53	Effector_Memory	SELPLG
GSPT1	3.65e-57	0.343017	0.684	0.614	7.15e-53	Effector_Memory	GSPT1
BBC3	3.85e-56	0.277639	0.252	0.151	7.55e-52	Effector_Memory	BBC3
YWHAQ1	4.07e-56	0.301465	0.602	0.514	7.98e-52	Effector_Memory	YWHAQ
B3GNT2	6.12e-56	0.310103	0.29	0.19	1.2e-51	Effector_Memory	B3GNT2
GSTK1	6.93e-56	0.332894	0.636	0.57	1.36e-51	Effector_Memory	GSTK1
TERF2IP1	1.27e-55	0.308593	0.646	0.572	2.49e-51	Effector_Memory	TERF2IP
GNG21	1.85e-55	0.289643	0.575	0.475	3.63e-51	Effector_Memory	GNG2
CEMIP21	5.67e-55	0.339791	0.56	0.47	1.11e-50	Effector_Memory	CEMIP2
TSEN541	1.87e-54	0.297521	0.374	0.266	3.67e-50	Effector_Memory	TSEN54
TMBIM61	2.98e-54	0.279439	0.76	0.722	5.84e-50	Effector_Memory	TMBIM6
EMD	3.45e-54	0.332676	0.492	0.404	6.77e-50	Effector_Memory	EMD
DDX24	7.5e-54	0.285412	0.874	0.852	1.47e-49	Effector_Memory	DDX24
DR11	1.3e-53	0.319444	0.335	0.235	2.56e-49	Effector_Memory	DR1
SIRT21	1.69e-53	0.265428	0.278	0.175	3.32e-49	Effector_Memory	SIRT2
RHOA1	1.78e-53	0.255165	0.711	0.645	3.48e-49	Effector_Memory	RHOA
ANXA7	2.26e-53	0.308229	0.415	0.316	4.44e-49	Effector_Memory	ANXA7
ELMSAN1	5.88e-53	0.306497	0.272	0.174	1.15e-48	Effector_Memory	ELMSAN1
TLN11	5.94e-53	0.285168	0.449	0.342	1.16e-48	Effector_Memory	TLN1
HSPE1	1.83e-52	0.345732	0.68	0.619	3.59e-48	Effector_Memory	HSPE1
NR4A2	2.32e-52	0.255192	0.883	0.815	4.55e-48	Effector_Memory	NR4A2
MAGOH	5.37e-52	0.292282	0.596	0.527	1.05e-47	Effector_Memory	MAGOH
TTC39C	9.91e-52	0.329021	0.328	0.232	1.94e-47	Effector_Memory	TTC39C
CAP11	2.4e-51	0.306686	0.495	0.395	4.71e-47	Effector_Memory	CAP1
RGCC	4.25e-51	0.365795	0.884	0.841	8.34e-47	Effector_Memory	RGCC
ATP6V0E11	4.6e-51	0.258679	0.67	0.598	9.01e-47	Effector_Memory	ATP6V0E1
AGO2	6.36e-51	0.346551	0.441	0.349	1.25e-46	Effector_Memory	AGO2
MFSD101	8.83e-51	0.273504	0.325	0.222	1.73e-46	Effector_Memory	MFSD10
ST3GAL51	1e-50	0.319947	0.364	0.263	1.97e-46	Effector_Memory	ST3GAL5
CALR1	1.36e-50	0.25774	0.763	0.697	2.66e-46	Effector_Memory	CALR
BCL9L1	1.9e-50	0.312152	0.511	0.418	3.72e-46	Effector_Memory	BCL9L
C9orf78	3.85e-50	0.291349	0.707	0.65	7.55e-46	Effector_Memory	C9orf78
EID11	5.78e-50	0.285966	0.649	0.577	1.13e-45	Effector_Memory	EID1
SRSF3	6.84e-50	0.256598	0.89	0.865	1.34e-45	Effector_Memory	SRSF3
TMBIM1	1.54e-49	0.261612	0.253	0.159	3.01e-45	Effector_Memory	TMBIM1
DYNC1H11	2.28e-49	0.303445	0.468	0.371	4.47e-45	Effector_Memory	DYNC1H1
TAX1BP11	2.7e-49	0.304478	0.624	0.553	5.29e-45	Effector_Memory	TAX1BP1
DBF4	4.66e-49	0.33442	0.412	0.318	9.13e-45	Effector_Memory	DBF4
WNK11	7.14e-49	0.316817	0.427	0.336	1.4e-44	Effector_Memory	WNK1
RNF2131	7.28e-49	0.280697	0.64	0.574	1.43e-44	Effector_Memory	RNF213
RGS21	7.31e-49	0.325123	0.443	0.332	1.43e-44	Effector_Memory	RGS2
NDRG1	8.4e-49	0.271695	0.256	0.163	1.65e-44	Effector_Memory	NDRG1
NR4A3	3.2e-48	0.302319	0.369	0.268	6.27e-44	Effector_Memory	NR4A3
DNAJC31	3.5e-48	0.303532	0.355	0.257	6.87e-44	Effector_Memory	DNAJC3
RAB2A1	3.55e-48	0.289171	0.541	0.464	6.96e-44	Effector_Memory	RAB2A
ZFP36L2	4.03e-48	0.253525	0.969	0.95	7.91e-44	Effector_Memory	ZFP36L2
HLA-F1	3.45e-47	0.253029	0.771	0.728	6.77e-43	Effector_Memory	HLA-F
BSG1	6.26e-47	0.266918	0.417	0.32	1.23e-42	Effector_Memory	BSG
TRAT1	6.64e-47	0.34293	0.297	0.211	1.3e-42	Effector_Memory	TRAT1
ARHGDIA1	9.61e-47	0.29398	0.521	0.447	1.88e-42	Effector_Memory	ARHGDIA
DUSP1	1.03e-46	0.286973	0.886	0.85	2.02e-42	Effector_Memory	DUSP1
DIAPH11	1.05e-46	0.274647	0.388	0.288	2.05e-42	Effector_Memory	DIAPH1
ICAM3	2.16e-46	0.272737	0.656	0.602	4.23e-42	Effector_Memory	ICAM3
ADGRE51	3.92e-46	0.31555	0.632	0.564	7.69e-42	Effector_Memory	ADGRE5
EHD1	7.34e-46	0.270315	0.279	0.187	1.44e-41	Effector_Memory	EHD1
AP3S1	7.62e-46	0.26562	0.279	0.189	1.49e-41	Effector_Memory	AP3S1
ARID4B	1.36e-45	0.286947	0.728	0.69	2.67e-41	Effector_Memory	ARID4B
GMFG	1.6e-45	0.262014	0.805	0.783	3.14e-41	Effector_Memory	GMFG
RASGRP11	1.61e-45	0.316471	0.445	0.353	3.15e-41	Effector_Memory	RASGRP1
PSMB31	1.92e-45	0.283551	0.487	0.402	3.76e-41	Effector_Memory	PSMB3
GATA31	2.27e-45	0.280066	0.284	0.188	4.44e-41	Effector_Memory	GATA3
HDGF1	5.05e-45	0.299394	0.331	0.241	9.9e-41	Effector_Memory	HDGF
IQGAP11	6.72e-45	0.273314	0.516	0.431	1.32e-40	Effector_Memory	IQGAP1
CAPZA1	7.24e-45	0.276684	0.556	0.482	1.42e-40	Effector_Memory	CAPZA1
FBXO34	9.14e-45	0.282691	0.299	0.208	1.79e-40	Effector_Memory	FBXO34
RNF1151	1.49e-44	0.289045	0.396	0.301	2.93e-40	Effector_Memory	RNF115
KDM6B	2.12e-44	0.340209	0.589	0.522	4.16e-40	Effector_Memory	KDM6B
UTRN1	2.4e-44	0.307961	0.484	0.396	4.71e-40	Effector_Memory	UTRN
RAB291	2.88e-44	0.277769	0.383	0.285	5.64e-40	Effector_Memory	RAB29
TMX41	3.28e-44	0.280036	0.379	0.279	6.43e-40	Effector_Memory	TMX4
ARL6IP1	3.79e-44	0.30656	0.462	0.381	7.44e-40	Effector_Memory	ARL6IP1
RNPEPL11	8.76e-44	0.261693	0.394	0.3	1.72e-39	Effector_Memory	RNPEPL1
MAZ1	1.32e-43	0.280319	0.493	0.411	2.59e-39	Effector_Memory	MAZ
NCOA7	1.55e-42	0.298428	0.301	0.21	3.03e-38	Effector_Memory	NCOA7
FAM177A1	2.57e-42	0.253496	0.825	0.78	5.03e-38	Effector_Memory	FAM177A1
SPOCK2	3.29e-42	0.280876	0.73	0.71	6.45e-38	Effector_Memory	SPOCK2
CASP41	4.35e-42	0.280796	0.401	0.313	8.53e-38	Effector_Memory	CASP4
CDV3	5.64e-42	0.270124	0.664	0.614	1.11e-37	Effector_Memory	CDV3
B4GALT11	6.26e-42	0.277218	0.468	0.379	1.23e-37	Effector_Memory	B4GALT1
UAP11	6.43e-42	0.272192	0.35	0.256	1.26e-37	Effector_Memory	UAP1
DEK1	6.52e-42	0.273338	0.577	0.502	1.28e-37	Effector_Memory	DEK
TOP1	9.1e-42	0.310043	0.529	0.453	1.78e-37	Effector_Memory	TOP1
ZNF2761	1.64e-41	0.278916	0.346	0.255	3.21e-37	Effector_Memory	ZNF276
YPEL31	1.51e-40	0.252894	0.555	0.478	2.95e-36	Effector_Memory	YPEL3
RNF1681	2.51e-39	0.274612	0.432	0.346	4.91e-35	Effector_Memory	RNF168
IL10RA1	5.14e-39	0.273061	0.36	0.269	1.01e-34	Effector_Memory	IL10RA
SEC61G1	2.25e-38	0.260918	0.591	0.542	4.42e-34	Effector_Memory	SEC61G
PBXIP1	3.09e-38	0.311883	0.438	0.364	6.05e-34	Effector_Memory	PBXIP1
RABGAP1L1	8.2e-38	0.265619	0.325	0.239	1.61e-33	Effector_Memory	RABGAP1L
HAUS3	1.63e-37	0.282282	0.363	0.283	3.19e-33	Effector_Memory	HAUS3
SERTAD1	2.13e-37	0.277143	0.585	0.514	4.19e-33	Effector_Memory	SERTAD1
TUBA1B1	6.34e-37	0.265156	0.702	0.659	1.24e-32	Effector_Memory	TUBA1B
SUPT5H	7.18e-37	0.256238	0.332	0.25	1.41e-32	Effector_Memory	SUPT5H
SLC38A2	3.55e-36	0.270726	0.63	0.577	6.96e-32	Effector_Memory	SLC38A2
RALGAPA11	3.56e-36	0.291361	0.475	0.399	6.98e-32	Effector_Memory	RALGAPA1
INTS6	6.3e-36	0.295996	0.53	0.461	1.24e-31	Effector_Memory	INTS6
PAFAH1B11	8.26e-36	0.264765	0.514	0.452	1.62e-31	Effector_Memory	PAFAH1B1
CSTB	1.13e-35	0.270832	0.41	0.333	2.21e-31	Effector_Memory	CSTB
RHOF1	5.6e-35	0.262558	0.486	0.42	1.1e-30	Effector_Memory	RHOF
HERPUD2	2.33e-34	0.29671	0.436	0.371	4.57e-30	Effector_Memory	HERPUD2
YIPF5	3.82e-34	0.284057	0.379	0.305	7.5e-30	Effector_Memory	YIPF5
BRD2	9.21e-34	0.250627	0.652	0.604	1.81e-29	Effector_Memory	BRD2
CNN2	3.01e-32	0.285131	0.504	0.452	5.9e-28	Effector_Memory	CNN2
NEU1	9.59e-32	0.300543	0.31	0.234	1.88e-27	Effector_Memory	NEU1
CD6	3.69e-30	0.262313	0.509	0.463	7.23e-26	Effector_Memory	CD6
RHOG	4.57e-30	0.259807	0.52	0.47	8.96e-26	Effector_Memory	RHOG
POLR2K	5.4e-30	0.273199	0.469	0.411	1.06e-25	Effector_Memory	POLR2K
MYLIP	5.92e-30	0.271884	0.432	0.365	1.16e-25	Effector_Memory	MYLIP
SKIL	1.32e-29	0.271018	0.528	0.465	2.59e-25	Effector_Memory	SKIL
SLFN51	3.42e-29	0.26637	0.452	0.386	6.71e-25	Effector_Memory	SLFN5
VIM	5.14e-28	0.328566	0.918	0.929	1.01e-23	Effector_Memory	VIM
H3-3B	8.2e-28	0.373741	0.586	0.618	1.61e-23	Effector_Memory	H3-3B
SYAP1	9.11e-28	0.250092	0.595	0.552	1.79e-23	Effector_Memory	SYAP1
GALNT11	1.14e-27	0.257186	0.286	0.222	2.23e-23	Effector_Memory	GALNT11
RANBP2	3.43e-27	0.259448	0.422	0.363	6.72e-23	Effector_Memory	RANBP2
C16orf72	2.63e-25	0.258484	0.439	0.389	5.15e-21	Effector_Memory	C16orf72
CHMP4A	3.85e-25	0.261624	0.361	0.301	7.55e-21	Effector_Memory	CHMP4A
SEPTIN7	4.2e-25	0.361845	0.498	0.474	8.23e-21	Effector_Memory	SEPTIN7
PLAAT41	1.66e-24	0.355676	0.446	0.41	3.26e-20	Effector_Memory	PLAAT4
RARRES31	2.34e-24	0.362901	0.331	0.271	4.59e-20	Effector_Memory	RARRES3
PLP2	3.32e-24	0.288039	0.387	0.335	6.5e-20	Effector_Memory	PLP2
MRPS6	8.43e-24	0.254307	0.299	0.238	1.65e-19	Effector_Memory	MRPS6
AC058791.11	2.77e-23	0.297082	0.259	0.194	5.44e-19	Effector_Memory	AC058791.1
HSPH1	4.34e-22	0.27358	0.484	0.44	8.51e-18	Effector_Memory	HSPH1
H3F3B1	5.55e-21	0.442863	0.413	0.379	1.09e-16	Effector_Memory	H3F3B
KPNA2	5.73e-21	0.255704	0.334	0.276	1.12e-16	Effector_Memory	KPNA2
H2AZ1	2.06e-15	0.330809	0.396	0.36	4.04e-11	Effector_Memory	H2AZ1
TRAC1	2.48e-15	0.313989	0.341	0.289	4.86e-11	Effector_Memory	TRAC
1971-09-01	1.03e-13	0.269191	0.352	0.309	2.02e-09	Effector_Memory	2007-09-01
TRBC21	9.42e-12	0.388642	0.359	0.319	1.85e-07	Effector_Memory	TRBC2
TSPYL2	4.96e-10	0.253024	0.424	0.405	9.73e-06	Effector_Memory	TSPYL2
FOS	0	1.13471	0.975	0.83	0	Memory_pregenitor	FOS
EZR1	0	0.955891	0.939	0.742	0	Memory_pregenitor	EZR
FTH1	0	0.836644	1	0.999	0	Memory_pregenitor	FTH1
ZFP36L21	3.02e-283	0.794864	0.994	0.948	5.91e-279	Memory_pregenitor	ZFP36L2
ID3	3.24e-255	0.983233	0.271	0.064	6.35e-251	Memory_pregenitor	ID3
LTB1	5.87e-255	0.833006	0.895	0.568	1.15e-250	Memory_pregenitor	LTB
GRASP	1.77e-253	0.809669	0.587	0.269	3.48e-249	Memory_pregenitor	GRASP
ID11	4.94e-253	0.87458	0.417	0.139	9.7e-249	Memory_pregenitor	ID1
ZFP361	5.46e-218	0.71719	0.98	0.887	1.07e-213	Memory_pregenitor	ZFP36
PABPC11	1.46e-208	0.5132	0.995	0.944	2.86e-204	Memory_pregenitor	PABPC1
FOSB	3.66e-202	0.699837	0.949	0.779	7.18e-198	Memory_pregenitor	FOSB
NR4A21	1.48e-181	0.671532	0.953	0.811	2.91e-177	Memory_pregenitor	NR4A2
JUND1	1.02e-176	0.399753	1	0.993	2.01e-172	Memory_pregenitor	JUND
ZNF3311	2.39e-176	0.666603	0.894	0.68	4.68e-172	Memory_pregenitor	ZNF331
GPCPD1	8.98e-168	0.663885	0.658	0.398	1.76e-163	Memory_pregenitor	GPCPD1
LMNA2	1.22e-167	0.937734	0.643	0.366	2.4e-163	Memory_pregenitor	LMNA
JUNB	3.14e-166	0.629588	0.992	0.966	6.15e-162	Memory_pregenitor	JUNB
AREG1	3.36e-157	0.714559	0.673	0.397	6.6e-153	Memory_pregenitor	AREG
YPEL5	8.4e-147	0.46343	0.986	0.937	1.65e-142	Memory_pregenitor	YPEL5
PPP1CB	1.63e-145	0.57891	0.85	0.653	3.19e-141	Memory_pregenitor	PPP1CB
PPP1R15A	2.94e-145	0.594187	0.908	0.749	5.77e-141	Memory_pregenitor	PPP1R15A
DUSP11	1.04e-142	0.607539	0.965	0.843	2.04e-138	Memory_pregenitor	DUSP1
REL1	1.26e-141	0.580856	0.908	0.722	2.47e-137	Memory_pregenitor	REL
IRS21	6.13e-140	0.544058	0.553	0.301	1.2e-135	Memory_pregenitor	IRS2
GPR1831	4.34e-134	0.700633	0.55	0.306	8.5e-130	Memory_pregenitor	GPR183
TNFAIP31	2.39e-133	0.493134	0.987	0.952	4.68e-129	Memory_pregenitor	TNFAIP3
IL7R1	8.89e-131	0.510461	0.947	0.737	1.74e-126	Memory_pregenitor	IL7R
FAM177A11	1.02e-130	0.586076	0.902	0.774	1.99e-126	Memory_pregenitor	FAM177A1
GADD45B	5.43e-130	0.646173	0.864	0.675	1.07e-125	Memory_pregenitor	GADD45B
BTG1	3.19e-125	0.387971	1	0.996	6.26e-121	Memory_pregenitor	BTG1
DUSP21	7.73e-123	0.513847	0.944	0.766	1.51e-118	Memory_pregenitor	DUSP2
NR4A1	8.6e-120	0.523478	0.411	0.201	1.69e-115	Memory_pregenitor	NR4A1
ZFPM1	1.04e-117	0.426502	0.317	0.134	2.04e-113	Memory_pregenitor	ZFPM1
MAP3K1	2.37e-113	0.3554	0.259	0.098	4.65e-109	Memory_pregenitor	MAP3K1
KDM6B1	8.5e-110	0.487894	0.734	0.509	1.67e-105	Memory_pregenitor	KDM6B
NFKB1	3.08e-104	0.495546	0.65	0.429	6.05e-100	Memory_pregenitor	NFKB1
RGCC1	9.12e-104	0.512432	0.933	0.839	1.79e-99	Memory_pregenitor	RGCC
TIPARP	4.11e-99	0.548056	0.62	0.399	8.06e-95	Memory_pregenitor	TIPARP
CHMP1B	1.19e-98	0.557232	0.742	0.539	2.33e-94	Memory_pregenitor	CHMP1B
IL23A	6.62e-94	0.359598	0.272	0.119	1.3e-89	Memory_pregenitor	IL23A
DNAJA1	2.2e-92	0.441807	0.916	0.795	4.31e-88	Memory_pregenitor	DNAJA1
GSPT11	8.75e-92	0.48064	0.776	0.608	1.71e-87	Memory_pregenitor	GSPT1
PIK3R12	5.6e-89	0.486209	0.816	0.624	1.1e-84	Memory_pregenitor	PIK3R1
RILPL21	7.72e-86	0.452123	0.464	0.269	1.51e-81	Memory_pregenitor	RILPL2
CDC14A	1.65e-85	0.382108	0.381	0.202	3.24e-81	Memory_pregenitor	CDC14A
H3-3B1	2.61e-85	0.595748	0.709	0.599	5.12e-81	Memory_pregenitor	H3-3B
SRGN1	7.52e-85	0.300438	0.998	0.978	1.47e-80	Memory_pregenitor	SRGN
TRIM8	7.57e-85	0.413299	0.336	0.171	1.48e-80	Memory_pregenitor	TRIM8
HSPD1	1.22e-84	0.463524	0.666	0.467	2.39e-80	Memory_pregenitor	HSPD1
NINJ1	1.64e-84	0.407454	0.418	0.233	3.21e-80	Memory_pregenitor	NINJ1
ZBTB101	4.7e-84	0.417472	0.438	0.252	9.21e-80	Memory_pregenitor	ZBTB10
BICDL1	2.04e-83	0.400578	0.511	0.314	4e-79	Memory_pregenitor	BICDL1
MCL11	3.62e-83	0.451239	0.864	0.736	7.1e-79	Memory_pregenitor	MCL1
NEU11	1.64e-79	0.447553	0.41	0.227	3.21e-75	Memory_pregenitor	NEU1
TUBB4B1	1.72e-78	0.39252	0.802	0.62	3.38e-74	Memory_pregenitor	TUBB4B
PPP1R15B	5.43e-74	0.414937	0.523	0.334	1.06e-69	Memory_pregenitor	PPP1R15B
TSPYL21	6.37e-74	0.471111	0.577	0.386	1.25e-69	Memory_pregenitor	TSPYL2
NR4A31	1e-72	0.363684	0.451	0.266	1.97e-68	Memory_pregenitor	NR4A3
CHD7	4.67e-72	0.324382	0.318	0.165	9.16e-68	Memory_pregenitor	CHD7
KLF62	5.06e-72	0.428312	0.914	0.793	9.93e-68	Memory_pregenitor	KLF6
UBE2S1	1.81e-71	0.385644	0.792	0.624	3.55e-67	Memory_pregenitor	UBE2S
GADD45A1	3.38e-71	0.440568	0.625	0.431	6.63e-67	Memory_pregenitor	GADD45A
ELL2	3.73e-70	0.332983	0.429	0.249	7.31e-66	Memory_pregenitor	ELL2
ISCA1	1.11e-69	0.404705	0.715	0.548	2.18e-65	Memory_pregenitor	ISCA1
CD69	1.57e-69	0.566968	0.902	0.785	3.07e-65	Memory_pregenitor	CD69
NAF1	6.14e-69	0.33396	0.356	0.198	1.2e-64	Memory_pregenitor	NAF1
CCDC571	2.66e-67	0.403977	0.559	0.38	5.21e-63	Memory_pregenitor	CCDC57
RHOH1	4.25e-66	0.396882	0.802	0.647	8.34e-62	Memory_pregenitor	RHOH
CREM1	8.07e-66	0.32934	0.928	0.828	1.58e-61	Memory_pregenitor	CREM
ZDBF2	1.28e-64	0.326689	0.27	0.137	2.52e-60	Memory_pregenitor	ZDBF2
PIM3	1.9e-63	0.457168	0.635	0.459	3.72e-59	Memory_pregenitor	PIM3
BORCS5	1.6e-61	0.28332	0.378	0.216	3.14e-57	Memory_pregenitor	BORCS5
SOCS31	8.25e-59	0.314308	0.639	0.441	1.62e-54	Memory_pregenitor	SOCS3
TPM4	1.88e-58	0.368252	0.505	0.334	3.69e-54	Memory_pregenitor	TPM4
ATP1B31	3.05e-57	0.463205	0.686	0.544	5.99e-53	Memory_pregenitor	ATP1B3
SPINT21	3.63e-57	0.297533	0.342	0.201	7.12e-53	Memory_pregenitor	SPINT2
FOSL22	5.01e-57	0.326546	0.642	0.458	9.82e-53	Memory_pregenitor	FOSL2
SGK11	6.61e-57	0.365771	0.3	0.166	1.3e-52	Memory_pregenitor	SGK1
TCF71	1.44e-56	0.322459	0.696	0.512	2.83e-52	Memory_pregenitor	TCF7
ARL4A	1.57e-56	0.354794	0.642	0.475	3.09e-52	Memory_pregenitor	ARL4A
TFRC	3.39e-56	0.264226	0.317	0.176	6.65e-52	Memory_pregenitor	TFRC
CEBPB1	1.74e-55	0.36197	0.582	0.408	3.42e-51	Memory_pregenitor	CEBPB
ARID5B2	3.09e-55	0.284219	0.463	0.288	6.05e-51	Memory_pregenitor	ARID5B
NCOA71	1.27e-54	0.265799	0.362	0.21	2.49e-50	Memory_pregenitor	NCOA7
SAT11	4.48e-54	0.374198	0.809	0.672	8.79e-50	Memory_pregenitor	SAT1
ZFAND5	7.14e-54	0.312607	0.686	0.514	1.4e-49	Memory_pregenitor	ZFAND5
IL4R	3.5e-53	0.272527	0.393	0.242	6.87e-49	Memory_pregenitor	IL4R
SURF41	1.3e-52	0.288186	0.467	0.303	2.55e-48	Memory_pregenitor	SURF4
IFRD11	3.66e-52	0.305209	0.698	0.525	7.17e-48	Memory_pregenitor	IFRD1
RELB	1.12e-51	0.260311	0.334	0.193	2.19e-47	Memory_pregenitor	RELB
SLC2A31	2.09e-51	0.360404	0.787	0.644	4.1e-47	Memory_pregenitor	SLC2A3
LYAR2	3.02e-51	0.324719	0.573	0.39	5.91e-47	Memory_pregenitor	LYAR
DDX3X	3.77e-51	0.310476	0.888	0.795	7.39e-47	Memory_pregenitor	DDX3X
ZEB11	1.54e-50	0.311003	0.409	0.261	3.02e-46	Memory_pregenitor	ZEB1
SQSTM11	2.04e-50	0.315076	0.662	0.497	4.01e-46	Memory_pregenitor	SQSTM1
BIRC2	4.67e-50	0.345248	0.672	0.518	9.16e-46	Memory_pregenitor	BIRC2
ARHGAP15	7.84e-50	0.320288	0.508	0.352	1.54e-45	Memory_pregenitor	ARHGAP15
H2AX	2.51e-49	0.27016	0.304	0.174	4.93e-45	Memory_pregenitor	H2AX
KLF21	4.2e-49	0.297066	0.991	0.959	8.24e-45	Memory_pregenitor	KLF2
NFKBIA1	4.52e-49	0.312963	0.978	0.934	8.87e-45	Memory_pregenitor	NFKBIA
SMAP2	1.51e-48	0.304875	0.822	0.697	2.97e-44	Memory_pregenitor	SMAP2
AC022966.1	9.14e-48	0.3318	0.386	0.249	1.79e-43	Memory_pregenitor	AC022966.1
CHD1	9.33e-48	0.308834	0.759	0.622	1.83e-43	Memory_pregenitor	CHD1
BTG2	2.54e-47	0.368953	0.926	0.851	4.98e-43	Memory_pregenitor	BTG2
ORAI2	1.21e-46	0.268648	0.271	0.155	2.36e-42	Memory_pregenitor	ORAI2
SELENOK1	1.13e-45	0.267519	0.911	0.814	2.22e-41	Memory_pregenitor	SELENOK
RGS22	3.64e-45	0.379499	0.49	0.335	7.13e-41	Memory_pregenitor	RGS2
CCNL1	7.01e-45	0.295478	0.913	0.809	1.37e-40	Memory_pregenitor	CCNL1
RALA	1.36e-44	0.299614	0.376	0.243	2.67e-40	Memory_pregenitor	RALA
IER52	3.09e-44	0.317771	0.789	0.642	6.06e-40	Memory_pregenitor	IER5
NFE2L2	3.88e-44	0.319209	0.716	0.571	7.6e-40	Memory_pregenitor	NFE2L2
CD551	4.49e-44	0.266827	0.826	0.66	8.8e-40	Memory_pregenitor	CD55
IRF2BP2	9.68e-44	0.290928	0.789	0.65	1.9e-39	Memory_pregenitor	IRF2BP2
PGRMC2	2.73e-43	0.275233	0.428	0.288	5.35e-39	Memory_pregenitor	PGRMC2
PMEPA1	4.2e-43	0.280718	0.313	0.19	8.24e-39	Memory_pregenitor	PMEPA1
EIF4A3	8.07e-43	0.269351	0.601	0.442	1.58e-38	Memory_pregenitor	EIF4A3
FAM107B1	8.43e-43	0.299758	0.789	0.642	1.65e-38	Memory_pregenitor	FAM107B
MYADM	1.16e-42	0.279137	0.881	0.772	2.28e-38	Memory_pregenitor	MYADM
JMY	1.27e-42	0.273797	0.531	0.377	2.49e-38	Memory_pregenitor	JMY
MAFF	3.95e-42	0.284955	0.3	0.181	7.74e-38	Memory_pregenitor	MAFF
HSPE11	1.51e-41	0.34192	0.747	0.615	2.97e-37	Memory_pregenitor	HSPE1
DDX211	9e-40	0.274774	0.76	0.616	1.76e-35	Memory_pregenitor	DDX21
RTN4	5.46e-39	0.31207	0.554	0.41	1.07e-34	Memory_pregenitor	RTN4
ZFP36L1	8.24e-39	0.330255	0.706	0.563	1.62e-34	Memory_pregenitor	ZFP36L1
VIM1	1.07e-38	0.384136	0.949	0.924	2.1e-34	Memory_pregenitor	VIM
PLAC81	1.26e-38	0.290276	0.617	0.471	2.48e-34	Memory_pregenitor	PLAC8
RASGEF1B	1.31e-38	0.268063	0.513	0.367	2.56e-34	Memory_pregenitor	RASGEF1B
PMAIP11	1.46e-38	0.260358	0.383	0.248	2.87e-34	Memory_pregenitor	PMAIP1
ALG131	4.68e-38	0.270609	0.595	0.447	9.18e-34	Memory_pregenitor	ALG13
H2AJ	6.56e-38	0.281182	0.264	0.159	1.29e-33	Memory_pregenitor	H2AJ
CYCS	1.01e-37	0.301433	0.816	0.695	1.98e-33	Memory_pregenitor	CYCS
TUBA1A1	6.13e-37	0.281976	0.897	0.798	1.2e-32	Memory_pregenitor	TUBA1A
STK17A	8.34e-35	0.29563	0.806	0.699	1.64e-30	Memory_pregenitor	STK17A
CD7	2.3e-34	0.331021	0.869	0.774	4.51e-30	Memory_pregenitor	CD7
JMJD1C	8.25e-34	0.271522	0.721	0.595	1.62e-29	Memory_pregenitor	JMJD1C
MT-ND2	3.32e-33	0.252404	0.997	0.993	6.51e-29	Memory_pregenitor	MT-ND2
SOD21	1.98e-31	0.253499	0.42	0.299	3.89e-27	Memory_pregenitor	SOD2
SMCHD1	2.58e-31	0.257716	0.743	0.631	5.05e-27	Memory_pregenitor	SMCHD1
SOCS1	3.43e-30	0.252688	0.575	0.435	6.72e-26	Memory_pregenitor	SOCS1
NUCB21	6.69e-30	0.278629	0.597	0.477	1.31e-25	Memory_pregenitor	NUCB2
SESN31	4.9e-25	0.30295	0.258	0.172	9.62e-21	Memory_pregenitor	SESN3
CITED2	1.17e-24	0.256439	0.478	0.362	2.29e-20	Memory_pregenitor	CITED2
2001-06-01	4.05e-24	0.340103	0.901	0.856	7.94e-20	Memory_pregenitor	JUN
MTRNR2L12	1.02e-21	0.279264	0.807	0.714	2e-17	Memory_pregenitor	MTRNR2L12
RPS26	2.15e-14	0.267283	0.944	0.906	4.22e-10	Memory_pregenitor	RPS26
