# Supplementary material for: Single cell transcriptomics shows that malaria promotes unique regulatory responses across multiple immune cell subsets
Source: Nat Commun. 2023 Nov 15;14:7387. doi: 10.1038/s41467-023-43181-7 (PMC10651914; doi:10.1038/s41467-023-43181-7)
Supplement: Supplementary file 13 — Supplementary Dataset 10 [file 41467_2023_43181_MOESM13_ESM.xlsx]

## Sheet: pCombinedCD8_0v28_DEG_230320
	p_val	avg_log2FC	pct.1	pct.2	p_val_adj	cluster
RPS10	0	0.982049	0.992	0.978	0	Total
RPL36A	0	0.90271	0.965	0.815	0	Total
RPS26	1.23e-206	0.824146	0.975	0.913	2.41e-202	Total
BATF	1.18e-167	0.793834	0.314	0.097	2.31e-163	Total
MT2A	1.64e-138	0.730069	0.525	0.268	3.22e-134	Total
RPS17	2.23e-158	0.599354	0.782	0.533	4.37e-154	Total
DDX21	5.48e-100	0.504606	0.801	0.629	1.07e-95	Total
TXNIP	1.95e-31	0.494008	0.702	0.597	3.82e-27	Total
RELB	4e-128	0.468961	0.402	0.173	7.85e-124	Total
CD69	3.88e-17	0.436091	0.855	0.809	7.61e-13	Total
RPS21	6.89e-186	0.428277	0.999	0.994	1.35e-181	Total
PIM3	2.95e-37	0.421748	0.586	0.451	5.79e-33	Total
NDUFA13	1.6e-105	0.419837	0.58	0.324	3.13e-101	Total
RPL17	2.72e-102	0.416993	0.881	0.718	5.33e-98	Total
MT-ND2	5.17e-115	0.410111	0.999	0.995	1.01e-110	Total
MYC	1.2e-48	0.407106	0.3	0.169	2.36e-44	Total
RPL37A	2.66e-179	0.402063	1	0.998	5.23e-175	Total
SNX9	1.31e-87	0.398302	0.384	0.193	2.56e-83	Total
SMAP2	5.45e-81	0.390419	0.84	0.666	1.07e-76	Total
CLEC2B	1.34e-45	0.388239	0.564	0.399	2.62e-41	Total
RPL38	7.94e-130	0.387817	0.999	0.992	1.56e-125	Total
RPL41	0	0.382498	1	1	0	Total
HSP90B1	8.57e-35	0.380223	0.73	0.607	1.68e-30	Total
EZR	9e-42	0.377436	0.843	0.749	1.77e-37	Total
VIM	8.65e-25	0.375818	0.953	0.91	1.7e-20	Total
RPL39	7.83e-208	0.367742	0.999	0.999	1.54e-203	Total
MT-ND4L	9.26e-80	0.365922	0.795	0.576	1.82e-75	Total
CCDC57	9.74e-60	0.364386	0.573	0.389	1.91e-55	Total
GPRIN3	1.78e-86	0.357802	0.334	0.152	3.48e-82	Total
FAM177A1	1.14e-43	0.354953	0.879	0.802	2.23e-39	Total
SELL	1.82e-39	0.35314	0.576	0.435	3.56e-35	Total
RPL26	3.39e-226	0.351449	0.999	0.999	6.64e-222	Total
RPL31	2.1e-110	0.343876	0.997	0.984	4.11e-106	Total
RPL36	2.44e-156	0.339514	0.999	0.996	4.78e-152	Total
GRASP	1.01e-40	0.331899	0.41	0.27	1.98e-36	Total
NINJ1	3.37e-44	0.326799	0.371	0.231	6.6e-40	Total
FTH1	5.88e-20	0.325939	0.999	0.998	1.15e-15	Total
RPL37	5.77e-138	0.322186	0.999	0.999	1.13e-133	Total
FOS	2.62e-16	0.316431	0.902	0.857	5.14e-12	Total
FKBP11	4.17e-50	0.303547	0.461	0.289	8.17e-46	Total
HSPA5	1.51e-29	0.298143	0.831	0.745	2.95e-25	Total
MT-ATP8	2.29e-86	0.288695	0.4	0.192	4.5e-82	Total
RPS8	2.71e-99	0.283908	0.999	0.999	5.31e-95	Total
MAL	2.39e-36	0.283792	0.414	0.279	4.69e-32	Total
ITK	1.16e-48	0.283666	0.465	0.298	2.27e-44	Total
CRYBG1	6.83e-38	0.279654	0.476	0.324	1.34e-33	Total
HNRNPH3	3.13e-46	0.277078	0.651	0.472	6.14e-42	Total
RBMX	3.28e-44	0.267626	0.72	0.547	6.44e-40	Total
SGK1	1.61e-32	0.266013	0.25	0.148	3.15e-28	Total
TPT1	6.58e-121	0.263468	1	1	1.29e-116	Total
FURIN	5.41e-64	0.261885	0.249	0.112	1.06e-59	Total
HIF1A	6.64e-45	0.261329	0.48	0.316	1.3e-40	Total
CYTIP	1.57e-41	0.260968	0.824	0.673	3.08e-37	Total
H3-3B	6.54e-24	0.259403	0.791	0.638	1.28e-19	Total
H2AZ2	4.3e-39	0.25771	0.546	0.384	8.42e-35	Total
PLAC8	2.71e-33	0.255486	0.6	0.455	5.32e-29	Total
ARID5A	6.08e-38	0.255159	0.769	0.614	1.19e-33	Total
LAG3	3e-08	0.250084	0.146	0.106	0.000587585	Total
HLA-DRA	4.44e-12	-0.250027	0.139	0.196	8.71e-08	Total
ATRX	1.38e-14	-0.2504	0.467	0.501	2.71e-10	Total
STK4	2.26e-27	-0.250579	0.822	0.821	4.42e-23	Total
ID2	1.14e-17	-0.250591	0.65	0.693	2.23e-13	Total
SOCS3	4.47e-15	-0.25062	0.443	0.483	8.77e-11	Total
CD3D	2.01e-42	-0.250955	0.898	0.917	3.94e-38	Total
PRKCB	3.03e-13	-0.251237	0.317	0.361	5.95e-09	Total
IFRD1	7.97e-08	-0.251507	0.554	0.556	0.00156336	Total
SKAP1	1.43e-16	-0.251691	0.391	0.439	2.8e-12	Total
ITGA4	1.39e-17	-0.253654	0.399	0.455	2.73e-13	Total
DNAJC1	4.1e-11	-0.253946	0.163	0.209	8.04e-07	Total
KMT2A	5.01e-15	-0.254547	0.32	0.37	9.83e-11	Total
HOPX	1.01e-17	-0.255034	0.069	0.126	1.99e-13	Total
YWHAQ	5.21e-13	-0.255494	0.514	0.531	1.02e-08	Total
IL2RG	2.16e-23	-0.255647	0.495	0.555	4.24e-19	Total
UBTF	2.37e-14	-0.25599	0.329	0.375	4.64e-10	Total
RGS2	1.27e-11	-0.256063	0.327	0.377	2.5e-07	Total
MATK	1.77e-08	-0.256369	0.219	0.252	0.000346781	Total
SH3KBP1	2.61e-16	-0.2571	0.327	0.382	5.11e-12	Total
SH3BGRL3	7.58e-14	-0.257571	0.965	0.957	1.49e-09	Total
ZC3HAV1	1.34e-12	-0.257716	0.636	0.628	2.63e-08	Total
CMC2	4.74e-12	-0.259245	0.403	0.434	9.3e-08	Total
S100A4	5.04e-16	-0.25984	0.657	0.681	9.87e-12	Total
RAP1A	1.29e-17	-0.26019	0.389	0.431	2.53e-13	Total
ACTB	3.09e-35	-0.260467	0.986	0.989	6.06e-31	Total
KDM6B	6.47e-16	-0.260571	0.522	0.56	1.27e-11	Total
BCL9L	3.69e-20	-0.260889	0.425	0.487	7.23e-16	Total
CHMP1B	4.56e-16	-0.261701	0.56	0.586	8.94e-12	Total
MYL12B	5.97e-26	-0.26236	0.87	0.856	1.17e-21	Total
CD74	9.26e-17	-0.263992	0.544	0.59	1.81e-12	Total
MSN	7.87e-20	-0.264169	0.513	0.56	1.54e-15	Total
PRKCH	1.96e-18	-0.265689	0.487	0.513	3.84e-14	Total
RIPOR2	2.1e-25	-0.265898	0.498	0.564	4.12e-21	Total
HMGB2	6.09e-22	-0.26613	0.527	0.582	1.19e-17	Total
ORAI1	1.34e-16	-0.2669	0.281	0.342	2.63e-12	Total
C16orf54	1.57e-17	-0.266946	0.445	0.493	3.08e-13	Total
CLEC2D	3.45e-23	-0.268016	0.688	0.698	6.76e-19	Total
REEP5	6.19e-13	-0.268193	0.331	0.373	1.21e-08	Total
LAT	8.39e-19	-0.269255	0.41	0.456	1.64e-14	Total
MAZ	8.28e-20	-0.270033	0.389	0.447	1.62e-15	Total
IDS	6.64e-19	-0.27111	0.647	0.683	1.3e-14	Total
TRGC2	1.87e-14	-0.271248	0.054	0.1	3.67e-10	Total
CD63	4e-08	-0.271688	0.293	0.316	0.000785065	Total
PPP1R12A	4.12e-13	-0.272099	0.354	0.394	8.09e-09	Total
IRF2BP2	8.39e-26	-0.272545	0.695	0.698	1.64e-21	Total
CD3E	6.23e-47	-0.273192	0.893	0.895	1.22e-42	Total
GNAI2	2.9e-22	-0.273361	0.644	0.667	5.68e-18	Total
FCGR3A	2.09e-14	-0.275688	0.059	0.105	4.1e-10	Total
GLIPR1	1.34e-17	-0.277352	0.257	0.32	2.63e-13	Total
TRAF3IP3	1.43e-22	-0.277362	0.247	0.324	2.8e-18	Total
APMAP	4.95e-15	-0.277849	0.246	0.301	9.7e-11	Total
SRSF2	1.89e-28	-0.278757	0.913	0.899	3.7e-24	Total
ARL4C	6.1e-36	-0.278768	0.908	0.922	1.2e-31	Total
CORO1A	2.72e-38	-0.279671	0.796	0.814	5.33e-34	Total
GZMA	4e-34	-0.280626	0.245	0.374	7.85e-30	Total
MYO1F	8.5e-17	-0.281071	0.144	0.208	1.67e-12	Total
BTG1	2e-70	-0.281802	0.995	0.996	3.93e-66	Total
MPHOSPH8	1.81e-25	-0.282236	0.455	0.524	3.55e-21	Total
SRSF7	3.49e-34	-0.283431	0.959	0.95	6.84e-30	Total
DDX17	6.09e-24	-0.284236	0.445	0.497	1.19e-19	Total
PPP1CA	1.82e-15	-0.28449	0.35	0.39	3.57e-11	Total
GZMM	3.16e-20	-0.285334	0.809	0.806	6.19e-16	Total
ITGB2	5.25e-23	-0.285997	0.569	0.617	1.03e-18	Total
TNRC6B	6.83e-23	-0.287299	0.568	0.606	1.34e-18	Total
ANXA6	2.32e-21	-0.28742	0.226	0.299	4.55e-17	Total
ARHGEF1	8.43e-27	-0.287458	0.512	0.559	1.65e-22	Total
PFN1	3e-30	-0.287544	0.93	0.939	5.89e-26	Total
H2AFV	2.77e-17	-0.288577	0.162	0.231	5.44e-13	Total
SLC9A3R1	2.12e-19	-0.291549	0.177	0.244	4.16e-15	Total
YPEL5	1.35e-50	-0.291836	0.949	0.948	2.66e-46	Total
ITGB1	1.14e-08	-0.291881	0.276	0.314	0.000223486	Total
RGS1	9.19e-12	-0.292228	0.461	0.501	1.8e-07	Total
DDX5	1.51e-75	-0.292596	0.974	0.98	2.95e-71	Total
ODC1	4.45e-28	-0.292818	0.636	0.673	8.72e-24	Total
AKNA	4.34e-21	-0.294438	0.431	0.49	8.52e-17	Total
PIP4K2A	4.79e-23	-0.294941	0.375	0.444	9.39e-19	Total
HLA-E	2.57e-82	-0.29525	0.993	0.991	5.04e-78	Total
VAMP2	3.36e-31	-0.295958	0.675	0.693	6.58e-27	Total
ZBTB1	8.08e-24	-0.296888	0.528	0.571	1.58e-19	Total
IDI1	1.41e-19	-0.297889	0.6	0.614	2.77e-15	Total
JUN	3.49e-24	-0.29821	0.87	0.899	6.85e-20	Total
AUTS2	2.76e-16	-0.299489	0.177	0.242	5.42e-12	Total
PTPN7	7.17e-17	-0.299538	0.303	0.365	1.41e-12	Total
FMNL1	1.56e-22	-0.300581	0.384	0.45	3.06e-18	Total
LSP1	3.77e-27	-0.301282	0.55	0.597	7.39e-23	Total
H1FX	2.06e-18	-0.301425	0.107	0.174	4.04e-14	Total
CD99	2.02e-27	-0.302472	0.628	0.685	3.96e-23	Total
FCMR	1.2e-24	-0.30322	0.329	0.4	2.34e-20	Total
MYADM	7.66e-35	-0.303833	0.742	0.804	1.5e-30	Total
AC044849.1	8.52e-20	-0.307985	0.127	0.199	1.67e-15	Total
PDE7A	1.63e-29	-0.308501	0.275	0.364	3.2e-25	Total
ARPC2	2.52e-29	-0.308724	0.883	0.881	4.94e-25	Total
KLRD1	1.69e-18	-0.311404	0.137	0.212	3.31e-14	Total
NR3C1	7.55e-23	-0.311485	0.453	0.502	1.48e-18	Total
ID1	5.36e-15	-0.31338	0.13	0.19	1.05e-10	Total
MT-CO1	1.92e-91	-0.313417	1	1	3.76e-87	Total
INTS6	5.61e-25	-0.321443	0.438	0.492	1.1e-20	Total
BHLHE40	9.68e-17	-0.321563	0.231	0.3	1.9e-12	Total
CD8B	2.89e-25	-0.323468	0.718	0.733	5.67e-21	Total
JMJD6	3.25e-21	-0.323794	0.454	0.504	6.37e-17	Total
MIDN	6.46e-33	-0.325794	0.589	0.651	1.27e-28	Total
TBC1D10C	3.08e-28	-0.327631	0.373	0.443	6.05e-24	Total
FYN	2.37e-32	-0.328543	0.64	0.695	4.65e-28	Total
C1orf21	1.47e-19	-0.330644	0.137	0.205	2.88e-15	Total
CLIC3	4.09e-20	-0.333073	0.119	0.188	8.02e-16	Total
ZEB2	3.13e-19	-0.333114	0.259	0.345	6.14e-15	Total
DNAJB1	6.49e-44	-0.334795	0.788	0.808	1.27e-39	Total
BTN3A2	9.23e-26	-0.335454	0.233	0.311	1.81e-21	Total
UBE2S	2.61e-34	-0.336679	0.627	0.68	5.11e-30	Total
DYNLL1	4.55e-29	-0.337898	0.475	0.55	8.93e-25	Total
RALGAPA1	1.76e-25	-0.338945	0.358	0.427	3.44e-21	Total
HLA-DRB1	7.99e-23	-0.33984	0.184	0.271	1.57e-18	Total
EVL	2.71e-43	-0.344688	0.647	0.688	5.32e-39	Total
B2M	3.45e-131	-0.351842	1	1	6.76e-127	Total
AHNAK	4.55e-22	-0.353665	0.392	0.459	8.93e-18	Total
SYNE1	3.95e-30	-0.355122	0.254	0.351	7.75e-26	Total
ZFAS1	2.95e-26	-0.355988	0.178	0.277	5.79e-22	Total
LGALS1	1.78e-15	-0.356423	0.195	0.261	3.49e-11	Total
PTPRC	1.56e-63	-0.356524	0.928	0.953	3.06e-59	Total
TENT5C	4.1e-24	-0.356625	0.396	0.464	8.04e-20	Total
SMAD7	4.44e-31	-0.358574	0.496	0.584	8.7e-27	Total
NSMCE3	3.92e-39	-0.359874	0.59	0.64	7.69e-35	Total
ZFP36L2	1.36e-65	-0.360098	0.938	0.968	2.67e-61	Total
APBB1IP	1.36e-33	-0.360113	0.337	0.422	2.66e-29	Total
FYB1	1.09e-50	-0.36072	0.807	0.823	2.14e-46	Total
RSRP1	4.79e-47	-0.363821	0.715	0.747	9.39e-43	Total
BIN2	9.95e-29	-0.364317	0.436	0.493	1.95e-24	Total
2009-09-01	1.05e-30	-0.3713	0.118	0.206	2.05e-26	Total
CD47	1.14e-40	-0.375663	0.488	0.551	2.23e-36	Total
ANKRD44	1.94e-42	-0.379552	0.366	0.465	3.8e-38	Total
PSMB9	2.73e-38	-0.381042	0.426	0.518	5.36e-34	Total
RGCC	2.04e-53	-0.381201	0.803	0.877	4.01e-49	Total
KLRB1	1.76e-06	-0.383442	0.086	0.117	0.0345986	Total
LCK	1.42e-53	-0.388009	0.537	0.621	2.79e-49	Total
CD81	4.99e-34	-0.388131	0.579	0.626	9.78e-30	Total
CREM	7.34e-33	-0.39009	0.864	0.856	1.44e-28	Total
LYAR	7.96e-20	-0.390841	0.369	0.429	1.56e-15	Total
C12orf75	6.92e-22	-0.3928	0.301	0.372	1.36e-17	Total
CTSW	5.43e-30	-0.393103	0.589	0.645	1.07e-25	Total
IER5	3.08e-49	-0.39872	0.607	0.696	6.04e-45	Total
2006-09-01	7.86e-36	-0.40037	0.122	0.224	1.54e-31	Total
H2AFZ	4.04e-30	-0.405279	0.148	0.244	7.93e-26	Total
LBH	1.18e-43	-0.406681	0.402	0.497	2.31e-39	Total
CD3G	2.12e-64	-0.418113	0.767	0.825	4.15e-60	Total
DUSP2	1.06e-58	-0.422471	0.73	0.817	2.08e-54	Total
APOBEC3G	2.55e-25	-0.430585	0.226	0.31	4.99e-21	Total
H4C3	1.28e-18	-0.446516	0.477	0.498	2.51e-14	Total
OAZ1	2.83e-93	-0.456295	0.902	0.922	5.54e-89	Total
IER2	1.92e-67	-0.458288	0.793	0.863	3.76e-63	Total
CD52	3.3e-85	-0.45865	0.914	0.939	6.46e-81	Total
SUN2	7.86e-61	-0.46585	0.412	0.528	1.54e-56	Total
HLA-DPA1	1.78e-40	-0.468024	0.273	0.395	3.49e-36	Total
NR4A2	1.74e-89	-0.472098	0.751	0.862	3.41e-85	Total
HLA-DPB1	2.24e-38	-0.473955	0.425	0.521	4.39e-34	Total
YPEL3	1.83e-63	-0.477627	0.399	0.521	3.58e-59	Total
CRIP1	4.05e-42	-0.486316	0.371	0.472	7.95e-38	Total
CST7	1.37e-26	-0.490325	0.408	0.493	2.68e-22	Total
METRNL	2.55e-28	-0.500948	0.461	0.533	5e-24	Total
CMC1	1.56e-21	-0.503566	0.182	0.258	3.06e-17	Total
HLA-C	5.95e-184	-0.507831	0.996	0.998	1.17e-179	Total
MYL12A	5.79e-83	-0.508626	0.79	0.854	1.14e-78	Total
2007-09-01	1.02e-38	-0.509439	0.182	0.301	1.99e-34	Total
LDHB	4.61e-36	-0.514504	0.182	0.298	9.03e-32	Total
AES	6.22e-42	-0.517471	0.203	0.343	1.22e-37	Total
JUNB	6.63e-115	-0.520178	0.955	0.98	1.3e-110	Total
CXCR4	1.46e-128	-0.524042	0.951	0.976	2.86e-124	Total
TUBA4A	1.13e-56	-0.538487	0.677	0.753	2.21e-52	Total
GZMH	2.76e-38	-0.542687	0.216	0.352	5.41e-34	Total
IER5L	1.02e-41	-0.559544	0.185	0.3	2e-37	Total
RARRES3	6.84e-37	-0.560431	0.161	0.267	1.34e-32	Total
GZMK	3.54e-21	-0.592373	0.173	0.252	6.94e-17	Total
FGFBP2	2.51e-35	-0.614839	0.211	0.333	4.92e-31	Total
NKG7	5.89e-24	-0.644325	0.461	0.513	1.16e-19	Total
CCL5	1.66e-60	-0.764658	0.423	0.555	3.26e-56	Total
TRBC2	2.47e-46	-0.80327	0.182	0.313	4.84e-42	Total
TRAC	1.49e-61	-0.897726	0.157	0.298	2.92e-57	Total
H3F3B	1.06e-59	-0.928732	0.205	0.359	2.09e-55	Total
TRBC1	1.54e-44	-0.942238	0.121	0.237	3.03e-40	Total
H3F3A	8.55e-65	-0.943662	0.204	0.356	1.68e-60	Total
MALAT1	2.14e-57	-0.987855	0.206	0.359	4.2e-53	Total
GNLY	2.69e-33	-1.05968	0.149	0.254	5.28e-29	Total
BATF	7.55e-136	1.07205	0.413	0.113	1.48e-131	Naive_CentralMemory
RPS10	0	0.968086	0.999	0.993	0	Naive_CentralMemory
RPS26	7.87e-123	0.919732	0.976	0.911	1.54e-118	Naive_CentralMemory
RPL36A	3.04e-260	0.852136	0.987	0.913	5.96e-256	Naive_CentralMemory
TXNIP	1.3e-45	0.755768	0.748	0.608	2.54e-41	Naive_CentralMemory
CLEC2B	6.33e-70	0.726247	0.559	0.309	1.24e-65	Naive_CentralMemory
MT2A	2.3e-49	0.571339	0.52	0.304	4.52e-45	Naive_CentralMemory
PIM3	3.61e-32	0.567149	0.565	0.409	7.09e-28	Naive_CentralMemory
RPS17	7.16e-83	0.555436	0.872	0.674	1.4e-78	Naive_CentralMemory
CD69	7.05e-15	0.535524	0.861	0.81	1.38e-10	Naive_CentralMemory
HSP90B1	6.6e-33	0.504248	0.724	0.569	1.29e-28	Naive_CentralMemory
DDX21	2.25e-59	0.497145	0.866	0.721	4.42e-55	Naive_CentralMemory
MT-ND2	6.27e-85	0.495692	1	0.997	1.23e-80	Naive_CentralMemory
EZR	8.65e-33	0.48209	0.79	0.673	1.7e-28	Naive_CentralMemory
KLF6	1.38e-28	0.467797	0.779	0.665	2.7e-24	Naive_CentralMemory
GPRIN3	5.89e-67	0.438003	0.344	0.129	1.16e-62	Naive_CentralMemory
H3-3B	1.92e-31	0.433709	0.829	0.652	3.77e-27	Naive_CentralMemory
EMP3	7.03e-35	0.429071	0.705	0.544	1.38e-30	Naive_CentralMemory
NDUFA13	8.2e-58	0.413968	0.564	0.314	1.61e-53	Naive_CentralMemory
RELB	9.84e-50	0.397758	0.34	0.153	1.93e-45	Naive_CentralMemory
MT-ND4L	1.58e-45	0.376056	0.828	0.618	3.09e-41	Naive_CentralMemory
RPL17	4.52e-49	0.374772	0.917	0.811	8.87e-45	Naive_CentralMemory
RPL41	2.65e-222	0.372427	1	1	5.21e-218	Naive_CentralMemory
FAM177A1	2.38e-26	0.366884	0.881	0.812	4.66e-22	Naive_CentralMemory
RPS21	4.14e-94	0.361707	1	1	8.11e-90	Naive_CentralMemory
RPL26	5.2e-170	0.356988	0.999	0.999	1.02e-165	Naive_CentralMemory
MYC	6.96e-16	0.35138	0.405	0.289	1.37e-11	Naive_CentralMemory
H2AZ2	1.47e-30	0.345038	0.562	0.379	2.88e-26	Naive_CentralMemory
RPL37A	9.11e-95	0.339292	0.999	1	1.79e-90	Naive_CentralMemory
CDKN2D	5.41e-37	0.330168	0.494	0.297	1.06e-32	Naive_CentralMemory
SEPTIN7	6.06e-28	0.327574	0.632	0.457	1.19e-23	Naive_CentralMemory
MT-ND5	8.64e-37	0.326438	0.987	0.958	1.69e-32	Naive_CentralMemory
SNX9	2.68e-31	0.325617	0.49	0.312	5.26e-27	Naive_CentralMemory
IFITM2	4.17e-26	0.325261	0.808	0.695	8.17e-22	Naive_CentralMemory
HSPA5	7.84e-23	0.324463	0.803	0.703	1.54e-18	Naive_CentralMemory
ARID5A	1.5e-30	0.317724	0.81	0.645	2.93e-26	Naive_CentralMemory
RPL38	1.66e-70	0.316817	1	0.999	3.26e-66	Naive_CentralMemory
XRN2	1.91e-26	0.308466	0.55	0.384	3.75e-22	Naive_CentralMemory
CD2	3.41e-18	0.302152	0.748	0.627	6.68e-14	Naive_CentralMemory
RPL39	1.39e-133	0.301627	0.999	1	2.74e-129	Naive_CentralMemory
MT-ATP6	3.52e-52	0.298738	1	1	6.9e-48	Naive_CentralMemory
ITK	4.88e-23	0.291767	0.522	0.367	9.57e-19	Naive_CentralMemory
TPM3	1.1e-26	0.289129	0.816	0.69	2.16e-22	Naive_CentralMemory
ZNF267	5.94e-21	0.287081	0.342	0.213	1.16e-16	Naive_CentralMemory
HNRNPH3	1.1e-25	0.285781	0.644	0.471	2.16e-21	Naive_CentralMemory
NDUFA6	7.78e-29	0.284625	0.518	0.338	1.52e-24	Naive_CentralMemory
MT-ATP8	1.4e-46	0.281406	0.422	0.206	2.74e-42	Naive_CentralMemory
NINJ1	2.14e-22	0.277908	0.346	0.214	4.19e-18	Naive_CentralMemory
TAF1D	8.14e-22	0.276933	0.762	0.626	1.6e-17	Naive_CentralMemory
UQCR11	4.98e-27	0.27664	0.765	0.614	9.76e-23	Naive_CentralMemory
NEU1	1.06e-31	0.275584	0.328	0.17	2.07e-27	Naive_CentralMemory
BAZ1A	9.14e-21	0.274484	0.643	0.485	1.79e-16	Naive_CentralMemory
LDHA	1.45e-16	0.2738	0.865	0.791	2.84e-12	Naive_CentralMemory
SDF2L1	7.79e-25	0.272807	0.342	0.197	1.53e-20	Naive_CentralMemory
COX6C	2.33e-27	0.272391	0.922	0.852	4.58e-23	Naive_CentralMemory
PSMA2	1.17e-30	0.271846	0.434	0.256	2.3e-26	Naive_CentralMemory
RNF145	1.28e-26	0.271638	0.511	0.343	2.51e-22	Naive_CentralMemory
FURIN	1.3e-35	0.269685	0.272	0.123	2.55e-31	Naive_CentralMemory
RBMX	2.64e-24	0.269571	0.776	0.616	5.17e-20	Naive_CentralMemory
RPL36	2.14e-86	0.267707	1	1	4.2e-82	Naive_CentralMemory
CIB1	1.44e-20	0.266418	0.745	0.61	2.83e-16	Naive_CentralMemory
HSP90AB1	2.82e-32	0.265036	0.977	0.963	5.53e-28	Naive_CentralMemory
MICOS10	1.59e-24	0.26451	0.424	0.269	3.12e-20	Naive_CentralMemory
SERPINB1	5.57e-24	0.263898	0.443	0.291	1.09e-19	Naive_CentralMemory
UPP1	1.12e-25	0.263285	0.386	0.231	2.19e-21	Naive_CentralMemory
SPCS3	6.41e-19	0.258226	0.569	0.418	1.26e-14	Naive_CentralMemory
FTH1	3.81e-09	0.257446	0.999	0.998	7.46e-05	Naive_CentralMemory
PGK1	6.56e-16	0.255586	0.82	0.736	1.29e-11	Naive_CentralMemory
MPHOSPH8	4.28e-15	-0.251389	0.518	0.593	8.39e-11	Naive_CentralMemory
KLF3	6.15e-14	-0.251727	0.76	0.779	1.21e-09	Naive_CentralMemory
PDE3B	1.71e-20	-0.253759	0.683	0.743	3.36e-16	Naive_CentralMemory
RBM38	8.52e-17	-0.254467	0.662	0.72	1.67e-12	Naive_CentralMemory
TNRC6C	2.65e-14	-0.255852	0.275	0.361	5.2e-10	Naive_CentralMemory
WSB1	3.55e-11	-0.257387	0.509	0.549	6.97e-07	Naive_CentralMemory
TNFAIP8	5.24e-13	-0.258727	0.372	0.442	1.03e-08	Naive_CentralMemory
FAM118A	2.33e-12	-0.25936	0.397	0.462	4.57e-08	Naive_CentralMemory
PSMA3-AS1	1.32e-15	-0.259526	0.098	0.183	2.59e-11	Naive_CentralMemory
H2AFV	1.9e-12	-0.259856	0.132	0.211	3.72e-08	Naive_CentralMemory
GPSM3	1.68e-18	-0.260578	0.734	0.775	3.3e-14	Naive_CentralMemory
SMAD7	2.51e-11	-0.26385	0.33	0.406	4.92e-07	Naive_CentralMemory
HLA-E	1.49e-38	-0.264412	0.991	0.99	2.93e-34	Naive_CentralMemory
ARL4A	1.81e-09	-0.264865	0.487	0.536	3.55e-05	Naive_CentralMemory
MT-CO1	1.08e-42	-0.265285	1	1	2.11e-38	Naive_CentralMemory
CLEC2D	1.38e-15	-0.265498	0.738	0.769	2.71e-11	Naive_CentralMemory
PTGER4	5.05e-15	-0.266864	0.659	0.715	9.91e-11	Naive_CentralMemory
TGIF1	1.17e-13	-0.267782	0.238	0.322	2.29e-09	Naive_CentralMemory
ZFP36	9.41e-19	-0.267984	0.861	0.886	1.85e-14	Naive_CentralMemory
ZBTB20	5.42e-10	-0.269828	0.364	0.421	1.06e-05	Naive_CentralMemory
SLC2A3	1.04e-13	-0.270527	0.768	0.77	2.03e-09	Naive_CentralMemory
DDX17	5.6e-16	-0.270809	0.487	0.554	1.1e-11	Naive_CentralMemory
KIAA1551	8.06e-16	-0.271441	0.08	0.159	1.58e-11	Naive_CentralMemory
SNHG7	6.29e-13	-0.271451	0.128	0.208	1.23e-08	Naive_CentralMemory
PTP4A1	3.63e-13	-0.271925	0.117	0.197	7.11e-09	Naive_CentralMemory
ATM	2.93e-18	-0.272313	0.618	0.683	5.75e-14	Naive_CentralMemory
AP1M1	1.57e-14	-0.272793	0.236	0.32	3.08e-10	Naive_CentralMemory
LDLRAP1	3e-16	-0.273282	0.213	0.304	5.87e-12	Naive_CentralMemory
MIDN	1.97e-13	-0.273385	0.495	0.561	3.86e-09	Naive_CentralMemory
MYADM	1.72e-16	-0.273454	0.729	0.8	3.38e-12	Naive_CentralMemory
CD27	1.51e-14	-0.273721	0.328	0.409	2.96e-10	Naive_CentralMemory
BCL9L	3.3e-15	-0.274422	0.325	0.41	6.47e-11	Naive_CentralMemory
MARCKSL1	1.52e-13	-0.276354	0.332	0.412	2.97e-09	Naive_CentralMemory
CSRNP1	5.89e-13	-0.278526	0.447	0.503	1.16e-08	Naive_CentralMemory
APBB1IP	3.45e-18	-0.280028	0.332	0.425	6.76e-14	Naive_CentralMemory
ARHGAP45	1.65e-13	-0.280741	0.128	0.209	3.23e-09	Naive_CentralMemory
ARL4C	7.93e-17	-0.282071	0.853	0.887	1.56e-12	Naive_CentralMemory
AC044849.1	2.77e-11	-0.284594	0.109	0.18	5.43e-07	Naive_CentralMemory
RHOH	3.33e-17	-0.285146	0.759	0.798	6.52e-13	Naive_CentralMemory
CD3E	2.49e-28	-0.285338	0.902	0.918	4.88e-24	Naive_CentralMemory
NR4A3	1.73e-18	-0.285783	0.14	0.241	3.39e-14	Naive_CentralMemory
TNRC6B	3.42e-15	-0.286088	0.616	0.668	6.71e-11	Naive_CentralMemory
CCR7	6.84e-15	-0.286911	0.841	0.863	1.34e-10	Naive_CentralMemory
SETD1B	2.06e-15	-0.287328	0.275	0.358	4.05e-11	Naive_CentralMemory
FOSB	1.64e-12	-0.290588	0.799	0.842	3.21e-08	Naive_CentralMemory
JUND	8.3e-38	-0.296078	0.984	0.99	1.63e-33	Naive_CentralMemory
BTG1	4.08e-41	-0.297706	0.996	0.996	8.01e-37	Naive_CentralMemory
RASSF3	3.54e-20	-0.298479	0.289	0.397	6.95e-16	Naive_CentralMemory
NELL2	4.63e-17	-0.2986	0.464	0.542	9.07e-13	Naive_CentralMemory
RALGAPA1	7.78e-16	-0.299088	0.29	0.377	1.52e-11	Naive_CentralMemory
IRS2	1.12e-14	-0.300218	0.472	0.529	2.19e-10	Naive_CentralMemory
AC058791.1	1.18e-14	-0.300939	0.106	0.191	2.32e-10	Naive_CentralMemory
RSRP1	9.46e-20	-0.302969	0.679	0.722	1.85e-15	Naive_CentralMemory
RNF138	5.74e-19	-0.303422	0.452	0.533	1.13e-14	Naive_CentralMemory
LCK	1.44e-22	-0.303751	0.571	0.641	2.83e-18	Naive_CentralMemory
PDE7A	1.15e-19	-0.304056	0.278	0.381	2.25e-15	Naive_CentralMemory
H1FX	4.22e-16	-0.304991	0.082	0.164	8.28e-12	Naive_CentralMemory
BCL11B	1.05e-24	-0.306689	0.786	0.842	2.06e-20	Naive_CentralMemory
HSPA8	1.91e-28	-0.308881	0.909	0.928	3.75e-24	Naive_CentralMemory
FOXP1	1.67e-24	-0.313056	0.817	0.867	3.28e-20	Naive_CentralMemory
ZBTB1	8.42e-18	-0.31439	0.467	0.54	1.65e-13	Naive_CentralMemory
RIPOR2	2.68e-26	-0.316355	0.592	0.693	5.26e-22	Naive_CentralMemory
TOB1	5e-21	-0.316395	0.623	0.698	9.8e-17	Naive_CentralMemory
CRIP1	9.09e-13	-0.319461	0.249	0.321	1.78e-08	Naive_CentralMemory
RPL4	1.37e-79	-0.320448	0.996	0.997	2.69e-75	Naive_CentralMemory
UBE2S	1.75e-17	-0.320473	0.574	0.639	3.42e-13	Naive_CentralMemory
ODC1	2.34e-19	-0.323281	0.614	0.675	4.58e-15	Naive_CentralMemory
GLIPR1	4.05e-15	-0.329266	0.224	0.311	7.94e-11	Naive_CentralMemory
EVL	3.68e-28	-0.333044	0.644	0.718	7.22e-24	Naive_CentralMemory
TSPYL1	1.14e-18	-0.333752	0.473	0.547	2.24e-14	Naive_CentralMemory
CD47	2.03e-22	-0.334556	0.495	0.57	3.99e-18	Naive_CentralMemory
SUN2	3.79e-22	-0.335103	0.391	0.485	7.44e-18	Naive_CentralMemory
C6orf48	2.78e-17	-0.337357	0.133	0.231	5.46e-13	Naive_CentralMemory
TRAF3IP3	3.08e-26	-0.342568	0.289	0.425	6.04e-22	Naive_CentralMemory
RASGEF1B	4.96e-23	-0.344177	0.33	0.457	9.72e-19	Naive_CentralMemory
CHMP1B	6.16e-16	-0.349811	0.558	0.621	1.21e-11	Naive_CentralMemory
RARRES3	9.31e-19	-0.35205	0.129	0.229	1.83e-14	Naive_CentralMemory
HIST1H4C	4.68e-21	-0.352375	0.117	0.227	9.17e-17	Naive_CentralMemory
CD3G	8.88e-33	-0.353479	0.755	0.817	1.74e-28	Naive_CentralMemory
PDE4B	1.54e-19	-0.353671	0.468	0.552	3.03e-15	Naive_CentralMemory
YPEL3	2.87e-23	-0.354538	0.363	0.462	5.62e-19	Naive_CentralMemory
CREM	2.32e-15	-0.359696	0.815	0.814	4.55e-11	Naive_CentralMemory
C16orf54	1.88e-23	-0.365251	0.431	0.536	3.68e-19	Naive_CentralMemory
ANKRD44	8.52e-26	-0.365731	0.4	0.507	1.67e-21	Naive_CentralMemory
RNF139	4.17e-23	-0.374137	0.335	0.446	8.18e-19	Naive_CentralMemory
CD8B	1.32e-38	-0.377457	0.854	0.895	2.6e-34	Naive_CentralMemory
TUBA4A	2.46e-16	-0.379399	0.499	0.568	4.82e-12	Naive_CentralMemory
DYNLL1	3.68e-24	-0.385455	0.428	0.548	7.21e-20	Naive_CentralMemory
2009-09-01	2.27e-26	-0.386682	0.09	0.202	4.46e-22	Naive_CentralMemory
KLF2	1.43e-61	-0.394215	0.978	0.994	2.8e-57	Naive_CentralMemory
IRF2BP2	2.8e-32	-0.397413	0.703	0.752	5.49e-28	Naive_CentralMemory
H4C3	2.15e-11	-0.417579	0.517	0.535	4.22e-07	Naive_CentralMemory
HLA-C	1.11e-110	-0.418678	0.993	0.997	2.18e-106	Naive_CentralMemory
ACTN1	6.2e-41	-0.428089	0.332	0.492	1.22e-36	Naive_CentralMemory
LTB	7.06e-44	-0.428742	0.832	0.899	1.38e-39	Naive_CentralMemory
CD52	2.13e-54	-0.431696	0.881	0.92	4.18e-50	Naive_CentralMemory
FCMR	1.58e-39	-0.435587	0.403	0.55	3.09e-35	Naive_CentralMemory
RGS1	6.18e-13	-0.440165	0.361	0.437	1.21e-08	Naive_CentralMemory
2007-09-01	4.13e-25	-0.441119	0.147	0.275	8.09e-21	Naive_CentralMemory
ZC3HAV1	9.63e-26	-0.442768	0.645	0.705	1.89e-21	Naive_CentralMemory
YPEL5	3.83e-62	-0.452137	0.954	0.965	7.51e-58	Naive_CentralMemory
SOCS3	5.5e-42	-0.466637	0.511	0.661	1.08e-37	Naive_CentralMemory
DNAJB1	1.35e-48	-0.467713	0.82	0.877	2.64e-44	Naive_CentralMemory
H2AFZ	1.22e-21	-0.472952	0.123	0.229	2.4e-17	Naive_CentralMemory
NSMCE3	2.24e-46	-0.492555	0.624	0.733	4.39e-42	Naive_CentralMemory
ZFAS1	1.46e-26	-0.493889	0.163	0.31	2.87e-22	Naive_CentralMemory
FYB1	3.8e-66	-0.494012	0.869	0.925	7.46e-62	Naive_CentralMemory
ZFP36L2	2.01e-58	-0.510663	0.93	0.972	3.95e-54	Naive_CentralMemory
LBH	2.1e-48	-0.512519	0.422	0.583	4.12e-44	Naive_CentralMemory
2006-09-01	2.48e-29	-0.520934	0.126	0.258	4.87e-25	Naive_CentralMemory
RGCC	5.28e-57	-0.57322	0.761	0.895	1.03e-52	Naive_CentralMemory
CXCR4	8.36e-93	-0.588262	0.924	0.976	1.64e-88	Naive_CentralMemory
NEAT1	1.96e-26	-0.588755	0.159	0.303	3.85e-22	Naive_CentralMemory
AES	2.64e-32	-0.608224	0.166	0.333	5.17e-28	Naive_CentralMemory
NR4A2	2.45e-73	-0.691746	0.666	0.823	4.81e-69	Naive_CentralMemory
JUNB	2.58e-99	-0.721235	0.954	0.987	5.06e-95	Naive_CentralMemory
LDHB	8.51e-37	-0.742978	0.165	0.337	1.67e-32	Naive_CentralMemory
TRAC	1.04e-42	-0.823616	0.123	0.286	2.04e-38	Naive_CentralMemory
TRBC1	1.81e-30	-0.873695	0.095	0.227	3.55e-26	Naive_CentralMemory
TRBC2	1.44e-32	-0.880424	0.148	0.297	2.83e-28	Naive_CentralMemory
H3F3B	2.76e-39	-0.95174	0.166	0.343	5.4e-35	Naive_CentralMemory
H3F3A	3.87e-47	-1.22083	0.165	0.343	7.59e-43	Naive_CentralMemory
MALAT1	9.99e-41	-1.23001	0.166	0.344	1.96e-36	Naive_CentralMemory
RPS10	9.9e-125	1.08263	0.994	0.98	1.94e-120	Memory_progenitor
RPL36A	4.68e-76	0.950256	0.968	0.838	9.18e-72	Memory_progenitor
MT2A	1.02e-20	0.811225	0.554	0.307	1.99e-16	Memory_progenitor
PIM3	7.03e-19	0.759967	0.755	0.574	1.38e-14	Memory_progenitor
RPS26	3.53e-35	0.724163	0.987	0.942	6.92e-31	Memory_progenitor
BATF	2.43e-17	0.643195	0.224	0.071	4.76e-13	Memory_progenitor
HSP90B1	1.33e-10	0.626182	0.772	0.677	2.61e-06	Memory_progenitor
RELB	1.04e-28	0.592754	0.561	0.261	2.04e-24	Memory_progenitor
CLEC2B	1.83e-11	0.561486	0.531	0.356	3.58e-07	Memory_progenitor
CD69	1.47e-09	0.559166	0.942	0.905	2.88e-05	Memory_progenitor
NINJ1	2.56e-14	0.542274	0.561	0.381	5.02e-10	Memory_progenitor
H3-3B	7.98e-20	0.539862	0.904	0.681	1.56e-15	Memory_progenitor
ZFPM1	9.87e-18	0.52729	0.49	0.269	1.94e-13	Memory_progenitor
H3-3A	7.86e-19	0.518049	0.893	0.666	1.54e-14	Memory_progenitor
RPS17	6.94e-22	0.517399	0.787	0.601	1.36e-17	Memory_progenitor
EMP3	7.54e-15	0.517344	0.821	0.664	1.48e-10	Memory_progenitor
FAM177A1	4.47e-22	0.50964	0.968	0.894	8.77e-18	Memory_progenitor
SGK1	3.2e-08	0.486979	0.382	0.244	0.000627592	Memory_progenitor
CCDC57	5.39e-16	0.475822	0.708	0.529	1.06e-11	Memory_progenitor
ZNRD2	1.55e-19	0.473064	0.367	0.151	3.04e-15	Memory_progenitor
H2AZ2	3.29e-15	0.462051	0.644	0.427	6.45e-11	Memory_progenitor
VIM	3.04e-07	0.445983	0.972	0.931	0.00595424	Memory_progenitor
GUK1	2.27e-12	0.445957	0.93	0.858	4.44e-08	Memory_progenitor
FTH1	1.62e-16	0.443013	1	1	3.18e-12	Memory_progenitor
IFITM2	1.05e-12	0.434836	0.896	0.784	2.06e-08	Memory_progenitor
RALA	2.33e-12	0.43266	0.525	0.339	4.56e-08	Memory_progenitor
NDUFA13	1.1e-17	0.431778	0.554	0.32	2.15e-13	Memory_progenitor
DDX21	6.91e-14	0.429323	0.855	0.726	1.35e-09	Memory_progenitor
ATF3	8e-08	0.420789	0.211	0.108	0.00156905	Memory_progenitor
RPL17	3.82e-17	0.415667	0.893	0.748	7.48e-13	Memory_progenitor
FURIN	1.09e-17	0.40805	0.358	0.157	2.13e-13	Memory_progenitor
HSPA5	6.74e-11	0.407349	0.883	0.81	1.32e-06	Memory_progenitor
RSRC2	2.23e-12	0.396541	0.853	0.7	4.38e-08	Memory_progenitor
NEU1	4.15e-16	0.392807	0.644	0.4	8.13e-12	Memory_progenitor
EZR	1.77e-12	0.377993	0.966	0.935	3.47e-08	Memory_progenitor
RPL26	2.79e-50	0.377773	0.998	0.998	5.48e-46	Memory_progenitor
CIAO2B	5.9e-14	0.374304	0.527	0.303	1.16e-09	Memory_progenitor
MT-ATP6	3.01e-25	0.372765	1	1	5.91e-21	Memory_progenitor
H2AJ	6.69e-11	0.370233	0.416	0.246	1.31e-06	Memory_progenitor
TRAF4	5.43e-13	0.360596	0.356	0.184	1.07e-08	Memory_progenitor
SAT1	1.64e-07	0.357475	0.883	0.781	0.00322221	Memory_progenitor
SMAP2	4.6e-12	0.348001	0.896	0.777	9.01e-08	Memory_progenitor
SEPTIN7	2.55e-12	0.344212	0.725	0.504	4.99e-08	Memory_progenitor
BIRC2	2.62e-10	0.340303	0.806	0.665	5.13e-06	Memory_progenitor
NDUFA6	1.48e-10	0.331412	0.601	0.421	2.91e-06	Memory_progenitor
GPRIN3	4.41e-08	0.316773	0.358	0.225	0.000865022	Memory_progenitor
PSMA2	2.63e-10	0.310131	0.403	0.241	5.16e-06	Memory_progenitor
SPCS3	8.73e-09	0.297312	0.648	0.485	0.000171145	Memory_progenitor
AC022966.1	2.72e-08	0.292459	0.529	0.348	0.000534286	Memory_progenitor
RPL31	1.38e-17	0.29187	0.998	0.984	2.71e-13	Memory_progenitor
RPL41	9.75e-40	0.291494	1	1	1.91e-35	Memory_progenitor
TMSB10	1.82e-14	0.2852	1	0.999	3.57e-10	Memory_progenitor
MT-ND2	3.22e-14	0.28406	1	0.999	6.31e-10	Memory_progenitor
PPIB	4.73e-08	0.279753	0.84	0.725	0.000927234	Memory_progenitor
CDKN2D	2.82e-08	0.27967	0.384	0.24	0.000553102	Memory_progenitor
PET100	2.22e-08	0.277272	0.456	0.31	0.000435623	Memory_progenitor
MYL6	4.67e-08	0.272236	0.972	0.937	0.000915877	Memory_progenitor
BORCS5	3.54e-08	0.271363	0.478	0.328	0.000693796	Memory_progenitor
STOM	2.13e-08	0.268938	0.264	0.142	0.00041684	Memory_progenitor
COX6C	4.96e-07	0.26734	0.857	0.796	0.00971674	Memory_progenitor
TANK	4.71e-07	0.266177	0.35	0.222	0.00924013	Memory_progenitor
RPS8	4.81e-26	0.264505	1	0.999	9.43e-22	Memory_progenitor
RBM8A	5.24e-08	0.264092	0.844	0.748	0.00102737	Memory_progenitor
TPM3	6.15e-07	0.263179	0.832	0.753	0.0120686	Memory_progenitor
SF3B5	3.36e-07	0.250736	0.797	0.692	0.00659136	Memory_progenitor
ATP5MG	2.86e-09	0.250371	0.968	0.923	5.61e-05	Memory_progenitor
MT-CO1	1.05e-09	-0.250873	1	1	2.07e-05	Memory_progenitor
THUMPD3-AS1	3.92e-08	-0.256145	0.03	0.115	0.000768313	Memory_progenitor
MYBL1	2.15e-06	-0.256764	0.079	0.171	0.042112	Memory_progenitor
FAM173A	3.54e-10	-0.260502	0.013	0.105	6.94e-06	Memory_progenitor
AC016831.5	5.91e-07	-0.263848	0.081	0.183	0.0115817	Memory_progenitor
SF1	1.72e-08	-0.266312	0.904	0.915	0.000336347	Memory_progenitor
SETD1B	1.6e-06	-0.267281	0.181	0.292	0.03133	Memory_progenitor
SNHG8	2.47e-09	-0.267617	0.092	0.234	4.84e-05	Memory_progenitor
HSPA8	8.79e-08	-0.271041	0.881	0.894	0.00172274	Memory_progenitor
HLA-E	5.7e-12	-0.27168	0.996	0.988	1.12e-07	Memory_progenitor
GLCCI1	8.49e-07	-0.271683	0.109	0.213	0.0166478	Memory_progenitor
KIAA1551	2.44e-08	-0.276395	0.049	0.148	0.000479041	Memory_progenitor
LIMD2	3.39e-07	-0.276733	0.849	0.86	0.00664493	Memory_progenitor
JUND	8.67e-18	-0.276892	1	0.999	1.7e-13	Memory_progenitor
SCAF11	2.01e-06	-0.278961	0.599	0.669	0.0395071	Memory_progenitor
AC245297.3	2.45e-08	-0.279774	0.06	0.166	0.000480192	Memory_progenitor
RASSF3	2.18e-06	-0.283368	0.252	0.357	0.0426504	Memory_progenitor
WDR83OS	6.75e-07	-0.286403	0.064	0.155	0.0132458	Memory_progenitor
PSMA3-AS1	6.1e-08	-0.286591	0.062	0.163	0.00119704	Memory_progenitor
IRF2BPL	7.56e-08	-0.286611	0.134	0.254	0.00148301	Memory_progenitor
FYN	5.58e-07	-0.287609	0.676	0.729	0.0109484	Memory_progenitor
USP36	1.3e-06	-0.287918	0.081	0.178	0.0255847	Memory_progenitor
ARHGAP45	3.91e-07	-0.288849	0.068	0.163	0.00766119	Memory_progenitor
TBC1D10C	8.07e-07	-0.290042	0.335	0.456	0.0158214	Memory_progenitor
SYNE1	7.53e-07	-0.291509	0.13	0.231	0.0147749	Memory_progenitor
VAMP2	2.98e-08	-0.295301	0.614	0.695	0.000584263	Memory_progenitor
FAM96B	7.33e-08	-0.296951	0.053	0.15	0.00143748	Memory_progenitor
AC016831.7	1.28e-08	-0.298293	0.058	0.165	0.000251444	Memory_progenitor
H2AFY	1.68e-09	-0.302537	0.041	0.144	3.29e-05	Memory_progenitor
ANXA6	6.63e-07	-0.303968	0.192	0.303	0.0129961	Memory_progenitor
ARHGEF1	4.23e-08	-0.309506	0.458	0.571	0.000828544	Memory_progenitor
EPB41	5.04e-07	-0.311361	0.448	0.546	0.00989114	Memory_progenitor
NR4A2	3.59e-10	-0.324046	0.925	0.961	7.03e-06	Memory_progenitor
LCK	9.76e-08	-0.324126	0.497	0.597	0.00191291	Memory_progenitor
SH3KBP1	2.37e-07	-0.324405	0.267	0.39	0.00463791	Memory_progenitor
H2AFX	2.07e-08	-0.325825	0.066	0.172	0.000406636	Memory_progenitor
CD48	5.68e-12	-0.329511	0.864	0.922	1.11e-07	Memory_progenitor
2001-09-01	4.11e-10	-0.332696	0.047	0.162	8.06e-06	Memory_progenitor
ATM	9.22e-08	-0.334122	0.461	0.579	0.00180868	Memory_progenitor
TNRC6B	5.32e-07	-0.334424	0.597	0.681	0.0104344	Memory_progenitor
PIP4K2A	4.06e-07	-0.334687	0.365	0.477	0.00796594	Memory_progenitor
GLIPR1	5.89e-08	-0.334955	0.19	0.316	0.00115518	Memory_progenitor
HMGB2	5.14e-08	-0.337074	0.414	0.545	0.00100788	Memory_progenitor
CD3G	4.86e-10	-0.338913	0.691	0.774	9.53e-06	Memory_progenitor
NIPBL	5.08e-07	-0.340142	0.318	0.429	0.00996729	Memory_progenitor
HCG18	6.88e-10	-0.345575	0.043	0.152	1.35e-05	Memory_progenitor
TNRC6C	6.87e-08	-0.345912	0.215	0.339	0.00134721	Memory_progenitor
AMD1	4.83e-09	-0.348115	0.09	0.216	9.46e-05	Memory_progenitor
SNHG7	3.81e-10	-0.352685	0.062	0.185	7.47e-06	Memory_progenitor
NSMCE3	1.33e-08	-0.353843	0.635	0.711	0.000260245	Memory_progenitor
INTS6	1.35e-07	-0.354897	0.465	0.551	0.00264697	Memory_progenitor
CD3E	3.73e-14	-0.356632	0.842	0.903	7.32e-10	Memory_progenitor
SOCS3	1.62e-08	-0.357798	0.563	0.667	0.000318253	Memory_progenitor
DDX17	5.04e-07	-0.357986	0.407	0.503	0.0098817	Memory_progenitor
MPHOSPH8	1.87e-08	-0.359539	0.416	0.55	0.000367661	Memory_progenitor
RSRP1	1.18e-09	-0.360353	0.753	0.804	2.32e-05	Memory_progenitor
ITM2B	8.62e-16	-0.367436	0.923	0.928	1.69e-11	Memory_progenitor
RIPOR2	1.42e-09	-0.369548	0.505	0.643	2.78e-05	Memory_progenitor
HIST1H4C	5.04e-11	-0.369828	0.072	0.213	9.89e-07	Memory_progenitor
ZFP36L2	1.4e-13	-0.371749	0.987	0.993	2.74e-09	Memory_progenitor
PBXIP1	4.86e-10	-0.375537	0.267	0.415	9.52e-06	Memory_progenitor
NR3C1	1.53e-07	-0.384384	0.473	0.572	0.00299497	Memory_progenitor
SUN2	8.29e-10	-0.385863	0.367	0.493	1.63e-05	Memory_progenitor
PTPRC	2.16e-12	-0.393767	0.9	0.936	4.24e-08	Memory_progenitor
PDE3B	1.05e-10	-0.406033	0.471	0.613	2.06e-06	Memory_progenitor
C6orf48	5.52e-12	-0.40756	0.064	0.205	1.08e-07	Memory_progenitor
LBH	3.46e-09	-0.410119	0.343	0.471	6.78e-05	Memory_progenitor
LYAR	1.28e-07	-0.410771	0.497	0.615	0.00250733	Memory_progenitor
IFITM1	3.52e-13	-0.416769	0.375	0.561	6.91e-09	Memory_progenitor
TRGC2	6.95e-09	-0.417112	0.034	0.131	0.000136235	Memory_progenitor
EVL	6.46e-13	-0.422426	0.571	0.677	1.27e-08	Memory_progenitor
YPEL3	2.67e-13	-0.426299	0.318	0.492	5.24e-09	Memory_progenitor
FCMR	1.14e-11	-0.428176	0.301	0.468	2.24e-07	Memory_progenitor
TUBA4A	1.39e-09	-0.432953	0.846	0.878	2.72e-05	Memory_progenitor
ANKRD44	2.16e-13	-0.443017	0.29	0.475	4.24e-09	Memory_progenitor
AC058791.1	5.64e-10	-0.454668	0.085	0.219	1.11e-05	Memory_progenitor
AAK1	2.8e-12	-0.459199	0.405	0.568	5.49e-08	Memory_progenitor
H2AFV	3.5e-12	-0.462692	0.079	0.226	6.85e-08	Memory_progenitor
DNAJB1	4.37e-13	-0.467317	0.783	0.833	8.57e-09	Memory_progenitor
H1FX	9.84e-10	-0.468956	0.066	0.188	1.93e-05	Memory_progenitor
MYL12A	7.85e-16	-0.473085	0.725	0.824	1.54e-11	Memory_progenitor
2009-09-01	7.01e-14	-0.479762	0.062	0.213	1.37e-09	Memory_progenitor
ID1	1.22e-07	-0.486262	0.337	0.47	0.0023933	Memory_progenitor
CD8B	1.16e-09	-0.488817	0.422	0.557	2.28e-05	Memory_progenitor
CD47	3.39e-13	-0.498661	0.384	0.523	6.65e-09	Memory_progenitor
IER5L	1.44e-06	-0.499561	0.29	0.406	0.0283279	Memory_progenitor
HLA-C	1.03e-40	-0.506517	0.998	0.997	2.02e-36	Memory_progenitor
PTP4A1	6.73e-13	-0.508813	0.066	0.218	1.32e-08	Memory_progenitor
CXCR4	1.04e-23	-0.515725	0.987	0.989	2.04e-19	Memory_progenitor
CMC1	2.2e-08	-0.517991	0.119	0.239	0.000432289	Memory_progenitor
DDX5	8.06e-31	-0.522584	0.949	0.989	1.58e-26	Memory_progenitor
AC044849.1	1.18e-12	-0.52688	0.077	0.23	2.32e-08	Memory_progenitor
RARRES3	1.16e-13	-0.533916	0.066	0.218	2.28e-09	Memory_progenitor
CRIP1	1.82e-08	-0.545247	0.36	0.477	0.00035655	Memory_progenitor
JUNB	1.67e-27	-0.556507	0.987	0.994	3.27e-23	Memory_progenitor
2006-09-01	3.89e-16	-0.567378	0.066	0.24	7.63e-12	Memory_progenitor
FYB1	1.59e-20	-0.591492	0.733	0.847	3.12e-16	Memory_progenitor
H2AFZ	4.67e-17	-0.629104	0.068	0.254	9.15e-13	Memory_progenitor
ZFAS1	1.02e-15	-0.684245	0.09	0.281	2e-11	Memory_progenitor
2007-09-01	2.3e-15	-0.707962	0.085	0.262	4.51e-11	Memory_progenitor
TRAC	2.39e-14	-0.717259	0.062	0.219	4.69e-10	Memory_progenitor
GZMK	6.92e-09	-0.720002	0.235	0.375	0.000135666	Memory_progenitor
LDHB	1.03e-17	-0.858053	0.09	0.292	2.02e-13	Memory_progenitor
NEAT1	2.7e-17	-0.867502	0.094	0.301	5.29e-13	Memory_progenitor
CCL5	8.97e-15	-0.901659	0.546	0.669	1.76e-10	Memory_progenitor
AES	2.05e-19	-0.97929	0.094	0.31	4.01e-15	Memory_progenitor
TRBC2	5.46e-17	-0.996746	0.081	0.274	1.07e-12	Memory_progenitor
TRBC1	5.35e-15	-1.03483	0.064	0.23	1.05e-10	Memory_progenitor
H3F3A	3.61e-20	-1.3585	0.096	0.316	7.07e-16	Memory_progenitor
H3F3B	8.44e-20	-1.47831	0.096	0.318	1.66e-15	Memory_progenitor
MALAT1	4.25e-20	-1.85484	0.096	0.318	8.34e-16	Memory_progenitor
GZMB	4.02e-10	1.15788	0.442	0.312	7.88e-06	Effector_Memory
MT2A	5.96e-35	0.958639	0.509	0.213	1.17e-30	Effector_Memory
CCL4	5.44e-07	0.923088	0.668	0.596	0.0106636	Effector_Memory
RPL36A	2.74e-54	0.806998	0.966	0.778	5.37e-50	Effector_Memory
RPS10	1.81e-66	0.748007	0.998	0.982	3.54e-62	Effector_Memory
PRF1	1.4e-11	0.633962	0.496	0.339	2.74e-07	Effector_Memory
LAG3	1.52e-15	0.618704	0.398	0.206	2.99e-11	Effector_Memory
IFNG	2.64e-13	0.609987	0.327	0.164	5.18e-09	Effector_Memory
TNF	3.57e-11	0.565989	0.322	0.168	7.01e-07	Effector_Memory
SMAP2	1.34e-25	0.564935	0.843	0.621	2.64e-21	Effector_Memory
RPS26	8.05e-25	0.556832	0.98	0.926	1.58e-20	Effector_Memory
IFITM2	6.42e-16	0.547589	0.88	0.731	1.26e-11	Effector_Memory
NDUFA13	6.09e-23	0.534145	0.671	0.363	1.19e-18	Effector_Memory
GRASP	2.13e-20	0.519032	0.278	0.099	4.19e-16	Effector_Memory
VIM	2.08e-08	0.509071	0.958	0.901	0.000407194	Effector_Memory
RPS17	1.67e-19	0.497503	0.686	0.433	3.28e-15	Effector_Memory
IL7R	8.74e-12	0.480461	0.779	0.637	1.71e-07	Effector_Memory
ETS1	1.17e-09	0.471186	0.722	0.589	2.3e-05	Effector_Memory
SNX9	1.1e-19	0.469954	0.236	0.076	2.16e-15	Effector_Memory
SELL	2.08e-10	0.454054	0.381	0.219	4.08e-06	Effector_Memory
RPS21	5.23e-31	0.442577	1	0.995	1.02e-26	Effector_Memory
MT-ATP8	3.18e-23	0.435063	0.4	0.158	6.23e-19	Effector_Memory
RELB	1.1e-19	0.43474	0.432	0.2	2.16e-15	Effector_Memory
FKBP11	1.78e-14	0.42982	0.518	0.306	3.49e-10	Effector_Memory
ICOS	4.16e-10	0.426154	0.349	0.194	8.15e-06	Effector_Memory
PET100	6.02e-18	0.421967	0.641	0.373	1.18e-13	Effector_Memory
RPL37	1.89e-39	0.413656	1	0.999	3.7e-35	Effector_Memory
RPL17	1.33e-15	0.409591	0.865	0.679	2.6e-11	Effector_Memory
RPL38	1.56e-19	0.408242	0.998	0.993	3.06e-15	Effector_Memory
RPS29	7.56e-16	0.401459	1	0.999	1.48e-11	Effector_Memory
HSPE1	2.43e-09	0.397458	0.821	0.666	4.76e-05	Effector_Memory
HNRNPH3	7.34e-16	0.392629	0.74	0.494	1.44e-11	Effector_Memory
MT-ND3	4.3e-18	0.391667	1	0.999	8.43e-14	Effector_Memory
RPL37A	2.82e-29	0.38721	1	0.997	5.53e-25	Effector_Memory
IFITM1	1.46e-06	0.386818	0.543	0.407	0.0285531	Effector_Memory
MTRNR2L12	1.59e-15	0.381917	0.926	0.753	3.13e-11	Effector_Memory
MT-ND4L	1.09e-13	0.367786	0.747	0.524	2.14e-09	Effector_Memory
CYTIP	6.62e-10	0.358414	0.754	0.556	1.3e-05	Effector_Memory
MAP3K8	1.2e-09	0.35482	0.57	0.39	2.35e-05	Effector_Memory
DDX21	3.14e-08	0.350519	0.727	0.58	0.000616207	Effector_Memory
RPL36	2.34e-28	0.348818	1	0.998	4.6e-24	Effector_Memory
STOM	1.78e-12	0.348093	0.435	0.235	3.49e-08	Effector_Memory
RPL39	3.81e-32	0.346175	1	0.999	7.47e-28	Effector_Memory
ITK	1.3e-14	0.345272	0.41	0.203	2.54e-10	Effector_Memory
TMSB10	1.82e-19	0.344116	1	0.999	3.57e-15	Effector_Memory
CNOT1	1.09e-13	0.343484	0.526	0.298	2.14e-09	Effector_Memory
RPS28	9.3e-28	0.343056	1	0.999	1.82e-23	Effector_Memory
RPL41	2.34e-39	0.336034	1	1	4.59e-35	Effector_Memory
SEC61G	5.04e-11	0.324845	0.794	0.599	9.89e-07	Effector_Memory
JMJD1C	4.28e-08	0.323685	0.695	0.52	0.000840103	Effector_Memory
CRYBG1	1.21e-06	0.320931	0.518	0.375	0.0236304	Effector_Memory
HIF1A	4.64e-11	0.318917	0.418	0.232	9.1e-07	Effector_Memory
FAM107B	2.22e-08	0.314854	0.749	0.59	0.000435159	Effector_Memory
ISG20	1.94e-08	0.314191	0.86	0.743	0.000380469	Effector_Memory
GADD45G	1.7e-06	0.308552	0.145	0.07	0.0333745	Effector_Memory
MT-ND2	4.73e-10	0.305498	0.998	0.997	9.28e-06	Effector_Memory
RPS27	1.71e-19	0.302975	1	1	3.35e-15	Effector_Memory
NPDC1	1.8e-14	0.295563	0.26	0.105	3.53e-10	Effector_Memory
DSTN	1.32e-08	0.293125	0.568	0.384	0.00025836	Effector_Memory
ATF3	4.96e-08	0.292302	0.238	0.126	0.000971878	Effector_Memory
PSMA2	1.89e-08	0.290157	0.415	0.253	0.000369721	Effector_Memory
RPL31	3.62e-14	0.28998	1	0.981	7.09e-10	Effector_Memory
TPT1	1.15e-26	0.286089	1	1	2.26e-22	Effector_Memory
SURF4	3.32e-07	0.282402	0.604	0.442	0.00651767	Effector_Memory
CTLA4	1.31e-10	0.281069	0.138	0.047	2.56e-06	Effector_Memory
ATP5MG	9.9e-13	0.28041	0.973	0.891	1.94e-08	Effector_Memory
NDUFA6	2.51e-07	0.273131	0.592	0.413	0.00492483	Effector_Memory
IFI16	1.08e-07	0.272318	0.435	0.282	0.00211392	Effector_Memory
UQCR11	1.99e-08	0.269505	0.803	0.644	0.000390913	Effector_Memory
UQCRQ	1.92e-07	0.266819	0.612	0.429	0.00377235	Effector_Memory
FXR1	3.19e-09	0.262944	0.553	0.344	6.26e-05	Effector_Memory
PLP2	1.61e-07	0.262176	0.555	0.37	0.0031626	Effector_Memory
NINJ1	2.28e-06	0.260733	0.356	0.226	0.0446278	Effector_Memory
RILPL2	1.53e-06	0.258814	0.533	0.378	0.0300379	Effector_Memory
ARPC5L	4.43e-07	0.255163	0.538	0.355	0.00868361	Effector_Memory
MT-ND5	1.13e-07	0.251551	0.988	0.974	0.00221837	Effector_Memory
RNF145	7.38e-08	0.251058	0.531	0.347	0.00144687	Effector_Memory
B2M	1.63e-28	-0.259564	1	1	3.19e-24	Effector_Memory
CORO1A	4.84e-07	-0.259591	0.83	0.826	0.00949395	Effector_Memory
HLA-F	4.62e-07	-0.262115	0.803	0.815	0.00906691	Effector_Memory
PTPRC	4.72e-10	-0.263531	0.975	0.984	9.26e-06	Effector_Memory
SF1	7.54e-09	-0.264274	0.835	0.863	0.000147937	Effector_Memory
REL	1.36e-06	-0.271679	0.85	0.859	0.0265776	Effector_Memory
ACTB	2.64e-08	-0.274455	0.998	0.991	0.000517983	Effector_Memory
JUNB	1.16e-09	-0.291109	0.953	0.979	2.27e-05	Effector_Memory
PSMB9	2.96e-08	-0.29316	0.548	0.658	0.000579903	Effector_Memory
MIDN	9.72e-07	-0.294633	0.737	0.768	0.0190659	Effector_Memory
CXCR4	5.07e-11	-0.295632	0.99	0.991	9.95e-07	Effector_Memory
JMJD6	1.58e-07	-0.304462	0.658	0.708	0.00309898	Effector_Memory
NR3C1	5.16e-08	-0.307463	0.59	0.633	0.00101135	Effector_Memory
TRMT112	7.29e-07	-0.307963	0.71	0.733	0.0143047	Effector_Memory
HLA-DPB1	7.74e-09	-0.33427	0.779	0.817	0.000151776	Effector_Memory
UBE2S	1.31e-08	-0.334997	0.759	0.785	0.000257541	Effector_Memory
VAMP2	1.23e-09	-0.336881	0.671	0.71	2.42e-05	Effector_Memory
IRF2BP2	1.73e-06	-0.33745	0.658	0.671	0.0339432	Effector_Memory
SRSF3	2.47e-09	-0.337659	0.916	0.892	4.83e-05	Effector_Memory
DDX5	2.39e-17	-0.341099	0.968	0.982	4.68e-13	Effector_Memory
ARHGEF1	8.74e-07	-0.347237	0.545	0.586	0.0171388	Effector_Memory
NSMCE3	1.12e-06	-0.347296	0.555	0.594	0.0220591	Effector_Memory
GABARAPL2	1.07e-06	-0.348706	0.327	0.416	0.0209358	Effector_Memory
GZMM	1.17e-12	-0.349632	0.892	0.928	2.29e-08	Effector_Memory
METRNL	7.69e-09	-0.351191	0.835	0.859	0.000150811	Effector_Memory
CREM	8.64e-10	-0.354949	0.951	0.943	1.69e-05	Effector_Memory
IDI1	5.61e-09	-0.357922	0.683	0.736	0.00010998	Effector_Memory
CCL5	1.36e-18	-0.361583	0.978	0.997	2.67e-14	Effector_Memory
SRSF2	4.96e-14	-0.36847	0.953	0.959	9.72e-10	Effector_Memory
PDE7A	6.25e-09	-0.374119	0.233	0.357	0.000122596	Effector_Memory
RIPOR2	3.76e-08	-0.375374	0.349	0.463	0.000737148	Effector_Memory
NFKBIA	1.17e-13	-0.377025	0.894	0.944	2.3e-09	Effector_Memory
SYNE1	1.6e-08	-0.378996	0.432	0.534	0.000314014	Effector_Memory
RSRP1	1.12e-09	-0.380858	0.784	0.791	2.2e-05	Effector_Memory
APBB1IP	1.2e-06	-0.38089	0.337	0.414	0.023561	Effector_Memory
NXT1	6.57e-07	-0.381799	0.467	0.532	0.0128822	Effector_Memory
EVL	1.21e-07	-0.382663	0.644	0.656	0.00237325	Effector_Memory
LDHA	1.04e-16	-0.385278	0.968	0.961	2.03e-12	Effector_Memory
AUTS2	6.61e-07	-0.385903	0.452	0.537	0.0129694	Effector_Memory
C12orf75	1.43e-06	-0.387876	0.533	0.582	0.0280622	Effector_Memory
SKAP1	3.15e-08	-0.395296	0.381	0.476	0.000617886	Effector_Memory
INTS6	2.71e-08	-0.397642	0.489	0.56	0.000531087	Effector_Memory
JUN	4.62e-13	-0.397791	0.953	0.96	9.06e-09	Effector_Memory
BTN3A2	3.18e-08	-0.405079	0.231	0.346	0.000622981	Effector_Memory
CCND2	8.45e-07	-0.407279	0.413	0.491	0.0165623	Effector_Memory
DUSP2	3.13e-17	-0.409027	0.924	0.967	6.13e-13	Effector_Memory
BTG1	9.67e-23	-0.417616	0.995	0.997	1.9e-18	Effector_Memory
BTG2	1.6e-15	-0.422597	0.826	0.889	3.13e-11	Effector_Memory
BIN2	3.09e-08	-0.423066	0.442	0.509	0.000606366	Effector_Memory
GPX4	8.59e-11	-0.423088	0.484	0.571	1.68e-06	Effector_Memory
GZMK	5.41e-12	-0.426185	0.715	0.825	1.06e-07	Effector_Memory
CD81	1e-14	-0.426264	0.759	0.844	1.97e-10	Effector_Memory
IRF1	2.08e-11	-0.431323	0.84	0.865	4.09e-07	Effector_Memory
YPEL5	1.65e-20	-0.433571	0.951	0.975	3.24e-16	Effector_Memory
HLA-DPA1	9.03e-13	-0.438614	0.646	0.753	1.77e-08	Effector_Memory
SRSF7	3.54e-23	-0.440263	0.983	0.988	6.93e-19	Effector_Memory
ANKRD44	1.85e-08	-0.441214	0.337	0.433	0.000362836	Effector_Memory
MYADM	1.58e-14	-0.451297	0.744	0.823	3.11e-10	Effector_Memory
TUBA4A	4.09e-16	-0.45905	0.948	0.96	8.02e-12	Effector_Memory
APOBEC3G	3.23e-08	-0.466813	0.516	0.588	0.000634158	Effector_Memory
IER2	3.03e-19	-0.468675	0.916	0.938	5.95e-15	Effector_Memory
YPEL3	3.92e-11	-0.4708	0.484	0.581	7.69e-07	Effector_Memory
IFRD1	3.33e-09	-0.473624	0.661	0.7	6.53e-05	Effector_Memory
LCK	1.21e-14	-0.484758	0.531	0.645	2.37e-10	Effector_Memory
SUN2	1.62e-12	-0.485737	0.415	0.546	3.17e-08	Effector_Memory
IER5L	4.43e-07	-0.487592	0.307	0.416	0.00869296	Effector_Memory
IER5	5.42e-18	-0.534595	0.651	0.776	1.06e-13	Effector_Memory
OAZ1	5.16e-34	-0.538171	0.956	0.976	1.01e-29	Effector_Memory
CMC1	4.25e-11	-0.549873	0.494	0.633	8.33e-07	Effector_Memory
MYL12A	7.57e-27	-0.651562	0.796	0.887	1.48e-22	Effector_Memory
TRAC	9.65e-07	-0.839925	0.214	0.307	0.01893	Effector_Memory
MT2A	4.5e-35	0.891026	0.526	0.229	8.82e-31	Cytotoxic_Effectors
LAG3	2.48e-21	0.844524	0.457	0.228	4.86e-17	Cytotoxic_Effectors
IL7R	5.16e-16	0.788319	0.602	0.423	1.01e-11	Cytotoxic_Effectors
SMAP2	2.42e-36	0.781208	0.754	0.464	4.75e-32	Cytotoxic_Effectors
VIM	2.86e-19	0.759988	0.943	0.836	5.61e-15	Cytotoxic_Effectors
FKBP11	9.33e-35	0.741841	0.586	0.273	1.83e-30	Cytotoxic_Effectors
PRF1	8.5e-23	0.727416	0.834	0.675	1.67e-18	Cytotoxic_Effectors
RPL36A	3.06e-35	0.668639	0.883	0.652	6.01e-31	Cytotoxic_Effectors
RELB	1.33e-39	0.656095	0.43	0.142	2.6e-35	Cytotoxic_Effectors
ISG20	5.08e-21	0.621832	0.805	0.601	9.96e-17	Cytotoxic_Effectors
RPS10	1.53e-29	0.564529	0.961	0.946	2.99e-25	Cytotoxic_Effectors
NDUFA13	1.78e-23	0.561325	0.582	0.311	3.5e-19	Cytotoxic_Effectors
CNOT6L	1.71e-21	0.557449	0.874	0.715	3.36e-17	Cytotoxic_Effectors
GZMB	4.4e-11	0.542948	0.929	0.884	8.62e-07	Cytotoxic_Effectors
HLA-DQB1	1.27e-15	0.530492	0.494	0.281	2.49e-11	Cytotoxic_Effectors
HSPA5	3.21e-10	0.527287	0.825	0.72	6.29e-06	Cytotoxic_Effectors
RPS26	3.56e-23	0.515468	0.954	0.889	6.98e-19	Cytotoxic_Effectors
TSPYL2	1.46e-08	0.512364	0.439	0.294	0.000286889	Cytotoxic_Effectors
MAP3K8	1.72e-13	0.488005	0.522	0.323	3.36e-09	Cytotoxic_Effectors
JMJD1C	3.44e-14	0.480794	0.651	0.422	6.75e-10	Cytotoxic_Effectors
CRYBG1	6.85e-14	0.470801	0.407	0.226	1.34e-09	Cytotoxic_Effectors
GPR183	1.77e-08	0.463659	0.253	0.142	0.000346154	Cytotoxic_Effectors
ADGRE5	2.06e-12	0.463069	0.782	0.614	4.03e-08	Cytotoxic_Effectors
SYTL3	5.95e-13	0.455746	0.752	0.574	1.17e-08	Cytotoxic_Effectors
ETS1	4.7e-12	0.448733	0.772	0.598	9.21e-08	Cytotoxic_Effectors
CD74	4.12e-08	0.43834	0.795	0.684	0.000808577	Cytotoxic_Effectors
MT-ND4L	1.26e-15	0.438	0.726	0.504	2.46e-11	Cytotoxic_Effectors
RPS17	3.23e-14	0.437146	0.54	0.32	6.33e-10	Cytotoxic_Effectors
MBNL1	2.45e-11	0.435413	0.761	0.616	4.81e-07	Cytotoxic_Effectors
CTLA4	2.87e-20	0.421704	0.172	0.044	5.63e-16	Cytotoxic_Effectors
ICOS	1.03e-10	0.42005	0.216	0.1	2.03e-06	Cytotoxic_Effectors
TANK	8.29e-12	0.410839	0.4	0.228	1.63e-07	Cytotoxic_Effectors
SLC7A5	5.63e-12	0.408034	0.586	0.388	1.1e-07	Cytotoxic_Effectors
SUPV3L1	5.63e-19	0.405877	0.336	0.141	1.1e-14	Cytotoxic_Effectors
HIPK1	2.04e-10	0.401321	0.524	0.335	4.01e-06	Cytotoxic_Effectors
EZR	1.01e-12	0.400386	0.848	0.715	1.98e-08	Cytotoxic_Effectors
BRD1	6.41e-16	0.395981	0.503	0.282	1.26e-11	Cytotoxic_Effectors
AGO2	8.53e-13	0.388948	0.529	0.325	1.67e-08	Cytotoxic_Effectors
CEMIP2	3.98e-08	0.387786	0.692	0.539	0.000780302	Cytotoxic_Effectors
RNF19A	1.88e-08	0.383522	0.667	0.52	0.000368326	Cytotoxic_Effectors
CD6	4.25e-10	0.381466	0.618	0.435	8.34e-06	Cytotoxic_Effectors
MT-ND3	3.13e-23	0.379129	0.998	0.998	6.15e-19	Cytotoxic_Effectors
EML4	1.91e-08	0.37883	0.779	0.623	0.000373864	Cytotoxic_Effectors
TMSB10	1.21e-27	0.371847	1	0.999	2.37e-23	Cytotoxic_Effectors
GPRIN3	3.11e-12	0.371327	0.301	0.149	6.09e-08	Cytotoxic_Effectors
RPL17	2.23e-12	0.371058	0.754	0.564	4.37e-08	Cytotoxic_Effectors
MCL1	8.08e-09	0.363764	0.832	0.709	0.000158419	Cytotoxic_Effectors
HNRNPL	2.29e-10	0.361506	0.51	0.334	4.49e-06	Cytotoxic_Effectors
ATP5ME	2.24e-11	0.3614	0.683	0.488	4.4e-07	Cytotoxic_Effectors
UQCR11	1.45e-10	0.361235	0.745	0.57	2.84e-06	Cytotoxic_Effectors
CYTIP	3.86e-10	0.361208	0.687	0.495	7.57e-06	Cytotoxic_Effectors
CCL3	8.5e-08	0.358512	0.191	0.096	0.00166607	Cytotoxic_Effectors
IGKC	3.31e-19	0.357243	0.191	0.056	6.5e-15	Cytotoxic_Effectors
HNRNPH3	3.08e-11	0.354645	0.623	0.433	6.03e-07	Cytotoxic_Effectors
NAMPT	8.94e-09	0.351732	0.437	0.273	0.000175396	Cytotoxic_Effectors
SYAP1	3.91e-10	0.350285	0.646	0.465	7.68e-06	Cytotoxic_Effectors
HSPH1	1.42e-06	0.3486	0.377	0.257	0.0277572	Cytotoxic_Effectors
CD44	7.14e-09	0.34712	0.871	0.772	0.000139968	Cytotoxic_Effectors
LRRFIP1	3.8e-08	0.346602	0.89	0.801	0.000745319	Cytotoxic_Effectors
GAPDH	4.52e-11	0.344366	0.97	0.964	8.87e-07	Cytotoxic_Effectors
RAB8B	2.09e-10	0.343838	0.467	0.287	4.09e-06	Cytotoxic_Effectors
GNG2	1.41e-07	0.343318	0.715	0.576	0.0027737	Cytotoxic_Effectors
GRASP	1.18e-07	0.341956	0.166	0.081	0.00231844	Cytotoxic_Effectors
MT-ND2	3.91e-11	0.340605	0.998	0.987	7.67e-07	Cytotoxic_Effectors
ITK	2.52e-11	0.339441	0.464	0.276	4.95e-07	Cytotoxic_Effectors
NOP58	5.9e-10	0.336919	0.609	0.424	1.16e-05	Cytotoxic_Effectors
APOL6	1.19e-07	0.331091	0.529	0.368	0.00232439	Cytotoxic_Effectors
PRDM1	2.9e-09	0.331086	0.37	0.22	5.68e-05	Cytotoxic_Effectors
DDX21	1.32e-06	0.330678	0.579	0.448	0.0257875	Cytotoxic_Effectors
JAK3	4.64e-12	0.329267	0.257	0.12	9.09e-08	Cytotoxic_Effectors
SLC2A3	2.1e-06	0.327893	0.655	0.51	0.0411163	Cytotoxic_Effectors
S100A11	1.39e-06	0.326215	0.662	0.525	0.0272776	Cytotoxic_Effectors
CD5	3.53e-07	0.325526	0.446	0.305	0.00693085	Cytotoxic_Effectors
RAB9A	2.55e-08	0.325159	0.274	0.154	0.000500753	Cytotoxic_Effectors
TNIP2	2.33e-12	0.324401	0.349	0.179	4.56e-08	Cytotoxic_Effectors
FKBP5	1.13e-10	0.323387	0.336	0.181	2.22e-06	Cytotoxic_Effectors
CNOT1	9.28e-13	0.322645	0.457	0.258	1.82e-08	Cytotoxic_Effectors
PET100	9.27e-11	0.314973	0.543	0.347	1.82e-06	Cytotoxic_Effectors
FAM107B	1.26e-06	0.313718	0.561	0.412	0.0247682	Cytotoxic_Effectors
PRPF4B	4.88e-08	0.313186	0.607	0.422	0.00095609	Cytotoxic_Effectors
NUP98	8.48e-10	0.311559	0.366	0.209	1.66e-05	Cytotoxic_Effectors
ARID4B	6.76e-08	0.310309	0.802	0.656	0.00132518	Cytotoxic_Effectors
TRAF3	1.06e-14	0.309242	0.207	0.077	2.08e-10	Cytotoxic_Effectors
NPDC1	2.01e-13	0.306682	0.147	0.047	3.93e-09	Cytotoxic_Effectors
CDK17	2.03e-08	0.305969	0.421	0.263	0.000398717	Cytotoxic_Effectors
ELF1	1.89e-08	0.305588	0.761	0.612	0.000369772	Cytotoxic_Effectors
GSPT1	2.57e-08	0.304673	0.694	0.534	0.000503655	Cytotoxic_Effectors
MYH9	7.75e-07	0.302887	0.736	0.587	0.015199	Cytotoxic_Effectors
ARID5A	2.07e-07	0.301605	0.671	0.515	0.00405498	Cytotoxic_Effectors
EPSTI1	3.16e-09	0.297474	0.278	0.149	6.2e-05	Cytotoxic_Effectors
SDCBP	1.37e-07	0.296783	0.589	0.432	0.00268083	Cytotoxic_Effectors
IFNGR1	3.03e-09	0.294948	0.366	0.213	5.94e-05	Cytotoxic_Effectors
GDE1	7.8e-12	0.293342	0.287	0.139	1.53e-07	Cytotoxic_Effectors
AKAP13	4.3e-08	0.290576	0.805	0.673	0.000842477	Cytotoxic_Effectors
ZBTB43	6.8e-11	0.287683	0.359	0.192	1.33e-06	Cytotoxic_Effectors
MT-ATP8	4.15e-11	0.285789	0.322	0.168	8.14e-07	Cytotoxic_Effectors
SNHG8	2.42e-06	0.285239	0.276	0.171	0.0474314	Cytotoxic_Effectors
STOM	8.12e-07	0.28023	0.393	0.249	0.0159166	Cytotoxic_Effectors
TPM4	1.87e-08	0.280217	0.366	0.218	0.000367163	Cytotoxic_Effectors
CAPZA1	5.71e-07	0.278005	0.639	0.463	0.0112053	Cytotoxic_Effectors
FASLG	1.67e-09	0.277966	0.172	0.075	3.26e-05	Cytotoxic_Effectors
JMY	2.05e-07	0.276835	0.395	0.251	0.00401912	Cytotoxic_Effectors
SLC38A1	1.72e-07	0.27628	0.708	0.533	0.00337348	Cytotoxic_Effectors
SNX9	1.2e-11	0.2745	0.103	0.029	2.35e-07	Cytotoxic_Effectors
HSPD1	8.43e-07	0.274219	0.494	0.341	0.0165371	Cytotoxic_Effectors
RPS21	3.79e-14	0.271164	0.995	0.982	7.42e-10	Cytotoxic_Effectors
IFI27L2	3.96e-07	0.268512	0.446	0.301	0.00777253	Cytotoxic_Effectors
LRRC8C	3.74e-11	0.268088	0.292	0.146	7.34e-07	Cytotoxic_Effectors
SFPQ	5.27e-07	0.26414	0.747	0.571	0.0103405	Cytotoxic_Effectors
DDI2	1.37e-07	0.263696	0.267	0.151	0.00269442	Cytotoxic_Effectors
SBNO2	5.16e-11	0.260997	0.186	0.077	1.01e-06	Cytotoxic_Effectors
VTI1B	6.76e-08	0.258987	0.326	0.192	0.00132527	Cytotoxic_Effectors
YARS1	3.77e-10	0.258929	0.172	0.073	7.39e-06	Cytotoxic_Effectors
BACH1	1.65e-07	0.256828	0.271	0.157	0.0032301	Cytotoxic_Effectors
LRMP	2.53e-10	0.256397	0.223	0.103	4.95e-06	Cytotoxic_Effectors
BRD9	1.03e-07	0.255713	0.306	0.177	0.0020125	Cytotoxic_Effectors
ELOB	6.99e-07	0.255112	0.83	0.687	0.0137064	Cytotoxic_Effectors
MT-ND1	6.5e-08	0.254857	0.998	0.996	0.00127508	Cytotoxic_Effectors
RPL37A	1.16e-14	0.253073	1	0.996	2.27e-10	Cytotoxic_Effectors
RPL38	8.38e-11	0.252819	0.998	0.974	1.64e-06	Cytotoxic_Effectors
CEBPZ	1.21e-07	0.252621	0.471	0.308	0.00237432	Cytotoxic_Effectors
RANBP2	2.03e-06	0.252459	0.471	0.315	0.0397995	Cytotoxic_Effectors
TYMP	3.18e-07	0.250558	0.221	0.12	0.00623423	Cytotoxic_Effectors
KLF2	3.59e-08	-0.261396	0.855	0.912	0.000703766	Cytotoxic_Effectors
ACTB	8.9e-10	-0.265227	0.975	0.991	1.75e-05	Cytotoxic_Effectors
RPS3	3.52e-26	-0.271238	1	1	6.9e-22	Cytotoxic_Effectors
NACA	7.06e-17	-0.276664	0.986	0.994	1.39e-12	Cytotoxic_Effectors
CD3G	1.52e-06	-0.280601	0.862	0.867	0.029889	Cytotoxic_Effectors
DDX5	2.57e-13	-0.280714	0.972	0.969	5.03e-09	Cytotoxic_Effectors
RPS14	1.35e-22	-0.289199	1	0.999	2.65e-18	Cytotoxic_Effectors
NR4A2	2.24e-09	-0.296294	0.768	0.839	4.38e-05	Cytotoxic_Effectors
METRNL	1.94e-08	-0.300363	0.862	0.894	0.000380256	Cytotoxic_Effectors
IRF1	4.76e-07	-0.307572	0.841	0.849	0.00932979	Cytotoxic_Effectors
RPL3	2.49e-30	-0.324207	1	0.999	4.89e-26	Cytotoxic_Effectors
EIF4A2	2.27e-07	-0.32637	0.697	0.741	0.0044461	Cytotoxic_Effectors
C7orf50	2.45e-06	-0.344542	0.29	0.371	0.0479646	Cytotoxic_Effectors
MYADM	6.25e-08	-0.345975	0.671	0.755	0.00122527	Cytotoxic_Effectors
PSMB9	1.51e-09	-0.35407	0.561	0.642	2.96e-05	Cytotoxic_Effectors
MPHOSPH8	1.65e-06	-0.358577	0.336	0.437	0.0323247	Cytotoxic_Effectors
YPEL3	3.6e-08	-0.36534	0.54	0.593	0.000706221	Cytotoxic_Effectors
SRSF2	6e-12	-0.367258	0.88	0.894	1.18e-07	Cytotoxic_Effectors
BTG1	2.71e-19	-0.36916	0.986	0.993	5.31e-15	Cytotoxic_Effectors
UBE2S	8.37e-07	-0.38705	0.54	0.593	0.0164133	Cytotoxic_Effectors
TBC1D10C	1.99e-07	-0.387317	0.377	0.453	0.00389441	Cytotoxic_Effectors
DYNLL1	4.84e-07	-0.390489	0.43	0.523	0.00948525	Cytotoxic_Effectors
OAZ1	9.65e-22	-0.397878	0.917	0.954	1.89e-17	Cytotoxic_Effectors
LCK	7.62e-10	-0.4003	0.464	0.574	1.49e-05	Cytotoxic_Effectors
SUN2	3.08e-09	-0.407097	0.536	0.612	6.03e-05	Cytotoxic_Effectors
BTN3A2	1.36e-06	-0.417663	0.287	0.367	0.026724	Cytotoxic_Effectors
JUNB	8.16e-17	-0.446826	0.924	0.959	1.6e-12	Cytotoxic_Effectors
CLIC3	5.77e-07	-0.457454	0.303	0.402	0.0113228	Cytotoxic_Effectors
BTG2	1.36e-18	-0.458014	0.747	0.842	2.67e-14	Cytotoxic_Effectors
DUSP2	9.79e-14	-0.472615	0.809	0.868	1.92e-09	Cytotoxic_Effectors
JUN	5.71e-11	-0.479261	0.892	0.906	1.12e-06	Cytotoxic_Effectors
BIN2	1.7e-11	-0.482867	0.494	0.595	3.33e-07	Cytotoxic_Effectors
MATK	2.29e-09	-0.488369	0.322	0.429	4.49e-05	Cytotoxic_Effectors
NFKBIA	3.66e-26	-0.504871	0.885	0.937	7.18e-22	Cytotoxic_Effectors
IER5	2.42e-16	-0.532622	0.614	0.708	4.75e-12	Cytotoxic_Effectors
NXT1	3.09e-14	-0.550541	0.384	0.528	6.07e-10	Cytotoxic_Effectors
H4C3	5.92e-07	-0.572719	0.29	0.387	0.0116102	Cytotoxic_Effectors
MYL12A	1.56e-30	-0.605352	0.839	0.91	3.05e-26	Cytotoxic_Effectors
IER2	2.4e-27	-0.646482	0.848	0.922	4.71e-23	Cytotoxic_Effectors
GNLY	2.52e-13	-0.648014	0.657	0.805	4.94e-09	Cytotoxic_Effectors
IER5L	2.99e-13	-0.731261	0.271	0.425	5.86e-09	Cytotoxic_Effectors
TYROBP	7.59e-09	-0.783899	0.041	0.14	0.00014887	Cytotoxic_Effectors
