# Supplementary material for: Single cell transcriptomics shows that malaria promotes unique regulatory responses across multiple immune cell subsets
Source: Nat Commun. 2023 Nov 15;14:7387. doi: 10.1038/s41467-023-43181-7 (PMC10651914; doi:10.1038/s41467-023-43181-7)
Supplement: Supplementary file 14 — Supplementary Dataset 11 [file 41467_2023_43181_MOESM14_ESM.xlsx]

## Sheet: Supplementary Table S10_ B cell
	p_val	avg_log2FC	pct.1	pct.2	p_val_adj	cluster	gene
COTL1	6.73e-220	1.07225	0.968	0.63	1.32e-215	Activated	COTL1
TNFRSF13B	4.05e-164	0.803768	0.73	0.291	7.94e-160	Activated	TNFRSF13B
CD1C	7.55e-149	0.645427	0.375	0.084	1.48e-144	Activated	CD1C
GSN	8.98e-143	0.562712	0.387	0.092	1.76e-138	Activated	GSN
CLECL1	5.13e-124	0.562945	0.517	0.176	1.01e-119	Activated	CLECL1
ACP5	5.34e-123	0.634194	0.632	0.264	1.05e-118	Activated	ACP5
TKT	7.97e-123	0.952164	0.745	0.407	1.56e-118	Activated	TKT
ANXA4	2.41e-121	0.644864	0.63	0.256	4.73e-117	Activated	ANXA4
TMEM273	3.68e-120	0.364387	0.292	0.06	7.21e-116	Activated	TMEM273
CD52	1.07e-118	0.623631	0.999	0.969	2.11e-114	Activated	CD52
PFN1	1.23e-117	0.68833	0.993	0.922	2.41e-113	Activated	PFN1
ARPC1B	1.04e-115	0.804191	0.844	0.547	2.03e-111	Activated	ARPC1B
CD82	1.8e-110	0.674922	0.776	0.409	3.53e-106	Activated	CD82
RILPL2	3.32e-107	0.763771	0.836	0.494	6.51e-103	Activated	RILPL2
GAPDH	1.08e-105	0.812432	0.972	0.783	2.13e-101	Activated	GAPDH
RAC2	7.7e-101	0.716191	0.907	0.673	1.51e-96	Activated	RAC2
S100A10	3.82e-98	0.99954	0.807	0.497	7.5e-94	Activated	S100A10
TLR10	3.95e-92	0.340994	0.316	0.086	7.75e-88	Activated	TLR10
LTB	5.28e-91	0.888761	0.957	0.811	1.03e-86	Activated	LTB
CAPG	8.18e-91	0.602325	0.619	0.291	1.6e-86	Activated	CAPG
LSP1	1.01e-88	0.613822	0.906	0.657	1.97e-84	Activated	LSP1
ANXA2	2.51e-87	0.662188	0.7	0.36	4.92e-83	Activated	ANXA2
GPR183	1.32e-86	0.708545	0.879	0.583	2.6e-82	Activated	GPR183
CLIC1	1.31e-85	0.658583	0.928	0.72	2.57e-81	Activated	CLIC1
ARPC3	7.01e-85	0.46817	0.996	0.958	1.38e-80	Activated	ARPC3
TPM3	8.52e-84	0.535914	0.945	0.769	1.67e-79	Activated	TPM3
EBI3	2.09e-83	0.299821	0.251	0.062	4.1e-79	Activated	EBI3
DUS2	5.29e-83	0.377773	0.381	0.13	1.04e-78	Activated	DUS2
CAPZB	1.69e-82	0.608225	0.847	0.596	3.32e-78	Activated	CAPZB
CORO1A	9.28e-82	0.647263	0.955	0.834	1.82e-77	Activated	CORO1A
PTPN6	7.09e-81	0.600768	0.652	0.352	1.39e-76	Activated	PTPN6
TMSB4X	2.29e-80	0.573027	1	0.998	4.49e-76	Activated	TMSB4X
ARPC2	2.83e-80	0.511969	0.979	0.912	5.56e-76	Activated	ARPC2
ACTB	7.56e-80	0.66052	0.996	0.988	1.48e-75	Activated	ACTB
ACTG1	2.14e-79	1.18747	0.982	0.875	4.19e-75	Activated	ACTG1
CCDC50	6.9e-79	0.620025	0.723	0.42	1.35e-74	Activated	CCDC50
DUSP4	1.23e-78	0.559733	0.455	0.181	2.41e-74	Activated	DUSP4
PDLIM1	1.39e-78	0.601637	0.792	0.509	2.73e-74	Activated	PDLIM1
ARID3A	2.63e-78	0.53199	0.559	0.264	5.16e-74	Activated	ARID3A
PPP1R14A	3.84e-78	0.526343	0.536	0.232	7.52e-74	Activated	PPP1R14A
MCOLN2	2.34e-77	0.272688	0.247	0.063	4.59e-73	Activated	MCOLN2
CD79B	3.47e-77	0.6237	0.924	0.719	6.8e-73	Activated	CD79B
ARHGDIB	7.73e-76	0.526389	0.982	0.914	1.52e-71	Activated	ARHGDIB
PGLS	1.9e-75	0.545386	0.726	0.423	3.72e-71	Activated	PGLS
RGS19	4.67e-75	0.522398	0.686	0.378	9.16e-71	Activated	RGS19
PYCARD	5.05e-75	0.542283	0.538	0.261	9.91e-71	Activated	PYCARD
CPNE5	1.81e-74	0.489154	0.579	0.279	3.55e-70	Activated	CPNE5
C4orf48	5.54e-74	0.447453	0.525	0.239	1.09e-69	Activated	C4orf48
CRIP1	2.23e-73	0.630559	0.797	0.517	4.36e-69	Activated	CRIP1
PSMB9	5.87e-73	0.537752	0.843	0.56	1.15e-68	Activated	PSMB9
SIGLEC10	3.71e-72	0.284874	0.302	0.092	7.28e-68	Activated	SIGLEC10
S100A4	4.46e-72	0.953764	0.641	0.361	8.75e-68	Activated	S100A4
SH3BGRL3	1.98e-70	0.429427	0.989	0.932	3.87e-66	Activated	SH3BGRL3
TALDO1	2.87e-70	0.442063	0.624	0.317	5.62e-66	Activated	TALDO1
TESC	3.55e-70	0.388388	0.346	0.124	6.96e-66	Activated	TESC
ZBTB32	8.91e-70	0.337227	0.42	0.166	1.75e-65	Activated	ZBTB32
SNN	3.9e-69	0.437406	0.606	0.292	7.65e-65	Activated	SNN
ARL6IP5	6.83e-68	0.535802	0.775	0.497	1.34e-63	Activated	ARL6IP5
AP2S1	1.13e-67	0.470258	0.604	0.316	2.21e-63	Activated	AP2S1
CD99	9.32e-66	0.601866	0.799	0.53	1.83e-61	Activated	CD99
CTSH	1.09e-65	0.55883	0.703	0.41	2.14e-61	Activated	CTSH
PPP1CA	2.25e-65	0.505219	0.805	0.544	4.42e-61	Activated	PPP1CA
JPT1	5.25e-65	0.505925	0.614	0.329	1.03e-60	Activated	JPT1
VOPP1	6.48e-65	0.473021	0.721	0.411	1.27e-60	Activated	VOPP1
TMEM154	7.44e-65	0.491595	0.629	0.338	1.46e-60	Activated	TMEM154
ATP5F1E	4.54e-64	0.420395	0.987	0.942	8.91e-60	Activated	ATP5F1E
PTPN18	5.43e-64	0.372791	0.429	0.185	1.06e-59	Activated	PTPN18
SPI1	5.5e-64	0.352365	0.474	0.21	1.08e-59	Activated	SPI1
TCL1A	1.98e-63	-1.19526	0.02	0.269	3.88e-59	Activated	TCL1A
EIF1	6.58e-63	-0.363418	0.997	0.999	1.29e-58	Activated	EIF1
BRK1	5.96e-62	0.494168	0.792	0.543	1.17e-57	Activated	BRK1
CXCR3	3.07e-61	0.347153	0.266	0.088	6.03e-57	Activated	CXCR3
CIB1	4.56e-61	0.460713	0.894	0.695	8.94e-57	Activated	CIB1
HLA-DPA1	4.91e-61	0.396638	0.996	0.977	9.63e-57	Activated	HLA-DPA1
VASP	1.18e-60	0.476345	0.74	0.457	2.32e-56	Activated	VASP
BCAS4	5.97e-60	0.374285	0.529	0.255	1.17e-55	Activated	BCAS4
S100A6	1.7e-59	0.576686	0.828	0.56	3.33e-55	Activated	S100A6
PPP1R18	1.81e-59	0.36066	0.473	0.223	3.54e-55	Activated	PPP1R18
FTH1	5.36e-59	-0.749072	0.998	0.998	1.05e-54	Activated	FTH1
ARPC5	1.13e-58	0.586719	0.738	0.499	2.22e-54	Activated	ARPC5
ITGB1	1.21e-58	0.597985	0.61	0.345	2.37e-54	Activated	ITGB1
BACE2	1.3e-57	0.25634	0.268	0.09	2.54e-53	Activated	BACE2
ARPC5L	1.25e-56	0.456654	0.601	0.341	2.45e-52	Activated	ARPC5L
LY86	2.26e-56	0.47277	0.643	0.361	4.44e-52	Activated	LY86
TWF2	3.48e-56	0.340033	0.454	0.215	6.83e-52	Activated	TWF2
SSBP4	5.14e-56	0.370056	0.611	0.329	1.01e-51	Activated	SSBP4
LCP1	5.54e-56	0.501433	0.782	0.529	1.09e-51	Activated	LCP1
KYNU	1.55e-55	0.293706	0.374	0.153	3.04e-51	Activated	KYNU
MRPL40	2.64e-55	0.350881	0.484	0.236	5.18e-51	Activated	MRPL40
RNASET2	5.39e-55	0.433747	0.951	0.783	1.06e-50	Activated	RNASET2
ZDHHC21	6.22e-55	0.31093	0.41	0.18	1.22e-50	Activated	ZDHHC21
TMEM123	7.18e-54	-0.908932	0.589	0.7	1.41e-49	Activated	TMEM123
CRIP2	9.04e-54	0.344575	0.321	0.124	1.77e-49	Activated	CRIP2
GNAI2	2.05e-53	0.451667	0.883	0.686	4.02e-49	Activated	GNAI2
LYL1	1.27e-52	0.34049	0.544	0.273	2.49e-48	Activated	LYL1
CTSZ	1.4e-52	0.440246	0.771	0.502	2.75e-48	Activated	CTSZ
TOR3A	4.33e-52	0.383889	0.615	0.343	8.49e-48	Activated	TOR3A
POU2F2	7.76e-52	0.475744	0.832	0.566	1.52e-47	Activated	POU2F2
MAP4K1	8.05e-52	0.316907	0.372	0.163	1.58e-47	Activated	MAP4K1
CSK	1.02e-51	0.427424	0.619	0.36	2e-47	Activated	CSK
SMARCB1	4.08e-51	0.425437	0.689	0.418	8e-47	Activated	SMARCB1
PPFIBP2	4.26e-51	0.28849	0.409	0.182	8.36e-47	Activated	PPFIBP2
SOX5	6.58e-51	0.280711	0.269	0.097	1.29e-46	Activated	SOX5
TFEB	1.32e-50	0.262372	0.432	0.196	2.58e-46	Activated	TFEB
ARHGAP25	1.65e-50	0.384618	0.719	0.425	3.23e-46	Activated	ARHGAP25
WEE1	2.52e-50	0.296162	0.385	0.169	4.94e-46	Activated	WEE1
CD70	5.14e-50	0.46021	0.309	0.126	1.01e-45	Activated	CD70
HLA-DPB1	7.9e-50	0.357183	1	0.975	1.55e-45	Activated	HLA-DPB1
MS4A1	1.89e-49	0.406025	0.981	0.849	3.7e-45	Activated	MS4A1
CSGALNACT1	3.04e-49	0.331006	0.402	0.188	5.95e-45	Activated	CSGALNACT1
GRN	5.56e-49	0.325227	0.48	0.242	1.09e-44	Activated	GRN
SND1	1.41e-48	0.36503	0.459	0.231	2.77e-44	Activated	SND1
CASP8	1.48e-48	0.377355	0.582	0.332	2.91e-44	Activated	CASP8
TRAPPC1	2.08e-48	0.414587	0.709	0.458	4.07e-44	Activated	TRAPPC1
JUND	2.15e-48	-0.430655	0.999	0.997	4.21e-44	Activated	JUND
TPI1	2.72e-48	0.409038	0.725	0.46	5.34e-44	Activated	TPI1
PPIA	4.02e-48	0.34072	0.992	0.956	7.89e-44	Activated	PPIA
NCF4	4.6e-48	0.310253	0.52	0.271	9.02e-44	Activated	NCF4
RAB31	6.15e-48	0.272929	0.32	0.13	1.21e-43	Activated	RAB31
LY96	1.73e-47	0.261439	0.351	0.152	3.39e-43	Activated	LY96
LAMTOR2	3.26e-47	0.308193	0.461	0.23	6.4e-43	Activated	LAMTOR2
MYL12A	5.44e-47	0.441402	0.927	0.81	1.07e-42	Activated	MYL12A
UCP2	8.05e-47	0.505586	0.844	0.655	1.58e-42	Activated	UCP2
MNDA	8.19e-47	0.270126	0.21	0.068	1.61e-42	Activated	MNDA
FGD2	9.62e-47	0.299197	0.468	0.233	1.89e-42	Activated	FGD2
IFI30	1.3e-46	0.285422	0.423	0.197	2.56e-42	Activated	IFI30
ATP5MC2	1.97e-46	0.362838	0.97	0.879	3.87e-42	Activated	ATP5MC2
SCIMP	1.08e-45	0.258606	0.302	0.121	2.12e-41	Activated	SCIMP
SP140	1.33e-45	0.362461	0.65	0.397	2.6e-41	Activated	SP140
BLK	1.54e-45	0.403543	0.735	0.475	3.01e-41	Activated	BLK
BTG1	2.44e-45	-0.552952	0.998	0.99	4.79e-41	Activated	BTG1
ITM2B	4.29e-45	-0.613869	0.704	0.771	8.42e-41	Activated	ITM2B
APBB1IP	7.17e-45	0.334614	0.643	0.381	1.41e-40	Activated	APBB1IP
YWHAH	8.48e-45	0.363019	0.505	0.27	1.66e-40	Activated	YWHAH
PTPN1	1e-44	0.398234	0.837	0.603	1.96e-40	Activated	PTPN1
MTMR14	1.01e-44	0.342118	0.49	0.266	1.99e-40	Activated	MTMR14
ST3GAL5	1.26e-44	0.355063	0.488	0.254	2.47e-40	Activated	ST3GAL5
SNX3	1.43e-44	0.429026	0.874	0.705	2.79e-40	Activated	SNX3
LITAF	1.88e-44	0.47821	0.823	0.587	3.69e-40	Activated	LITAF
SARAF	2.56e-44	-0.57376	0.933	0.932	5.02e-40	Activated	SARAF
SAMSN1	7.74e-44	0.39678	0.694	0.436	1.52e-39	Activated	SAMSN1
CD48	1.55e-43	0.337593	0.975	0.86	3.05e-39	Activated	CD48
MPG	2.47e-43	0.294138	0.513	0.274	4.84e-39	Activated	MPG
ZNF106	3.36e-43	0.305593	0.431	0.217	6.59e-39	Activated	ZNF106
CNN2	4.16e-43	0.408275	0.688	0.454	8.16e-39	Activated	CNN2
DDAH2	1.41e-42	0.325808	0.513	0.282	2.77e-38	Activated	DDAH2
GSTK1	1.55e-42	0.453387	0.713	0.476	3.03e-38	Activated	GSTK1
AHNAK	1.68e-42	0.381925	0.871	0.617	3.3e-38	Activated	AHNAK
GMFG	2.22e-42	0.41767	0.852	0.661	4.35e-38	Activated	GMFG
UPF3A	2.96e-42	0.326761	0.581	0.335	5.81e-38	Activated	UPF3A
GPSM3	6.29e-42	0.408527	0.858	0.687	1.23e-37	Activated	GPSM3
SYTL1	7.43e-42	0.323251	0.547	0.314	1.46e-37	Activated	SYTL1
GRHPR	1.3e-41	0.303022	0.468	0.247	2.55e-37	Activated	GRHPR
PTRHD1	1.52e-41	0.298009	0.52	0.29	2.97e-37	Activated	PTRHD1
SNRNP35	2.29e-41	0.255954	0.42	0.209	4.49e-37	Activated	SNRNP35
PLEK	2.43e-41	0.424036	0.479	0.266	4.77e-37	Activated	PLEK
APLP2	3.59e-41	-0.718268	0.165	0.361	7.04e-37	Activated	APLP2
TAGLN2	1.05e-40	0.384678	0.983	0.927	2.05e-36	Activated	TAGLN2
SYK	1.31e-40	0.375219	0.568	0.331	2.57e-36	Activated	SYK
CAPNS1	1.33e-40	0.352544	0.666	0.422	2.6e-36	Activated	CAPNS1
ECH1	1.73e-40	0.292379	0.564	0.319	3.4e-36	Activated	ECH1
NLRC5	2.61e-40	0.257575	0.408	0.201	5.12e-36	Activated	NLRC5
ATP6V0E1	2.62e-40	0.322223	0.866	0.63	5.14e-36	Activated	ATP6V0E1
PREX1	6.18e-40	0.277893	0.493	0.267	1.21e-35	Activated	PREX1
ARHGAP30	6.52e-40	0.309706	0.548	0.315	1.28e-35	Activated	ARHGAP30
PKM	7.48e-40	0.343739	0.668	0.417	1.47e-35	Activated	PKM
LRMP	8.43e-40	0.334573	0.524	0.3	1.65e-35	Activated	LRMP
G3BP2	1.04e-39	0.38862	0.841	0.625	2.03e-35	Activated	G3BP2
FAM102A	1.23e-39	0.269151	0.399	0.198	2.41e-35	Activated	FAM102A
DAAM1	1.34e-39	0.279071	0.384	0.188	2.63e-35	Activated	DAAM1
UPF2	2.01e-39	0.340606	0.624	0.381	3.94e-35	Activated	UPF2
MRPS6	4.71e-39	0.279023	0.487	0.265	9.23e-35	Activated	MRPS6
FAM49A	6.34e-39	0.314185	0.562	0.319	1.24e-34	Activated	FAM49A
COX5A	7.27e-39	0.330404	0.696	0.444	1.43e-34	Activated	COX5A
PLAC8	1.27e-38	0.549549	0.779	0.6	2.48e-34	Activated	PLAC8
CXCR4	1.39e-38	-0.650354	0.947	0.936	2.72e-34	Activated	CXCR4
SEL1L3	1.42e-38	0.3367	0.668	0.413	2.79e-34	Activated	SEL1L3
POU2AF1	3.22e-38	0.252268	0.56	0.311	6.31e-34	Activated	POU2AF1
IGHG1	5.11e-38	-0.879483	0.217	0.082	1e-33	Activated	IGHG1
TBCB	6.75e-38	0.312369	0.587	0.356	1.32e-33	Activated	TBCB
SELENOW	7.69e-38	0.264958	0.598	0.35	1.51e-33	Activated	SELENOW
CHCHD10	9.27e-38	0.331173	0.806	0.538	1.82e-33	Activated	CHCHD10
MARCKS	4.24e-37	0.442797	0.78	0.542	8.32e-33	Activated	MARCKS
SERPINB1	6.15e-37	0.292314	0.583	0.351	1.21e-32	Activated	SERPINB1
NT5C	7.86e-37	0.335689	0.638	0.41	1.54e-32	Activated	NT5C
HIGD2A	1.76e-36	0.353879	0.832	0.627	3.45e-32	Activated	HIGD2A
FLNA	2.54e-36	0.313188	0.671	0.424	4.98e-32	Activated	FLNA
OSBPL10	3.39e-36	0.281338	0.579	0.335	6.65e-32	Activated	OSBPL10
MYL12B	3.61e-36	0.302848	0.95	0.857	7.08e-32	Activated	MYL12B
DECR1	3.89e-36	0.2698	0.458	0.25	7.62e-32	Activated	DECR1
CHMP1B	4.67e-36	-0.916046	0.483	0.588	9.17e-32	Activated	CHMP1B
DUSP22	5.59e-36	0.301925	0.453	0.25	1.1e-31	Activated	DUSP22
PTP4A2	6.14e-36	0.333252	0.845	0.633	1.2e-31	Activated	PTP4A2
MYADM	6.93e-36	-0.705103	0.637	0.751	1.36e-31	Activated	MYADM
LY6E	7.57e-36	0.398279	0.822	0.614	1.48e-31	Activated	LY6E
JUNB	8.28e-36	-0.620882	0.961	0.962	1.62e-31	Activated	JUNB
FCGR2B	1.03e-35	0.278865	0.522	0.294	2.03e-31	Activated	FCGR2B
CFL1	1.35e-35	0.308465	0.981	0.957	2.65e-31	Activated	CFL1
FOSB	1.36e-35	-0.739275	0.787	0.835	2.68e-31	Activated	FOSB
TXN	2.21e-35	0.261827	0.594	0.348	4.34e-31	Activated	TXN
AKAP13	2.46e-35	0.328384	0.852	0.66	4.82e-31	Activated	AKAP13
CD53	2.63e-35	0.419089	0.849	0.674	5.16e-31	Activated	CD53
PRELID1	3.12e-35	0.278796	0.738	0.473	6.12e-31	Activated	PRELID1
HSH2D	3.35e-35	0.30764	0.596	0.368	6.57e-31	Activated	HSH2D
PLEKHJ1	4.54e-35	0.257512	0.513	0.295	8.9e-31	Activated	PLEKHJ1
RASGRP1	6.95e-35	0.344807	0.729	0.495	1.36e-30	Activated	RASGRP1
CD86	7.86e-35	0.252383	0.335	0.164	1.54e-30	Activated	CD86
BASP1	1.13e-34	0.366184	0.77	0.543	2.21e-30	Activated	BASP1
PRR13	1.26e-34	0.323062	0.743	0.526	2.48e-30	Activated	PRR13
GNB2	1.31e-34	0.279322	0.62	0.384	2.56e-30	Activated	GNB2
PPA1	1.32e-34	0.315646	0.595	0.362	2.6e-30	Activated	PPA1
CAP1	1.74e-34	0.334613	0.679	0.46	3.41e-30	Activated	CAP1
UBE2I	1.95e-34	0.335262	0.845	0.651	3.83e-30	Activated	UBE2I
ICAM3	2.25e-33	0.334186	0.805	0.607	4.41e-29	Activated	ICAM3
ZFAND6	2.86e-33	0.329325	0.732	0.514	5.61e-29	Activated	ZFAND6
ARPC4	3.65e-33	0.326274	0.701	0.496	7.16e-29	Activated	ARPC4
CYB561A3	4.57e-33	0.284177	0.607	0.376	8.95e-29	Activated	CYB561A3
S100A11	5.19e-33	0.29654	0.479	0.278	1.02e-28	Activated	S100A11
PTPN22	7.87e-33	0.28511	0.46	0.259	1.54e-28	Activated	PTPN22
ANKRD13A	1.36e-32	0.250687	0.576	0.345	2.66e-28	Activated	ANKRD13A
YBX3	1.69e-32	-0.882799	0.507	0.629	3.31e-28	Activated	YBX3
BANK1	2.04e-32	0.322392	0.96	0.821	4e-28	Activated	BANK1
MYO1G	4.75e-32	0.270241	0.51	0.301	9.32e-28	Activated	MYO1G
SNRNP25	6.86e-32	0.255798	0.421	0.231	1.35e-27	Activated	SNRNP25
P2RX5	8.29e-32	0.305714	0.594	0.372	1.63e-27	Activated	P2RX5
IL16	8.57e-32	0.273333	0.528	0.316	1.68e-27	Activated	IL16
GADD45B	8.92e-32	-0.760302	0.487	0.62	1.75e-27	Activated	GADD45B
GTF3C6	9.62e-32	0.254968	0.58	0.356	1.89e-27	Activated	GTF3C6
C1QBP	9.83e-32	0.305086	0.704	0.475	1.93e-27	Activated	C1QBP
PIKFYVE	1.11e-31	0.263696	0.512	0.294	2.18e-27	Activated	PIKFYVE
SEC11A	1.21e-31	0.283841	0.692	0.443	2.37e-27	Activated	SEC11A
HLA-DQA1	1.22e-31	0.305587	0.997	0.942	2.4e-27	Activated	HLA-DQA1
PNRC1	1.3e-31	-0.420076	0.922	0.917	2.55e-27	Activated	PNRC1
COX14	1.47e-31	0.277665	0.582	0.363	2.87e-27	Activated	COX14
ATP5PB	1.56e-31	0.306366	0.676	0.454	3.06e-27	Activated	ATP5PB
IRS2	2.29e-31	-0.638907	0.126	0.286	4.49e-27	Activated	IRS2
CUTA	2.87e-31	0.303861	0.713	0.484	5.63e-27	Activated	CUTA
WASF2	3.12e-31	0.30475	0.774	0.56	6.13e-27	Activated	WASF2
GTF3A	6.44e-31	0.336831	0.841	0.633	1.26e-26	Activated	GTF3A
SNX9	6.77e-31	-0.708608	0.484	0.585	1.33e-26	Activated	SNX9
LAMTOR4	9.02e-31	0.293755	0.76	0.54	1.77e-26	Activated	LAMTOR4
NFKBIA	1.14e-30	-0.502719	0.941	0.933	2.23e-26	Activated	NFKBIA
NDUFA12	1.34e-30	0.294657	0.569	0.363	2.63e-26	Activated	NDUFA12
PNOC	1.37e-30	0.260299	0.51	0.303	2.69e-26	Activated	PNOC
CD83	1.52e-30	-0.686733	0.887	0.867	2.99e-26	Activated	CD83
ISG15	2.81e-30	0.310382	0.596	0.381	5.51e-26	Activated	ISG15
MZT2A	2.83e-30	0.289148	0.73	0.501	5.55e-26	Activated	MZT2A
WDR1	3.92e-30	0.253365	0.489	0.289	7.68e-26	Activated	WDR1
CNPY3	4.11e-30	0.270772	0.624	0.408	8.05e-26	Activated	CNPY3
TMA7	4.58e-30	0.279918	0.952	0.837	8.97e-26	Activated	TMA7
IKZF3	5.2e-30	0.284261	0.611	0.394	1.02e-25	Activated	IKZF3
CSTB	6.34e-30	0.257801	0.524	0.32	1.24e-25	Activated	CSTB
ATP5MC3	1.14e-29	0.273382	0.802	0.576	2.23e-25	Activated	ATP5MC3
GNG5	1.66e-29	0.297437	0.726	0.501	3.26e-25	Activated	GNG5
BACH2	3.32e-29	-0.687515	0.248	0.385	6.52e-25	Activated	BACH2
SP110	6.83e-29	0.288606	0.749	0.535	1.34e-24	Activated	SP110
CD55	1.15e-28	-0.549527	0.84	0.849	2.26e-24	Activated	CD55
C9orf16	1.23e-28	0.29907	0.786	0.591	2.42e-24	Activated	C9orf16
DNAJC15	1.61e-28	0.25991	0.667	0.434	3.16e-24	Activated	DNAJC15
TCEA1	1.87e-28	0.267144	0.824	0.604	3.66e-24	Activated	TCEA1
IGHD	2.76e-28	-1.36717	0.166	0.32	5.41e-24	Activated	IGHD
ZFP36L2	3.84e-28	-0.614887	0.858	0.863	7.53e-24	Activated	ZFP36L2
TBC1D10C	8.15e-28	0.274742	0.655	0.442	1.6e-23	Activated	TBC1D10C
TUBA1A	1.02e-27	-0.676896	0.722	0.751	2e-23	Activated	TUBA1A
SASH3	1.06e-27	0.252239	0.527	0.328	2.08e-23	Activated	SASH3
ATP5IF1	2.37e-27	0.251591	0.66	0.431	4.64e-23	Activated	ATP5IF1
MTPN	2.63e-27	0.282951	0.847	0.672	5.15e-23	Activated	MTPN
PARP1	2.99e-27	0.289579	0.734	0.518	5.85e-23	Activated	PARP1
ATP6V0B	6.47e-27	0.280106	0.775	0.548	1.27e-22	Activated	ATP6V0B
FNBP1	9.83e-27	0.279035	0.823	0.623	1.93e-22	Activated	FNBP1
PCSK7	9.96e-27	0.274617	0.641	0.428	1.95e-22	Activated	PCSK7
YPEL3	1.56e-26	0.284722	0.803	0.596	3.07e-22	Activated	YPEL3
AREG	1.66e-26	-0.805388	0.23	0.379	3.26e-22	Activated	AREG
KDM6B	2.63e-26	-0.582068	0.716	0.729	5.16e-22	Activated	KDM6B
PNISR	3.96e-26	0.279345	0.929	0.792	7.76e-22	Activated	PNISR
JUN	4.35e-26	-0.695928	0.839	0.859	8.54e-22	Activated	JUN
THEMIS2	6.27e-26	0.25988	0.397	0.231	1.23e-21	Activated	THEMIS2
ANP32B	1.03e-25	0.27354	0.848	0.678	2.02e-21	Activated	ANP32B
RASGRP2	1.42e-25	0.254376	0.723	0.519	2.79e-21	Activated	RASGRP2
MX1	1.65e-25	0.262026	0.472	0.291	3.23e-21	Activated	MX1
UBALD2	1.97e-25	-0.465171	0.721	0.746	3.86e-21	Activated	UBALD2
COX5B	2.21e-25	0.269261	0.823	0.645	4.33e-21	Activated	COX5B
LAMTOR5	3.08e-25	0.271436	0.845	0.661	6.05e-21	Activated	LAMTOR5
TSPAN13	3.81e-25	-0.506243	0.101	0.238	7.46e-21	Activated	TSPAN13
ENO1	5.82e-25	0.267245	0.78	0.592	1.14e-20	Activated	ENO1
ACTR3	2.17e-24	0.269735	0.745	0.562	4.25e-20	Activated	ACTR3
GABARAPL1	2.35e-24	-0.506337	0.099	0.234	4.6e-20	Activated	GABARAPL1
IGHG4	2.51e-24	-1.25086	0.18	0.077	4.91e-20	Activated	IGHG4
SATB1	2.85e-24	-0.509802	0.108	0.242	5.6e-20	Activated	SATB1
FAM107B	8.76e-24	0.309521	0.854	0.697	1.72e-19	Activated	FAM107B
SLC25A5	1.51e-23	0.343326	0.891	0.768	2.96e-19	Activated	SLC25A5
GDI2	1.96e-23	0.276112	0.663	0.47	3.84e-19	Activated	GDI2
ATP5F1B	2.64e-23	0.277122	0.755	0.56	5.18e-19	Activated	ATP5F1B
ACTR2	3.04e-23	0.261929	0.879	0.722	5.95e-19	Activated	ACTR2
GRASP	3.28e-23	-0.549448	0.771	0.765	6.44e-19	Activated	GRASP
NAP1L1	3.4e-23	0.259165	0.951	0.864	6.67e-19	Activated	NAP1L1
PRDM2	2.13e-22	0.266565	0.894	0.755	4.17e-18	Activated	PRDM2
TRAF4	1.06e-21	0.266131	0.666	0.469	2.08e-17	Activated	TRAF4
FOS	1.39e-21	-0.675085	0.709	0.772	2.72e-17	Activated	FOS
YPEL5	1.53e-21	-0.439659	0.929	0.919	3e-17	Activated	YPEL5
EVI2B	2.08e-21	0.259767	0.805	0.624	4.08e-17	Activated	EVI2B
IL4R	8e-21	-0.585349	0.229	0.345	1.57e-16	Activated	IL4R
SELENOK	1.08e-20	-0.392981	0.822	0.798	2.12e-16	Activated	SELENOK
LDHB	3.09e-20	0.383877	0.358	0.23	6.06e-16	Activated	LDHB
FOXP1	5.26e-20	-0.541342	0.718	0.742	1.03e-15	Activated	FOXP1
LIMD2	6.78e-20	0.257867	0.955	0.908	1.33e-15	Activated	LIMD2
SMAP2	8.32e-20	-0.407711	0.852	0.865	1.63e-15	Activated	SMAP2
IGHG2	3.29e-19	-0.761487	0.124	0.051	6.46e-15	Activated	IGHG2
DUSP1	7.25e-19	-0.550899	0.714	0.741	1.42e-14	Activated	DUSP1
VPREB3	3.79e-18	-0.4814	0.229	0.352	7.43e-14	Activated	VPREB3
DDX5	3.67e-17	-0.256268	0.993	0.98	7.19e-13	Activated	DDX5
CALR	1.01e-16	-0.50341	0.792	0.764	1.98e-12	Activated	CALR
PLEKHA1	1.03e-16	-0.359964	0.082	0.183	2.02e-12	Activated	PLEKHA1
IGHG3	1.33e-16	-0.701946	0.151	0.07	2.61e-12	Activated	IGHG3
MXI1	2.55e-16	-0.464958	0.223	0.325	4.99e-12	Activated	MXI1
C7orf50	5.15e-16	-0.480465	0.534	0.6	1.01e-11	Activated	C7orf50
H1FX	8.15e-16	-0.506541	0.058	0.153	1.6e-11	Activated	H1FX
ZNF331	1.12e-15	-0.52844	0.604	0.653	2.2e-11	Activated	ZNF331
SRSF3	2.76e-15	-0.352479	0.912	0.882	5.41e-11	Activated	SRSF3
H1-10	3.19e-15	-0.534853	0.073	0.169	6.26e-11	Activated	H1-10
ZBTB10	4.42e-15	-0.436831	0.238	0.331	8.67e-11	Activated	ZBTB10
MCTP2	1.15e-14	-0.300249	0.075	0.169	2.26e-10	Activated	MCTP2
KLF3	1.38e-14	-0.495023	0.574	0.623	2.71e-10	Activated	KLF3
MAP3K8	1.98e-14	0.30212	0.73	0.594	3.88e-10	Activated	MAP3K8
PMEPA1	2.27e-14	-0.615912	0.507	0.557	4.45e-10	Activated	PMEPA1
IL21R	2.31e-14	-0.296745	0.075	0.166	4.53e-10	Activated	IL21R
SEC11C	5.14e-14	-0.563996	0.659	0.427	1.01e-09	Activated	SEC11C
FCER2	7.92e-14	-0.55078	0.266	0.345	1.55e-09	Activated	FCER2
REL	2.93e-13	-0.358168	0.932	0.88	5.74e-09	Activated	REL
CD69	3.64e-13	-0.700131	0.775	0.779	7.14e-09	Activated	CD69
IGHA1	1.04e-12	-1.81823	0.185	0.105	2.03e-08	Activated	IGHA1
BIRC3	1.26e-12	-0.451613	0.808	0.785	2.47e-08	Activated	BIRC3
DNAJA1	1.96e-12	-0.347113	0.788	0.767	3.85e-08	Activated	DNAJA1
CD38	2.05e-12	-0.598633	0.09	0.169	4.03e-08	Activated	CD38
NFKBID	2.11e-12	-0.440567	0.732	0.706	4.14e-08	Activated	NFKBID
FADS3	7.06e-12	-0.391685	0.146	0.232	1.38e-07	Activated	FADS3
PCDH9	7.19e-12	-0.328417	0.048	0.12	1.41e-07	Activated	PCDH9
SNX29	8.15e-12	-0.362789	0.217	0.3	1.6e-07	Activated	SNX29
SERTAD1	1.93e-11	-0.442432	0.338	0.401	3.78e-07	Activated	SERTAD1
BTG2	3.18e-11	-0.347143	0.934	0.925	6.24e-07	Activated	BTG2
IGHM	3.19e-11	-0.452202	0.245	0.361	6.25e-07	Activated	IGHM
BCL6	3.2e-11	-0.25415	0.055	0.126	6.28e-07	Activated	BCL6
FAM133B	4.09e-11	-0.330402	0.829	0.791	8.01e-07	Activated	FAM133B
LAPTM5	5.89e-11	-0.266565	0.981	0.96	1.15e-06	Activated	LAPTM5
PIK3IP1	7.2e-11	-0.423462	0.34	0.399	1.41e-06	Activated	PIK3IP1
NUCB2	7.48e-11	-0.326396	0.087	0.162	1.47e-06	Activated	NUCB2
ARL4A	9.88e-11	-0.424711	0.606	0.614	1.94e-06	Activated	ARL4A
IGHA2	1.03e-10	-0.754552	0.102	0.05	2.01e-06	Activated	IGHA2
AQP3	1.06e-10	-0.277034	0.046	0.112	2.09e-06	Activated	AQP3
DDX24	1.58e-10	-0.271735	0.791	0.786	3.11e-06	Activated	DDX24
JARID2	1.85e-10	-0.37658	0.257	0.326	3.63e-06	Activated	JARID2
JCHAIN	2e-10	-1.95582	0.574	0.429	3.92e-06	Activated	JCHAIN
SEPTIN6	4.6e-10	0.271681	0.438	0.352	9.03e-06	Activated	SEPTIN6
AGO2	6.43e-10	-0.397073	0.431	0.47	1.26e-05	Activated	AGO2
IRF1	6.88e-10	-0.344601	0.824	0.808	1.35e-05	Activated	IRF1
HSPA5	1.14e-09	-0.581936	0.656	0.612	2.23e-05	Activated	HSPA5
ACSM3	1.86e-09	-0.332304	0.056	0.118	3.65e-05	Activated	ACSM3
VPS37B	5.12e-09	-0.324613	0.336	0.389	0.000100356	Activated	VPS37B
CLEC2D	7.31e-09	-0.383014	0.55	0.575	0.000143271	Activated	CLEC2D
RAB21	1.32e-08	-0.349759	0.557	0.565	0.000258168	Activated	RAB21
TSC22D3	1.59e-08	-0.276885	0.964	0.932	0.000311452	Activated	TSC22D3
SSR3	1.82e-08	-0.344693	0.485	0.313	0.00035636	Activated	SSR3
PDE3B	2.16e-08	-0.290838	0.121	0.186	0.000422716	Activated	PDE3B
INTS6	2.33e-08	-0.360239	0.537	0.553	0.000456899	Activated	INTS6
BZW1	2.89e-08	-0.26149	0.776	0.739	0.000567322	Activated	BZW1
TNFAIP3	3.49e-08	-0.45075	0.544	0.55	0.000684087	Activated	TNFAIP3
GSTP1	4.54e-08	-0.297889	0.392	0.449	0.000890962	Activated	GSTP1
MAN1A1	4.9e-08	-0.354188	0.154	0.214	0.000961616	Activated	MAN1A1
TAPT1	4.94e-08	-0.270799	0.115	0.176	0.000968375	Activated	TAPT1
MGAT5	6.17e-08	-0.274889	0.124	0.186	0.00120982	Activated	MGAT5
NR4A2	6.84e-08	-0.388044	0.721	0.711	0.00134207	Activated	NR4A2
PRDM1	8.81e-08	-0.299042	0.067	0.123	0.00172847	Activated	PRDM1
PPIB	9.24e-08	-0.621149	0.857	0.678	0.00181191	Activated	PPIB
ARID5A	1.44e-07	-0.337879	0.494	0.514	0.00283347	Activated	ARID5A
EIF4A2	1.53e-07	-0.268756	0.803	0.757	0.00300372	Activated	EIF4A2
KLF4	2.24e-07	-0.453772	0.139	0.197	0.0043882	Activated	KLF4
NCK2	3.21e-07	-0.378699	0.312	0.349	0.00629353	Activated	NCK2
ABCG1	3.46e-07	-0.313226	0.169	0.227	0.00678395	Activated	ABCG1
FOXO1	5.35e-07	-0.250038	0.154	0.213	0.0104979	Activated	FOXO1
TUBA1B	5.93e-07	-0.379468	0.619	0.601	0.011627	Activated	TUBA1B
TMED10	6.46e-07	-0.317792	0.536	0.508	0.0126671	Activated	TMED10
PPP1CB	6.68e-07	-0.333095	0.716	0.684	0.0131014	Activated	PPP1CB
ZFP36L1	8.22e-07	-0.371738	0.734	0.712	0.0161173	Activated	ZFP36L1
CCPG1	9.14e-07	-0.277907	0.321	0.367	0.0179315	Activated	CCPG1
TSPYL1	9.56e-07	-0.305798	0.356	0.394	0.0187543	Activated	TSPYL1
TSPYL2	1.07e-06	-0.270728	0.189	0.246	0.0210025	Activated	TSPYL2
CCND3	1.14e-06	-0.297307	0.303	0.345	0.0223549	Activated	CCND3
TUBB4B	1.53e-06	-0.315803	0.645	0.626	0.0300827	Activated	TUBB4B
MARCKSL1	1.57e-06	-0.316665	0.311	0.355	0.0308609	Activated	MARCKSL1
SAV1	1.58e-06	-0.263841	0.154	0.207	0.0309292	Activated	SAV1
NRIP1	1.59e-06	-0.263063	0.148	0.202	0.0312015	Activated	NRIP1
TTC3	1.6e-06	-0.293379	0.586	0.577	0.0314486	Activated	TTC3
CCR7	2e-06	-0.425561	0.511	0.519	0.0392493	Activated	CCR7
NFKBIZ	2.11e-06	-0.322279	0.31	0.356	0.0413419	Activated	NFKBIZ
DNAJB9	2.15e-06	-0.310398	0.235	0.282	0.042078	Activated	DNAJB9
TGIF1	2.29e-06	-0.339338	0.331	0.366	0.044987	Activated	TGIF1
CCDC191	2.31e-06	-0.326453	0.076	0.123	0.0452373	Activated	CCDC191
ELL2	2.34e-06	-0.333072	0.358	0.383	0.0458741	Activated	ELL2
YBX3.1	8.29e-272	-1.62082	0.298	0.726	1.62e-267	MBC	YBX3
RPS14	3.48e-238	0.396109	0.999	0.998	6.83e-234	MBC	RPS14
MARCKS.1	3.47e-207	1.13106	0.796	0.491	6.8e-203	MBC	MARCKS
RPS18	1.64e-186	0.363218	1	1	3.22e-182	MBC	RPS18
RPS25	6.07e-181	0.344609	0.998	0.998	1.19e-176	MBC	RPS25
EEF1A1	1.3e-171	0.303502	1	1	2.55e-167	MBC	EEF1A1
RPS20	6.18e-166	0.401724	0.997	0.993	1.21e-161	MBC	RPS20
RPL14	6.23e-164	0.340113	0.998	0.998	1.22e-159	MBC	RPL14
RPS16	3.96e-159	0.282369	0.998	0.999	7.76e-155	MBC	RPS16
RPL30	2.22e-157	0.31243	1	1	4.36e-153	MBC	RPL30
TCL1A.1	1.01e-151	-1.30207	0.026	0.314	1.98e-147	MBC	TCL1A
RPL32	2.42e-151	0.308117	0.998	0.999	4.74e-147	MBC	RPL32
RPL21	4.4e-145	0.304078	0.999	0.999	8.64e-141	MBC	RPL21
RPLP2	2.86e-138	0.28516	0.999	0.999	5.61e-134	MBC	RPLP2
RPS6	1.17e-135	0.28042	0.998	0.999	2.3e-131	MBC	RPS6
RPL9	1.29e-135	0.290217	0.997	0.999	2.52e-131	MBC	RPL9
RPL11	2.17e-130	0.256104	1	0.999	4.25e-126	MBC	RPL11
KLF3.1	2.74e-130	-0.91419	0.415	0.688	5.37e-126	MBC	KLF3
RPS3	5.19e-128	0.293828	0.999	0.999	1.02e-123	MBC	RPS3
RPL23A	7.99e-127	0.253987	0.998	0.999	1.57e-122	MBC	RPL23A
LTB.1	2.02e-122	0.546042	0.968	0.779	3.96e-118	MBC	LTB
RPS15A	2.27e-122	0.278553	0.997	0.999	4.46e-118	MBC	RPS15A
EEF1B2	3.68e-121	0.364515	0.993	0.991	7.21e-117	MBC	EEF1B2
NFKBIA.1	4.43e-120	0.621283	0.978	0.919	8.7e-116	MBC	NFKBIA
RPL13	1.14e-118	0.2507	1	1	2.24e-114	MBC	RPL13
RPS27A	5.16e-116	0.251377	0.998	1	1.01e-111	MBC	RPS27A
RPL3	6.35e-114	0.257894	0.998	0.998	1.24e-109	MBC	RPL3
RPLP1	1.54e-111	0.286015	1	1	3.02e-107	MBC	RPLP1
RPL27A	2.17e-108	0.347183	0.997	0.996	4.26e-104	MBC	RPL27A
RPS29	2.18e-102	0.333465	0.999	0.999	4.27e-98	MBC	RPS29
MYL6	1.47e-97	-0.437548	0.92	0.947	2.89e-93	MBC	MYL6
CLEC2D.1	6.74e-95	-0.652819	0.387	0.637	1.32e-90	MBC	CLEC2D
CD70.1	8.57e-92	0.550652	0.28	0.101	1.68e-87	MBC	CD70
ARHGAP24	1.74e-89	0.504276	0.381	0.172	3.41e-85	MBC	ARHGAP24
CD79A	2.29e-89	-0.495134	0.986	0.989	4.49e-85	MBC	CD79A
RPS27	2.47e-89	0.276181	1	1	4.84e-85	MBC	RPS27
RPL34	2.7e-89	0.257116	1	0.999	5.3e-85	MBC	RPL34
CD82.1	3.46e-88	0.528286	0.624	0.393	6.78e-84	MBC	CD82
RPS28	3.66e-88	0.290775	0.999	0.998	7.17e-84	MBC	RPS28
IL2RA	7.47e-88	0.450423	0.187	0.048	1.47e-83	MBC	IL2RA
PLPP5.1	8.16e-88	-0.699698	0.214	0.453	1.6e-83	MBC	PLPP5
TMSB10	1.69e-87	-0.459076	0.997	0.998	3.31e-83	MBC	TMSB10
APLP2.1	1.82e-87	-0.661007	0.163	0.399	3.57e-83	MBC	APLP2
TOMM7	3.28e-86	0.378038	0.962	0.922	6.42e-82	MBC	TOMM7
RPS12	5.27e-85	0.259399	0.999	1	1.03e-80	MBC	RPS12
SERF2	5.96e-85	-0.443914	0.952	0.96	1.17e-80	MBC	SERF2
DBI	2.4e-84	-0.648921	0.601	0.758	4.71e-80	MBC	DBI
RPL39	4.76e-83	0.278927	0.997	0.998	9.34e-79	MBC	RPL39
RPL38	1.33e-80	0.32947	0.997	0.986	2.61e-76	MBC	RPL38
IGHD.1	2.04e-78	-1.45161	0.15	0.355	4.01e-74	MBC	IGHD
SARAF.1	4.35e-77	-0.543526	0.881	0.951	8.52e-73	MBC	SARAF
S100A10.1	7.48e-77	0.575361	0.709	0.473	1.47e-72	MBC	S100A10
ISG20	2.31e-75	-0.59516	0.815	0.883	4.53e-71	MBC	ISG20
IER5	1.44e-73	0.447501	0.828	0.675	2.83e-69	MBC	IER5
ZBTB20	3.57e-72	0.571171	0.638	0.462	7.01e-68	MBC	ZBTB20
FTH1.1	8.66e-72	-0.556822	0.997	0.998	1.7e-67	MBC	FTH1
SEC61B	1.16e-71	-0.695811	0.771	0.819	2.28e-67	MBC	SEC61B
SAMSN1.1	2.68e-69	0.513729	0.607	0.418	5.26e-65	MBC	SAMSN1
CD38.1	1.07e-68	-0.746009	0.04	0.201	2.09e-64	MBC	CD38
RPL36	2.55e-68	0.279427	0.999	0.994	5e-64	MBC	RPL36
KLF6	5.6e-68	0.452954	0.948	0.877	1.1e-63	MBC	KLF6
CREM.1	1.62e-64	-0.742097	0.57	0.714	3.17e-60	MBC	CREM
RILPL2.1	7.43e-63	0.42384	0.696	0.479	1.46e-58	MBC	RILPL2
SHISA8	6.34e-62	0.365401	0.218	0.084	1.24e-57	MBC	SHISA8
ARL4C	1.56e-61	-0.545501	0.408	0.615	3.05e-57	MBC	ARL4C
PMEPA1.1	2.53e-61	-0.67123	0.41	0.6	4.97e-57	MBC	PMEPA1
IGHM.1	1.24e-60	-1.27052	0.206	0.397	2.42e-56	MBC	IGHM
STK17B	1.91e-59	-0.445448	0.705	0.829	3.74e-55	MBC	STK17B
COCH	2.99e-59	0.382886	0.156	0.049	5.86e-55	MBC	COCH
GNAS	3.02e-59	-0.348131	0.962	0.964	5.92e-55	MBC	GNAS
LAPTM5.1	8.62e-59	-0.416436	0.964	0.962	1.69e-54	MBC	LAPTM5
DUSP5	6.14e-58	-0.539882	0.225	0.414	1.2e-53	MBC	DUSP5
TUBB6	1.04e-57	-0.522448	0.092	0.257	2.04e-53	MBC	TUBB6
RPL31	3.94e-56	0.266333	0.988	0.973	7.73e-52	MBC	RPL31
RPS21	1.71e-55	0.325304	0.995	0.991	3.34e-51	MBC	RPS21
CLEC2B	3.63e-55	-0.628217	0.151	0.324	7.12e-51	MBC	CLEC2B
SSPN	2.22e-53	0.388422	0.199	0.081	4.36e-49	MBC	SSPN
BASP1.1	7.39e-53	0.435591	0.688	0.528	1.45e-48	MBC	BASP1
CYBA	4.04e-52	-0.368308	0.983	0.978	7.93e-48	MBC	CYBA
CAMK2D	4.2e-52	-0.472777	0.216	0.396	8.23e-48	MBC	CAMK2D
GPR18	6.78e-52	-0.444975	0.078	0.23	1.33e-47	MBC	GPR18
RRBP1.1	2.79e-51	-0.545063	0.091	0.244	5.47e-47	MBC	RRBP1
MAN1A1.1	1.72e-50	-0.477066	0.096	0.246	3.37e-46	MBC	MAN1A1
PCDH9.1	3.99e-50	-0.399051	0.022	0.142	7.82e-46	MBC	PCDH9
BCL7A	9.1e-50	-0.483915	0.106	0.261	1.78e-45	MBC	BCL7A
MXI1.1	1.64e-49	-0.495401	0.189	0.356	3.22e-45	MBC	MXI1
NEIL1.1	2.42e-49	-0.852726	0.27	0.42	4.75e-45	MBC	NEIL1
C16orf74	4.57e-49	-0.350084	0.137	0.307	8.95e-45	MBC	C16orf74
MZB1	2.51e-48	-1.93104	0.227	0.381	4.92e-44	MBC	MZB1
TMEM123.1	1.74e-47	-0.649616	0.607	0.715	3.42e-43	MBC	TMEM123
GABARAPL1.1	3.3e-47	-0.475014	0.109	0.256	6.47e-43	MBC	GABARAPL1
GPR183.1	6.29e-47	0.377526	0.742	0.575	1.23e-42	MBC	GPR183
CHCHD10.1	8.29e-47	0.384972	0.678	0.533	1.63e-42	MBC	CHCHD10
BCL2A1	1.28e-46	0.497034	0.618	0.448	2.5e-42	MBC	BCL2A1
CALR.1	3.01e-46	-0.577789	0.705	0.789	5.9e-42	MBC	CALR
TNFRSF13B.1	8.63e-46	0.35987	0.462	0.301	1.69e-41	MBC	TNFRSF13B
LMNA	9.65e-46	0.641911	0.513	0.374	1.89e-41	MBC	LMNA
IRS2.1	1.38e-45	-0.518265	0.155	0.307	2.71e-41	MBC	IRS2
BORCS5	4.33e-45	-0.407787	0.263	0.44	8.49e-41	MBC	BORCS5
MYADM.1	7.57e-45	-0.548815	0.639	0.772	1.48e-40	MBC	MYADM
ABRACL	1.69e-44	-0.330627	0.16	0.32	3.31e-40	MBC	ABRACL
PIM3	9.22e-44	0.375647	0.789	0.656	1.81e-39	MBC	PIM3
TMSB4X.1	1.94e-43	-0.360272	0.999	0.998	3.8e-39	MBC	TMSB4X
CYTIP	2.06e-43	-0.37911	0.73	0.814	4.03e-39	MBC	CYTIP
TNFRSF17	2.67e-43	-0.585595	0.013	0.111	5.24e-39	MBC	TNFRSF17
NAP1L1.1	3.43e-43	0.300038	0.91	0.862	6.73e-39	MBC	NAP1L1
SELENOM	6.26e-43	0.266667	0.213	0.099	1.23e-38	MBC	SELENOM
RABAC1.1	1.12e-42	-0.540361	0.535	0.638	2.2e-38	MBC	RABAC1
CHST2	1.35e-42	-0.27788	0.046	0.167	2.64e-38	MBC	CHST2
IL4R.1	1.47e-42	-0.542848	0.223	0.369	2.88e-38	MBC	IL4R
CCR7.1	1.81e-42	0.41201	0.647	0.473	3.55e-38	MBC	CCR7
FNBP1.1	3.84e-42	0.350937	0.739	0.615	7.52e-38	MBC	FNBP1
DEF8	9.81e-42	-0.308842	0.136	0.288	1.92e-37	MBC	DEF8
CRIP2.1	5.62e-41	0.369468	0.234	0.118	1.1e-36	MBC	CRIP2
SNX9.1	6.59e-41	-0.472627	0.46	0.612	1.29e-36	MBC	SNX9
CD72	1.2e-40	-0.37767	0.092	0.224	2.35e-36	MBC	CD72
FCRL5	1.32e-40	-0.398274	0.114	0.257	2.6e-36	MBC	FCRL5
FOXP1.1	1.48e-40	-0.509485	0.672	0.762	2.89e-36	MBC	FOXP1
MCTP2.1	1.5e-40	-0.302147	0.065	0.191	2.93e-36	MBC	MCTP2
FCER2.1	4.49e-40	-0.540434	0.229	0.374	8.81e-36	MBC	FCER2
ITM2C	4.79e-40	-1.0063	0.203	0.34	9.39e-36	MBC	ITM2C
BACH2.1	1.59e-39	-0.519239	0.264	0.406	3.11e-35	MBC	BACH2
SATB1.1	1.64e-39	-0.437189	0.127	0.261	3.21e-35	MBC	SATB1
ZEB2	4.19e-39	-0.458582	0.355	0.507	8.22e-35	MBC	ZEB2
AHNAK.1	1.51e-38	0.406381	0.742	0.614	2.96e-34	MBC	AHNAK
RGS19.1	5.6e-38	0.365043	0.515	0.38	1.1e-33	MBC	RGS19
FAM3C.1	2.14e-37	-0.414492	0.266	0.419	4.2e-33	MBC	FAM3C
PLEKHA2	2.29e-37	-0.418474	0.331	0.482	4.49e-33	MBC	PLEKHA2
BCL2	5.08e-37	0.36343	0.491	0.349	9.96e-33	MBC	BCL2
POMP	2.91e-36	-0.329446	0.637	0.723	5.71e-32	MBC	POMP
TLE1	3.13e-36	-0.416203	0.258	0.409	6.14e-32	MBC	TLE1
BLK.1	3.78e-36	0.360721	0.61	0.47	7.42e-32	MBC	BLK
PDIA4	4.9e-36	-0.578944	0.08	0.193	9.6e-32	MBC	PDIA4
SWAP70	5.92e-36	0.319366	0.692	0.557	1.16e-31	MBC	SWAP70
ENC1	7.08e-36	-0.357724	0.04	0.142	1.39e-31	MBC	ENC1
HIPK2	1.02e-35	0.545312	0.343	0.227	1.99e-31	MBC	HIPK2
BANK1.1	1.35e-35	0.2654	0.932	0.804	2.65e-31	MBC	BANK1
ITGB2	2e-35	-0.40357	0.325	0.469	3.93e-31	MBC	ITGB2
EGR1	3.32e-35	0.483304	0.253	0.138	6.52e-31	MBC	EGR1
MACROD2	4.28e-35	-0.294654	0.033	0.129	8.4e-31	MBC	MACROD2
PDIA3	7.66e-35	-0.378494	0.508	0.623	1.5e-30	MBC	PDIA3
CDK2AP2	1.78e-34	-0.306806	0.194	0.339	3.49e-30	MBC	CDK2AP2
GALNT2	1.92e-34	-0.252699	0.09	0.212	3.76e-30	MBC	GALNT2
BTG1.1	2.16e-34	-0.381351	0.991	0.991	4.23e-30	MBC	BTG1
RFTN1	2.41e-34	-0.286227	0.174	0.316	4.72e-30	MBC	RFTN1
RHOH	7.15e-34	-0.358693	0.642	0.76	1.4e-29	MBC	RHOH
FCRL1.1	7.26e-34	-0.454586	0.31	0.444	1.42e-29	MBC	FCRL1
S100A6.1	7.7e-34	0.25225	0.709	0.551	1.51e-29	MBC	S100A6
CTSH.1	2.74e-33	0.263514	0.561	0.405	5.38e-29	MBC	CTSH
LYN	3.31e-33	-0.408419	0.714	0.8	6.49e-29	MBC	LYN
PDIA6	4.46e-33	-0.563266	0.447	0.55	8.75e-29	MBC	PDIA6
LMAN2	6.11e-33	-0.453065	0.299	0.423	1.2e-28	MBC	LMAN2
PLP2	1.12e-32	0.302596	0.693	0.58	2.2e-28	MBC	PLP2
CD9	1.28e-32	-0.32979	0.029	0.118	2.5e-28	MBC	CD9
OS9	1.37e-32	-0.273735	0.189	0.329	2.69e-28	MBC	OS9
TSPAN13.1	2.19e-32	-0.397729	0.134	0.253	4.29e-28	MBC	TSPAN13
DNAJC1	3.12e-32	-0.283281	0.103	0.222	6.12e-28	MBC	DNAJC1
TNFRSF13C	3.57e-32	0.267488	0.921	0.817	7e-28	MBC	TNFRSF13C
RBM38	4.07e-32	-0.392366	0.789	0.837	7.99e-28	MBC	RBM38
RGS2	8.69e-32	-0.65994	0.522	0.636	1.7e-27	MBC	RGS2
STT3B	1.1e-31	-0.301261	0.199	0.334	2.16e-27	MBC	STT3B
PAIP2.1	1.13e-31	-0.333576	0.553	0.674	2.22e-27	MBC	PAIP2
TPD52	1.28e-31	-0.318614	0.296	0.441	2.51e-27	MBC	TPD52
YPEL5.1	1.3e-31	-0.383673	0.894	0.93	2.54e-27	MBC	YPEL5
TENT5C.1	1.49e-31	-0.387786	0.455	0.575	2.91e-27	MBC	TENT5C
TBC1D1.1	3.23e-31	-0.314917	0.204	0.342	6.34e-27	MBC	TBC1D1
CD44	6.54e-31	0.307042	0.833	0.737	1.28e-26	MBC	CD44
DGKD	1.57e-30	-0.342445	0.323	0.462	3.08e-26	MBC	DGKD
PHACTR1	7.41e-30	-0.415004	0.503	0.626	1.45e-25	MBC	PHACTR1
FGR	7.61e-30	-0.258872	0.085	0.193	1.49e-25	MBC	FGR
AGPAT5	1.1e-29	-0.323297	0.151	0.274	2.15e-25	MBC	AGPAT5
CHCHD2	1.24e-29	-0.270565	0.921	0.926	2.42e-25	MBC	CHCHD2
TRAF4.1	1.54e-29	0.280578	0.589	0.458	3.01e-25	MBC	TRAF4
STMN1	1.78e-29	-0.342279	0.093	0.201	3.49e-25	MBC	STMN1
SPCS2	2.3e-29	-0.588923	0.537	0.609	4.51e-25	MBC	SPCS2
ZBP1	3e-29	-0.333914	0.138	0.255	5.89e-25	MBC	ZBP1
AP1S3	3.33e-29	0.260924	0.29	0.179	6.54e-25	MBC	AP1S3
PLD4	3.72e-29	-0.33156	0.108	0.219	7.3e-25	MBC	PLD4
CDCA7L	4e-29	-0.325573	0.195	0.324	7.85e-25	MBC	CDCA7L
ITM2B.1	4.14e-29	-0.350552	0.701	0.785	8.12e-25	MBC	ITM2B
RERE	6.36e-29	-0.285827	0.212	0.344	1.25e-24	MBC	RERE
NUCB2.1	7.59e-29	-0.353218	0.079	0.179	1.49e-24	MBC	NUCB2
SELENOK.1	8.82e-29	-0.353954	0.751	0.819	1.73e-24	MBC	SELENOK
AQP3.1	1.26e-28	-0.326109	0.041	0.127	2.47e-24	MBC	AQP3
TIMM8B	1.53e-28	-0.261721	0.125	0.24	3.01e-24	MBC	TIMM8B
TCF7	3.74e-28	0.270863	0.264	0.161	7.34e-24	MBC	TCF7
HSPD1	5.67e-28	-0.43115	0.484	0.591	1.11e-23	MBC	HSPD1
CBLB	6.45e-28	-0.329033	0.227	0.351	1.26e-23	MBC	CBLB
FCRLA	7.33e-28	-0.344472	0.258	0.382	1.44e-23	MBC	FCRLA
UBE2I.1	7.66e-28	0.300755	0.733	0.653	1.5e-23	MBC	UBE2I
P4HB	1.15e-27	-0.492309	0.291	0.4	2.26e-23	MBC	P4HB
CALM1	1.27e-27	-0.258782	0.97	0.97	2.48e-23	MBC	CALM1
SLA	1.41e-27	-0.297411	0.11	0.22	2.76e-23	MBC	SLA
B4GALT1	4.09e-27	-0.354886	0.477	0.583	8.02e-23	MBC	B4GALT1
RPS27L	4.64e-27	-0.378771	0.34	0.455	9.09e-23	MBC	RPS27L
DRAP1	6.05e-27	-0.290417	0.395	0.517	1.19e-22	MBC	DRAP1
ZBTB7A	7.59e-27	0.308755	0.524	0.422	1.49e-22	MBC	ZBTB7A
IL21R.1	8.26e-27	-0.257823	0.082	0.18	1.62e-22	MBC	IL21R
CCDC69	9.6e-27	-0.257041	0.204	0.331	1.88e-22	MBC	CCDC69
NCF1	1.04e-26	-0.314445	0.497	0.611	2.05e-22	MBC	NCF1
OSTC	1.47e-26	-0.474382	0.282	0.393	2.89e-22	MBC	OSTC
FIS1	2.19e-26	-0.271787	0.427	0.556	4.29e-22	MBC	FIS1
SINHCAF	2.19e-26	0.265927	0.524	0.419	4.3e-22	MBC	SINHCAF
LINC01781	3.01e-26	0.295375	0.101	0.04	5.91e-22	MBC	LINC01781
CD40	3.05e-26	0.257956	0.595	0.472	5.99e-22	MBC	CD40
MIDN	3.09e-26	0.277347	0.724	0.616	6.06e-22	MBC	MIDN
CD47	6.01e-26	-0.295867	0.603	0.698	1.18e-21	MBC	CD47
ZFP36	6.6e-26	0.385271	0.907	0.85	1.29e-21	MBC	ZFP36
METRNL	6.64e-26	-0.608421	0.298	0.404	1.3e-21	MBC	METRNL
HNRNPA3	8.53e-26	-0.276904	0.757	0.814	1.67e-21	MBC	HNRNPA3
LYPLAL1	1.04e-25	0.284459	0.208	0.122	2.04e-21	MBC	LYPLAL1
TMEM258	1.74e-25	-0.499844	0.498	0.577	3.41e-21	MBC	TMEM258
RGS16	1.88e-25	0.44408	0.299	0.199	3.68e-21	MBC	RGS16
CKAP2	2.37e-25	-0.279035	0.131	0.239	4.65e-21	MBC	CKAP2
SDF2L1	2.89e-25	-0.65218	0.122	0.218	5.67e-21	MBC	SDF2L1
THRAP3	3.43e-25	-0.286548	0.61	0.711	6.72e-21	MBC	THRAP3
GNB5	5.45e-25	-0.399958	0.369	0.479	1.07e-20	MBC	GNB5
AGO2.1	5.53e-25	-0.368869	0.375	0.497	1.08e-20	MBC	AGO2
ISG15.1	8.63e-25	-0.325871	0.317	0.439	1.69e-20	MBC	ISG15
GLRX	1.37e-24	-0.264761	0.106	0.206	2.7e-20	MBC	GLRX
PRDM1.1	1.66e-24	-0.338905	0.055	0.137	3.26e-20	MBC	PRDM1
FKBP1A	2.45e-24	-0.270026	0.351	0.474	4.81e-20	MBC	FKBP1A
UCP2.1	3.29e-24	-0.332045	0.621	0.698	6.46e-20	MBC	UCP2
RAP2C	3.61e-24	-0.274858	0.255	0.381	7.08e-20	MBC	RAP2C
RIC3	5.83e-24	0.259762	0.339	0.237	1.14e-19	MBC	RIC3
LBR	7.39e-24	-0.285551	0.309	0.434	1.45e-19	MBC	LBR
IGHA1.1	7.4e-24	-2.13461	0.174	0.093	1.45e-19	MBC	IGHA1
DUSP2	7.78e-24	0.566572	0.589	0.476	1.53e-19	MBC	DUSP2
CKAP4	9.15e-24	0.303422	0.325	0.23	1.79e-19	MBC	CKAP4
RPN2	1.23e-23	-0.481562	0.314	0.413	2.41e-19	MBC	RPN2
PTGER4	1.73e-23	-0.284438	0.13	0.231	3.38e-19	MBC	PTGER4
PPP1R15A.1	1.83e-23	0.281913	0.883	0.826	3.6e-19	MBC	PPP1R15A
PTPRE	2.57e-23	-0.292244	0.157	0.265	5.03e-19	MBC	PTPRE
MTSS1	2.83e-23	-0.374249	0.459	0.548	5.56e-19	MBC	MTSS1
VPS37B.1	3.02e-23	-0.286404	0.292	0.414	5.92e-19	MBC	VPS37B
CCPG1.1	3.4e-23	-0.278915	0.274	0.392	6.66e-19	MBC	CCPG1
TAPT1.1	3.86e-23	-0.266835	0.1	0.193	7.58e-19	MBC	TAPT1
JARID2.1	3.99e-23	-0.265159	0.227	0.349	7.82e-19	MBC	JARID2
CEMIP2.1	4.91e-23	-0.40067	0.239	0.345	9.62e-19	MBC	CEMIP2
RAB30	5.24e-23	-0.300984	0.346	0.47	1.03e-18	MBC	RAB30
IDH2	7.08e-23	-0.331138	0.163	0.264	1.39e-18	MBC	IDH2
MYDGF	7.47e-23	-0.784259	0.271	0.368	1.47e-18	MBC	MYDGF
KPNA2	8.36e-23	-0.260306	0.205	0.323	1.64e-18	MBC	KPNA2
PPIB.1	1.02e-22	-1.09784	0.675	0.709	1.99e-18	MBC	PPIB
TMF1	1.09e-22	-0.306972	0.419	0.534	2.13e-18	MBC	TMF1
REEP5	1.13e-22	-0.306667	0.375	0.47	2.22e-18	MBC	REEP5
MSI2	1.3e-22	-0.270953	0.228	0.344	2.56e-18	MBC	MSI2
CHMP1B.1	1.74e-22	-0.55912	0.503	0.601	3.42e-18	MBC	CHMP1B
SUB1	1.87e-22	-0.695085	0.872	0.857	3.67e-18	MBC	SUB1
MANF.1	2.36e-22	-0.534718	0.178	0.272	4.63e-18	MBC	MANF
PRDX4	2.53e-22	-0.368853	0.162	0.265	4.96e-18	MBC	PRDX4
CD19	2.62e-22	-0.308884	0.268	0.381	5.13e-18	MBC	CD19
TNF	2.77e-22	0.361904	0.255	0.162	5.44e-18	MBC	TNF
H1-10.1	3.21e-22	-0.460423	0.092	0.18	6.29e-18	MBC	H1-10
TMED9	4.37e-22	-0.35179	0.27	0.375	8.58e-18	MBC	TMED9
MLEC	6.55e-22	-0.287741	0.148	0.245	1.28e-17	MBC	MLEC
PSAP	7.35e-22	-0.309274	0.395	0.5	1.44e-17	MBC	PSAP
GUK1	8.15e-22	-0.259683	0.671	0.72	1.6e-17	MBC	GUK1
LAPTM4A	1.01e-21	-0.289215	0.466	0.58	1.97e-17	MBC	LAPTM4A
NKG7.1	1.04e-21	-0.784954	0.069	0.152	2.05e-17	MBC	NKG7
TMED10.1	1.44e-21	-0.314793	0.445	0.535	2.82e-17	MBC	TMED10
DNAJB9.1	1.92e-21	-0.289757	0.199	0.304	3.77e-17	MBC	DNAJB9
EGR3	1.98e-21	0.306863	0.173	0.096	3.88e-17	MBC	EGR3
DERL3.1	2.34e-21	-0.461012	0.075	0.155	4.59e-17	MBC	DERL3
ATP1B3.1	3.95e-21	-0.350084	0.389	0.507	7.74e-17	MBC	ATP1B3
SERP1	4.08e-21	-0.257812	0.869	0.883	7.99e-17	MBC	SERP1
ARPC5.1	8.16e-21	-0.298936	0.456	0.552	1.6e-16	MBC	ARPC5
HM13	1.61e-20	-0.430798	0.153	0.242	3.15e-16	MBC	HM13
AREG.1	1.65e-20	-0.503218	0.289	0.386	3.23e-16	MBC	AREG
H1-2	1.81e-20	-0.359935	0.114	0.201	3.55e-16	MBC	H1-2
CLPTM1L	2.26e-20	-0.301088	0.196	0.292	4.44e-16	MBC	CLPTM1L
SLC38A1	2.71e-20	-0.260754	0.462	0.579	5.31e-16	MBC	SLC38A1
SEC61G.1	2.89e-20	-0.549704	0.515	0.574	5.66e-16	MBC	SEC61G
LAMTOR5.1	3.18e-20	-0.257676	0.622	0.705	6.24e-16	MBC	LAMTOR5
SSR3.1	4.51e-20	-0.626857	0.265	0.358	8.84e-16	MBC	SSR3
LEPROTL1	5.02e-20	-0.263122	0.298	0.421	9.85e-16	MBC	LEPROTL1
STX7	5.05e-20	-0.282317	0.27	0.381	9.9e-16	MBC	STX7
OSBPL10.1	5.83e-20	0.255739	0.432	0.34	1.14e-15	MBC	OSBPL10
SYK.1	7.42e-20	-0.250166	0.275	0.389	1.46e-15	MBC	SYK
SSR4	8.55e-20	-0.764351	0.787	0.801	1.68e-15	MBC	SSR4
XBP1.1	9.47e-20	-0.732608	0.264	0.348	1.86e-15	MBC	XBP1
TMEM156	1.04e-19	-0.273997	0.322	0.434	2.05e-15	MBC	TMEM156
KLF4.1	1.19e-19	-0.393825	0.124	0.213	2.33e-15	MBC	KLF4
IFNGR2	1.67e-19	0.251809	0.517	0.428	3.27e-15	MBC	IFNGR2
MAP1LC3B	2.27e-19	-0.270025	0.558	0.654	4.46e-15	MBC	MAP1LC3B
EIF1AY	2.47e-19	-0.272456	0.302	0.414	4.84e-15	MBC	EIF1AY
RNF125.1	2.64e-19	-0.301733	0.199	0.296	5.18e-15	MBC	RNF125
HSPA5.1	2.76e-19	-0.567332	0.586	0.629	5.42e-15	MBC	HSPA5
ELF1	3.3e-19	-0.253877	0.741	0.812	6.47e-15	MBC	ELF1
ERLEC1	3.54e-19	-0.352154	0.194	0.288	6.95e-15	MBC	ERLEC1
RPN1	4.13e-19	-0.255796	0.153	0.244	8.1e-15	MBC	RPN1
UBE2J1	4.22e-19	-0.531079	0.332	0.413	8.28e-15	MBC	UBE2J1
TXNDC11	4.85e-19	-0.257973	0.163	0.258	9.51e-15	MBC	TXNDC11
SMIM14	6.82e-19	-0.326549	0.301	0.4	1.34e-14	MBC	SMIM14
CCDC191.1	9.54e-19	-0.327997	0.065	0.136	1.87e-14	MBC	CCDC191
ATP6V0B.1	1.24e-18	-0.290278	0.528	0.592	2.42e-14	MBC	ATP6V0B
CD164	1.46e-18	-0.270123	0.526	0.623	2.85e-14	MBC	CD164
PLAC8.1	1.49e-18	-0.350167	0.574	0.638	2.91e-14	MBC	PLAC8
SESN3	1.62e-18	0.258059	0.446	0.348	3.18e-14	MBC	SESN3
PSMB3	1.71e-18	-0.263207	0.476	0.554	3.34e-14	MBC	PSMB3
H1FX.1	2.27e-18	-0.387802	0.085	0.161	4.46e-14	MBC	H1FX
HIST1H1C	3.26e-18	-0.267517	0.08	0.155	6.38e-14	MBC	HIST1H1C
SC5D.1	3.39e-18	-0.35211	0.304	0.399	6.64e-14	MBC	SC5D
TRIM38	4.51e-18	-0.307085	0.486	0.574	8.85e-14	MBC	TRIM38
TNFSF9	7.1e-18	0.299895	0.165	0.098	1.39e-13	MBC	TNFSF9
NSMCE3.1	7.86e-18	-0.320682	0.402	0.501	1.54e-13	MBC	NSMCE3
TMEM59	8.85e-18	-0.27844	0.484	0.559	1.74e-13	MBC	TMEM59
DAD1	9.59e-18	-0.378643	0.415	0.487	1.88e-13	MBC	DAD1
MANBA	1.38e-17	-0.25007	0.236	0.336	2.72e-13	MBC	MANBA
PRDX5	1.46e-17	-0.287003	0.511	0.581	2.86e-13	MBC	PRDX5
PMAIP1.1	1.88e-17	0.307124	0.619	0.532	3.69e-13	MBC	PMAIP1
LSM7	2.02e-17	-0.261405	0.732	0.785	3.97e-13	MBC	LSM7
ELL2.1	2.93e-17	-0.288453	0.312	0.405	5.74e-13	MBC	ELL2
PDE3B.1	3.81e-17	-0.251507	0.12	0.199	7.48e-13	MBC	PDE3B
TUBA4A	5.31e-17	-0.303974	0.551	0.626	1.04e-12	MBC	TUBA4A
BNIP3L	5.37e-17	-0.259947	0.337	0.445	1.05e-12	MBC	BNIP3L
FKBP11	1.21e-16	-0.836533	0.146	0.22	2.37e-12	MBC	FKBP11
IDI1	1.39e-16	-0.302506	0.602	0.684	2.73e-12	MBC	IDI1
HSPE1	1.43e-16	-0.41935	0.613	0.671	2.81e-12	MBC	HSPE1
ZNF331.1	1.47e-16	-0.326148	0.589	0.668	2.88e-12	MBC	ZNF331
LDHA	1.5e-16	-0.276653	0.541	0.612	2.94e-12	MBC	LDHA
HMGB2	1.59e-16	-0.278491	0.543	0.629	3.12e-12	MBC	HMGB2
FAM111B.1	2.2e-16	-0.323017	0.112	0.189	4.31e-12	MBC	FAM111B
CD22	2.36e-16	-0.290097	0.327	0.412	4.62e-12	MBC	CD22
NDUFA1	3.51e-16	-0.254131	0.595	0.637	6.89e-12	MBC	NDUFA1
KDELR2	5.36e-16	-0.31379	0.191	0.276	1.05e-11	MBC	KDELR2
ISCA1	5.93e-16	-0.250337	0.403	0.507	1.16e-11	MBC	ISCA1
CYB561A3.1	6.32e-16	-0.253941	0.334	0.428	1.24e-11	MBC	CYB561A3
CST7.1	9.87e-16	-0.371802	0.054	0.115	1.94e-11	MBC	CST7
MTPN.1	1.4e-15	-0.271906	0.654	0.707	2.75e-11	MBC	MTPN
ITGAX	2.24e-15	-0.25723	0.082	0.148	4.39e-11	MBC	ITGAX
ICOSLG	2.35e-15	-0.257126	0.182	0.265	4.61e-11	MBC	ICOSLG
CCL4.1	3.85e-15	-0.4129	0.106	0.18	7.54e-11	MBC	CCL4
GGA2	4.02e-15	-0.284419	0.414	0.498	7.89e-11	MBC	GGA2
COPE	4.64e-15	-0.304265	0.542	0.591	9.1e-11	MBC	COPE
MCL1	4.99e-15	-0.276276	0.713	0.737	9.79e-11	MBC	MCL1
UQCRQ	5.98e-15	-0.330187	0.362	0.434	1.17e-10	MBC	UQCRQ
PSME2	1.06e-14	-0.386571	0.521	0.571	2.08e-10	MBC	PSME2
CANX	1.08e-14	-0.304168	0.317	0.395	2.13e-10	MBC	CANX
PPP1CB.1	1.12e-14	-0.300592	0.632	0.708	2.19e-10	MBC	PPP1CB
TRAM1	1.26e-14	-0.303183	0.408	0.479	2.47e-10	MBC	TRAM1
MYC	1.56e-14	0.38649	0.252	0.183	3.06e-10	MBC	MYC
DDOST	2.53e-14	-0.362029	0.379	0.445	4.97e-10	MBC	DDOST
TOP1	2.64e-14	-0.250031	0.471	0.554	5.18e-10	MBC	TOP1
SRGN	3.16e-14	-0.497794	0.647	0.649	6.19e-10	MBC	SRGN
PPP1R14A.1	4.22e-14	-0.270011	0.207	0.29	8.27e-10	MBC	PPP1R14A
ACSM3.1	4.94e-14	-0.265697	0.067	0.126	9.68e-10	MBC	ACSM3
SSR1	5.39e-14	-0.257426	0.238	0.317	1.06e-09	MBC	SSR1
PAX5	5.68e-14	-0.283491	0.402	0.48	1.11e-09	MBC	PAX5
AFF3	7.22e-14	-0.324405	0.508	0.563	1.42e-09	MBC	AFF3
HCST	1.15e-13	-0.275976	0.281	0.367	2.25e-09	MBC	HCST
HRK	1.65e-13	-0.356353	0.137	0.209	3.23e-09	MBC	HRK
HSP90B1	5.35e-13	-1.07283	0.724	0.737	1.05e-08	MBC	HSP90B1
NCK2.1	6.27e-13	-0.252146	0.283	0.366	1.23e-08	MBC	NCK2
IGLL5	1.58e-12	-2.59246	0.225	0.306	3.1e-08	MBC	IGLL5
SPCS3	3.3e-12	-0.527766	0.422	0.476	6.47e-08	MBC	SPCS3
TMBIM6	7.24e-12	-0.250076	0.789	0.79	1.42e-07	MBC	TMBIM6
CD79B.1	9.26e-12	-0.33802	0.719	0.752	1.82e-07	MBC	CD79B
LRRFIP1	1.21e-11	-0.308179	0.838	0.846	2.38e-07	MBC	LRRFIP1
NR4A3	1.28e-11	-0.278004	0.309	0.384	2.51e-07	MBC	NR4A3
C7orf50.1	1.51e-11	-0.335015	0.548	0.607	2.96e-07	MBC	C7orf50
H3F3A	5.8e-11	-0.411713	0.436	0.475	1.14e-06	MBC	H3F3A
TNFRSF1B	6.34e-11	-0.379956	0.268	0.331	1.24e-06	MBC	TNFRSF1B
ITGB1.1	6.71e-11	0.257812	0.425	0.36	1.32e-06	MBC	ITGB1
ARID1B	5.28e-10	-0.276987	0.578	0.645	1.04e-05	MBC	ARID1B
TXNIP	1.15e-09	0.339436	0.678	0.649	2.25e-05	MBC	TXNIP
CIB1.1	1.46e-09	-0.434368	0.707	0.723	2.86e-05	MBC	CIB1
MEF2C	1.47e-09	-0.261794	0.642	0.679	2.87e-05	MBC	MEF2C
MAP3K8.1	3.49e-09	-0.302778	0.58	0.621	6.85e-05	MBC	MAP3K8
NEAT1	3.55e-08	-0.411817	0.329	0.378	0.000696321	MBC	NEAT1
LITAF.1	4.27e-08	-0.302791	0.596	0.623	0.000836471	MBC	LITAF
AES	3.23e-07	-0.311971	0.397	0.438	0.00633641	MBC	AES
LMAN1	3.66e-07	-0.492351	0.23	0.271	0.00717962	MBC	LMAN1
SPCS1	6.74e-07	-0.382486	0.61	0.619	0.0132216	MBC	SPCS1
SELENOS	7.09e-07	-0.377761	0.375	0.413	0.0138969	MBC	SELENOS
METRNL.1	0	1.91126	0.885	0.324	0	Atypical	METRNL
TNFRSF1B.1	0	1.86874	0.881	0.255	0	Atypical	TNFRSF1B
ZBTB32.1	0	1.54684	0.725	0.141	0	Atypical	ZBTB32
ENC1.1	0	1.48532	0.639	0.061	0	Atypical	ENC1
ITGAX.1	0	1.39114	0.639	0.078	0	Atypical	ITGAX
ARL4D	0	1.11798	0.455	0.04	0	Atypical	ARL4D
FGR.1	2.16e-305	1.11822	0.627	0.117	4.24e-301	Atypical	FGR
CIB1.2	3.4e-276	1.79767	0.966	0.693	6.66e-272	Atypical	CIB1
GPR137B	1.92e-260	0.744753	0.393	0.044	3.76e-256	Atypical	GPR137B
SOX5.1	3.21e-243	0.869699	0.485	0.079	6.29e-239	Atypical	SOX5
SLC11A1	6.14e-239	0.529268	0.285	0.02	1.2e-234	Atypical	SLC11A1
LITAF.2	1.53e-238	1.48207	0.945	0.581	3e-234	Atypical	LITAF
TUBB6.1	2.58e-234	1.15663	0.666	0.167	5.05e-230	Atypical	TUBB6
DUSP4.1	1.26e-223	1.27438	0.644	0.169	2.47e-219	Atypical	DUSP4
HLA-DPA1.1	4.45e-221	0.993676	0.997	0.977	8.72e-217	Atypical	HLA-DPA1
MS4A1.1	1.3e-213	1.23191	0.992	0.851	2.54e-209	Atypical	MS4A1
HLA-DPB1.1	1.15e-212	0.909738	1	0.976	2.26e-208	Atypical	HLA-DPB1
SLC25A29	1.48e-208	0.628534	0.37	0.05	2.9e-204	Atypical	SLC25A29
CEMIP2.2	1.13e-202	1.24039	0.76	0.271	2.21e-198	Atypical	CEMIP2
SRGN.1	1.13e-198	1.59485	0.945	0.617	2.22e-194	Atypical	SRGN
ADGRE5	2.4e-196	1.2476	0.854	0.41	4.71e-192	Atypical	ADGRE5
EMP3	3.85e-190	1.19429	0.996	0.899	7.55e-186	Atypical	EMP3
ITGB2.1	3.69e-188	1.10827	0.838	0.389	7.24e-184	Atypical	ITGB2
COTL1.1	8.94e-186	1.22779	0.948	0.641	1.75e-181	Atypical	COTL1
CD86.1	3.09e-185	1.03301	0.553	0.146	6.06e-181	Atypical	CD86
MAP3K8.2	4.82e-175	1.33378	0.913	0.579	9.45e-171	Atypical	MAP3K8
HLA-DQA1.1	1.39e-171	0.960626	0.999	0.943	2.72e-167	Atypical	HLA-DQA1
TMSB4X.2	1.46e-171	0.866123	1	0.998	2.87e-167	Atypical	TMSB4X
CREM.2	9.83e-164	1.29019	0.946	0.648	1.93e-159	Atypical	CREM
SAT1	4.56e-159	1.17443	0.968	0.827	8.94e-155	Atypical	SAT1
TFEC	2.26e-152	0.478959	0.297	0.043	4.43e-148	Atypical	TFEC
PSAP.1	7.91e-151	1.02561	0.831	0.435	1.55e-146	Atypical	PSAP
ADAP1	3.59e-149	0.441688	0.266	0.035	7.04e-145	Atypical	ADAP1
DAPP1	1.3e-148	1.1174	0.843	0.503	2.55e-144	Atypical	DAPP1
UBC	1.54e-148	0.753584	1	0.99	3.02e-144	Atypical	UBC
SYT1	2.36e-148	0.379795	0.181	0.013	4.63e-144	Atypical	SYT1
CD74	1.59e-147	0.646793	1	0.999	3.11e-143	Atypical	CD74
KPNA2.1	9.2e-147	0.966801	0.656	0.254	1.8e-142	Atypical	KPNA2
RGS2.1	1.22e-146	1.2508	0.909	0.575	2.4e-142	Atypical	RGS2
GPR18.1	1.61e-146	0.897234	0.537	0.155	3.15e-142	Atypical	GPR18
SH3BGRL3.1	2.02e-146	0.773037	0.993	0.933	3.95e-142	Atypical	SH3BGRL3
FCRL5.1	5.89e-146	1.03051	0.572	0.183	1.16e-141	Atypical	FCRL5
CD19.1	1.45e-145	1.02245	0.711	0.314	2.84e-141	Atypical	CD19
MPP6	2.43e-144	0.912109	0.478	0.131	4.77e-140	Atypical	MPP6
HLA-DRB1	7.95e-143	0.741568	1	0.971	1.56e-138	Atypical	HLA-DRB1
LAPTM5.2	1.96e-142	0.787368	0.999	0.958	3.84e-138	Atypical	LAPTM5
B2M	3.8e-142	0.431379	1	1	7.45e-138	Atypical	B2M
RPS5	4.75e-139	-0.544876	0.999	0.997	9.32e-135	Atypical	RPS5
TMEM123.2	5.11e-136	-1.4666	0.29	0.728	1e-131	Atypical	TMEM123
MCL1.1	3.91e-135	1.01211	0.942	0.709	7.67e-131	Atypical	MCL1
GGA2.1	4.77e-134	0.969538	0.815	0.441	9.36e-130	Atypical	GGA2
SIGLEC6	3.01e-133	0.443748	0.231	0.029	5.9e-129	Atypical	SIGLEC6
GRN.1	2.73e-132	0.888969	0.608	0.236	5.36e-128	Atypical	GRN
BCAR3	6.64e-131	0.47336	0.29	0.05	1.3e-126	Atypical	BCAR3
FAM49A.1	7.49e-130	0.836351	0.71	0.311	1.47e-125	Atypical	FAM49A
RPL5	1.8e-129	-0.515196	1	0.997	3.53e-125	Atypical	RPL5
HLA-DRA	1.9e-127	0.599951	1	0.979	3.72e-123	Atypical	HLA-DRA
TOX2	2.73e-126	0.417785	0.221	0.029	5.35e-122	Atypical	TOX2
NFKBIA.2	3.72e-124	-1.10261	0.789	0.949	7.29e-120	Atypical	NFKBIA
CNOT2	7.13e-123	1.0996	0.756	0.405	1.4e-118	Atypical	CNOT2
NR4A2.1	2.63e-120	1.08662	0.94	0.689	5.15e-116	Atypical	NR4A2
ATP6V0E1.1	8.89e-120	0.854152	0.907	0.633	1.74e-115	Atypical	ATP6V0E1
RPL13.1	4.25e-119	-0.43663	1	1	8.33e-115	Atypical	RPL13
LRRC25	5.9e-119	0.286726	0.157	0.013	1.16e-114	Atypical	LRRC25
RPSA	1.18e-118	-0.548474	0.999	0.997	2.31e-114	Atypical	RPSA
OAZ1	1.35e-118	0.659432	0.991	0.961	2.65e-114	Atypical	OAZ1
RPL8	4.02e-118	-0.526265	0.997	0.997	7.88e-114	Atypical	RPL8
CNFN	5.65e-118	0.494362	0.313	0.063	1.11e-113	Atypical	CNFN
TSPAN3	7.78e-117	0.759604	0.638	0.261	1.53e-112	Atypical	TSPAN3
RPS23	2.6e-115	-0.428195	1	0.999	5.09e-111	Atypical	RPS23
CD52.1	2.78e-115	0.715334	0.996	0.97	5.45e-111	Atypical	CD52
RPLP0	3.24e-114	-0.590101	0.989	0.994	6.36e-110	Atypical	RPLP0
SNN.1	9.92e-113	0.780524	0.675	0.293	1.95e-108	Atypical	SNN
PRKX	2.63e-112	0.768245	0.565	0.211	5.16e-108	Atypical	PRKX
RHOA	3.53e-112	0.772896	0.941	0.766	6.92e-108	Atypical	RHOA
VASN	4.96e-112	0.306581	0.153	0.014	9.72e-108	Atypical	VASN
NKG7.2	1.44e-111	0.757993	0.4	0.102	2.81e-107	Atypical	NKG7
SERPINB8	9.58e-111	0.577119	0.407	0.114	1.88e-106	Atypical	SERPINB8
GRB2	1.56e-109	0.781391	0.907	0.668	3.06e-105	Atypical	GRB2
B4GALT1.1	2.19e-109	0.854264	0.85	0.524	4.29e-105	Atypical	B4GALT1
HMOX1	1.23e-108	0.459876	0.295	0.062	2.41e-104	Atypical	HMOX1
RHOB	3.33e-108	0.758312	0.532	0.193	6.53e-104	Atypical	RHOB
LTB.2	6.95e-107	-1.10467	0.554	0.857	1.36e-102	Atypical	LTB
BCL2A1.1	1.38e-106	0.852129	0.831	0.457	2.7e-102	Atypical	BCL2A1
UPF2.1	2.76e-106	0.872251	0.722	0.377	5.41e-102	Atypical	UPF2
BORCS5.1	3.68e-106	0.813496	0.719	0.36	7.23e-102	Atypical	BORCS5
TPT1	8.34e-105	-0.393453	1	1	1.63e-100	Atypical	TPT1
PTPN22.1	1.95e-104	0.800628	0.593	0.25	3.83e-100	Atypical	PTPN22
CALM1.1	2.02e-104	0.609154	0.993	0.967	3.97e-100	Atypical	CALM1
EEF1B2.1	2.3e-104	-0.589967	0.995	0.991	4.52e-100	Atypical	EEF1B2
FCRLA.1	2.72e-104	0.727923	0.693	0.314	5.33e-100	Atypical	FCRLA
LILRB2	1.44e-103	0.263017	0.118	0.008	2.82e-99	Atypical	LILRB2
HSPE1.1	8.75e-103	1.12324	0.87	0.633	1.72e-98	Atypical	HSPE1
LRMP.1	1.73e-102	0.872439	0.632	0.295	3.39e-98	Atypical	LRMP
RPL18A	3.32e-102	-0.402014	1	0.999	6.51e-98	Atypical	RPL18A
ARPC2.1	4.9e-102	0.620019	0.985	0.913	9.61e-98	Atypical	ARPC2
UGCG	1.25e-100	0.761787	0.573	0.238	2.46e-96	Atypical	UGCG
ITGB7	2.36e-99	0.713095	0.599	0.257	4.63e-95	Atypical	ITGB7
CKAP2.1	3.24e-99	0.813551	0.49	0.182	6.36e-95	Atypical	CKAP2
RPL32.1	1.76e-98	-0.411396	1	0.999	3.46e-94	Atypical	RPL32
CD164.1	1.13e-97	0.829067	0.84	0.572	2.22e-93	Atypical	CD164
CD84	1.26e-97	0.496438	0.326	0.081	2.47e-93	Atypical	CD84
RPL3.1	1.37e-96	-0.398703	1	0.998	2.68e-92	Atypical	RPL3
RPL9.1	1.62e-96	-0.41781	1	0.998	3.18e-92	Atypical	RPL9
HSPB1	2.34e-96	0.995644	0.413	0.134	4.58e-92	Atypical	HSPB1
CLECL1.1	4.59e-96	0.657728	0.501	0.187	9e-92	Atypical	CLECL1
TOX	9.7e-96	0.449693	0.258	0.054	1.9e-91	Atypical	TOX
ATXN1	1.29e-95	0.5681	0.434	0.144	2.54e-91	Atypical	ATXN1
CHST2.1	3.54e-95	0.599734	0.376	0.11	6.95e-91	Atypical	CHST2
RPS2	1.58e-94	-0.367287	1	0.999	3.1e-90	Atypical	RPS2
FCRL3	1.88e-94	0.556918	0.411	0.123	3.69e-90	Atypical	FCRL3
FCGR2B.1	5.57e-93	0.713239	0.627	0.289	1.09e-88	Atypical	FCGR2B
THEMIS2.1	7.93e-93	0.591919	0.552	0.22	1.55e-88	Atypical	THEMIS2
PIM3.1	3.79e-92	-1.14398	0.396	0.721	7.44e-88	Atypical	PIM3
AKAP13.1	4.19e-92	0.767102	0.883	0.662	8.22e-88	Atypical	AKAP13
RPL21.1	5.49e-92	-0.405965	1	0.999	1.08e-87	Atypical	RPL21
CTSZ.1	6.61e-92	0.744806	0.817	0.505	1.3e-87	Atypical	CTSZ
PLXNC1	1.82e-91	0.481505	0.349	0.099	3.57e-87	Atypical	PLXNC1
NR4A3.1	2.13e-91	0.804158	0.681	0.332	4.18e-87	Atypical	NR4A3
SERPINB1.1	2.52e-91	0.799709	0.683	0.347	4.94e-87	Atypical	SERPINB1
TUBA4A.1	2.62e-91	0.799546	0.864	0.58	5.13e-87	Atypical	TUBA4A
S100A11.1	1.64e-90	0.79444	0.6	0.271	3.21e-86	Atypical	S100A11
RPS6.1	4.37e-90	-0.38975	0.999	0.999	8.56e-86	Atypical	RPS6
JPT1.1	1.09e-89	0.861494	0.647	0.333	2.14e-85	Atypical	JPT1
CYBA.1	2e-89	0.485627	0.996	0.978	3.92e-85	Atypical	CYBA
PPP1R14A.2	1.26e-88	0.839767	0.553	0.239	2.46e-84	Atypical	PPP1R14A
PLEKHO1	2.56e-88	0.746718	0.766	0.438	5.02e-84	Atypical	PLEKHO1
EEF1A1.1	2.83e-88	-0.35697	1	1	5.56e-84	Atypical	EEF1A1
RPL15	3.33e-88	-0.349722	0.999	0.999	6.52e-84	Atypical	RPL15
RILPL2.2	6.45e-88	0.897281	0.807	0.507	1.26e-83	Atypical	RILPL2
YWHAH.1	1.24e-87	0.841664	0.583	0.269	2.44e-83	Atypical	YWHAH
CD63	1.63e-87	0.690696	0.678	0.339	3.19e-83	Atypical	CD63
LIMK1	1.83e-87	0.482567	0.368	0.112	3.58e-83	Atypical	LIMK1
SELENOW.1	2.27e-87	0.683481	0.668	0.349	4.44e-83	Atypical	SELENOW
PIKFYVE.1	2.81e-87	0.692495	0.627	0.288	5.51e-83	Atypical	PIKFYVE
HLA-DRB5	8.55e-87	0.776606	0.985	0.876	1.68e-82	Atypical	HLA-DRB5
RPL10	3.15e-86	-0.357405	1	0.999	6.17e-82	Atypical	RPL10
LY6E.1	8.01e-86	0.752112	0.877	0.614	1.57e-81	Atypical	LY6E
SERF2.1	2.26e-85	0.54844	0.988	0.955	4.43e-81	Atypical	SERF2
TLN1	5.72e-85	0.738478	0.762	0.468	1.12e-80	Atypical	TLN1
UBASH3B	8.91e-85	0.376496	0.205	0.038	1.75e-80	Atypical	UBASH3B
VPREB3.1	1.64e-84	-1.11825	0.009	0.372	3.21e-80	Atypical	VPREB3
JCHAIN.1	2.33e-84	-3.8896	0.113	0.481	4.57e-80	Atypical	JCHAIN
DTX1	4.15e-84	0.298697	0.193	0.033	8.15e-80	Atypical	DTX1
GPR183.2	6.3e-84	0.935643	0.86	0.594	1.24e-79	Atypical	GPR183
TPM3.1	1.17e-83	0.676399	0.942	0.775	2.3e-79	Atypical	TPM3
ZEB2.1	1.23e-83	0.740846	0.772	0.436	2.41e-79	Atypical	ZEB2
RPS3A	3.45e-83	-0.412401	1	0.999	6.76e-79	Atypical	RPS3A
PEA15	1.15e-82	0.541829	0.456	0.168	2.25e-78	Atypical	PEA15
ASAH1	1.31e-82	0.764033	0.654	0.349	2.56e-78	Atypical	ASAH1
SNX18	1.7e-82	0.488836	0.298	0.079	3.33e-78	Atypical	SNX18
CD68	8.94e-82	0.369217	0.258	0.061	1.75e-77	Atypical	CD68
KLF2	2.04e-80	0.854747	0.983	0.896	4e-76	Atypical	KLF2
IFI30.1	2.47e-80	0.627571	0.493	0.196	4.84e-76	Atypical	IFI30
SIGLEC10.1	3.49e-80	0.47018	0.329	0.095	6.84e-76	Atypical	SIGLEC10
IDI1.1	3.56e-80	0.80578	0.863	0.642	6.97e-76	Atypical	IDI1
SELL	5.31e-80	-1.07727	0.156	0.507	1.04e-75	Atypical	SELL
CHRNE	4.12e-79	0.295582	0.166	0.026	8.08e-75	Atypical	CHRNE
CD72.1	8.98e-79	0.581404	0.452	0.162	1.76e-74	Atypical	CD72
PTP4A2.1	1.24e-78	0.721823	0.863	0.637	2.44e-74	Atypical	PTP4A2
RPS8	1.69e-78	-0.347628	1	1	3.32e-74	Atypical	RPS8
MEF2A	4.01e-78	0.65623	0.658	0.34	7.87e-74	Atypical	MEF2A
MS4A7	7.52e-78	0.429189	0.263	0.064	1.48e-73	Atypical	MS4A7
AKT2	9.58e-78	0.590819	0.599	0.286	1.88e-73	Atypical	AKT2
SCIMP.1	1.53e-77	0.418776	0.377	0.119	2.99e-73	Atypical	SCIMP
SRGAP2C	2.65e-77	0.458267	0.305	0.087	5.2e-73	Atypical	SRGAP2C
HES4	1.87e-76	0.515869	0.183	0.033	3.67e-72	Atypical	HES4
SYK.2	3.99e-76	0.700667	0.634	0.331	7.83e-72	Atypical	SYK
LGMN	9.35e-76	0.601295	0.385	0.135	1.83e-71	Atypical	LGMN
PACSIN2	2.02e-75	0.379237	0.294	0.082	3.97e-71	Atypical	PACSIN2
CPPED1	6.66e-75	0.35409	0.26	0.067	1.31e-70	Atypical	CPPED1
GSN.1	9.72e-75	0.586497	0.333	0.105	1.91e-70	Atypical	GSN
ATP5F1E.1	1.19e-74	0.547411	0.987	0.943	2.34e-70	Atypical	ATP5F1E
PLIN2	2.01e-74	0.81547	0.499	0.227	3.93e-70	Atypical	PLIN2
CXCR4.2	5.92e-74	-0.938948	0.881	0.944	1.16e-69	Atypical	CXCR4
SEC61B.1	1.25e-73	0.565411	0.936	0.793	2.46e-69	Atypical	SEC61B
CD79A.1	1.84e-73	0.592212	0.999	0.987	3.61e-69	Atypical	CD79A
MTSS1.1	4.49e-73	0.658494	0.808	0.495	8.8e-69	Atypical	MTSS1
RPL7	4.56e-73	-0.422175	0.992	0.992	8.95e-69	Atypical	RPL7
CAPNS1.1	5.33e-73	0.663679	0.715	0.423	1.05e-68	Atypical	CAPNS1
POLB	1.59e-72	0.512132	0.323	0.101	3.12e-68	Atypical	POLB
CDK2AP1	1.91e-72	0.387042	0.238	0.058	3.74e-68	Atypical	CDK2AP1
ANK3	2.68e-72	0.373853	0.24	0.059	5.26e-68	Atypical	ANK3
FCER2.2	4.18e-72	-1.01809	0.038	0.367	8.2e-68	Atypical	FCER2
RPL7A	6.48e-72	-0.308552	1	0.998	1.27e-67	Atypical	RPL7A
GABARAPL2	7.62e-72	0.652988	0.848	0.591	1.5e-67	Atypical	GABARAPL2
PIK3AP1	1.56e-71	0.466393	0.44	0.169	3.06e-67	Atypical	PIK3AP1
TP53I11	2.88e-71	0.383881	0.277	0.075	5.65e-67	Atypical	TP53I11
PPP1CB.2	4.45e-71	0.744113	0.882	0.668	8.73e-67	Atypical	PPP1CB
HSPD1.1	7.86e-71	0.853067	0.797	0.539	1.54e-66	Atypical	HSPD1
WSB1	2.08e-70	0.708579	0.828	0.606	4.08e-66	Atypical	WSB1
ADAM15	4.11e-70	0.283821	0.183	0.036	8.06e-66	Atypical	ADAM15
RPL18	4.23e-70	-0.296709	1	0.998	8.29e-66	Atypical	RPL18
ARPC3.1	1.26e-69	0.475656	0.985	0.96	2.47e-65	Atypical	ARPC3
ELMSAN1	1.5e-69	0.656804	0.577	0.286	2.95e-65	Atypical	ELMSAN1
PGAP1	5.99e-69	0.549017	0.221	0.053	1.18e-64	Atypical	PGAP1
CCR7.2	1.32e-68	-1.14267	0.239	0.548	2.59e-64	Atypical	CCR7
CRIP1.1	1.38e-68	0.806044	0.803	0.524	2.7e-64	Atypical	CRIP1
RPS13	1.5e-68	-0.318526	0.999	0.998	2.93e-64	Atypical	RPS13
CST7.2	1.58e-68	0.855779	0.279	0.08	3.09e-64	Atypical	CST7
GNAI2.1	1.91e-68	0.589866	0.891	0.691	3.75e-64	Atypical	GNAI2
CHD1	1.94e-68	0.753066	0.856	0.624	3.81e-64	Atypical	CHD1
SHISA8.1	2.02e-68	0.457665	0.317	0.098	3.97e-64	Atypical	SHISA8
SLA.1	2.29e-68	0.765964	0.416	0.168	4.49e-64	Atypical	SLA
OGDH	7.1e-68	0.433668	0.349	0.122	1.39e-63	Atypical	OGDH
RPS27A.1	7.83e-68	-0.311354	1	0.999	1.53e-63	Atypical	RPS27A
MYO9B	9.39e-68	0.574452	0.542	0.259	1.84e-63	Atypical	MYO9B
SPON2	1.66e-67	0.420721	0.231	0.058	3.25e-63	Atypical	SPON2
RASSF5	4.58e-67	0.549548	0.628	0.326	8.98e-63	Atypical	RASSF5
TYMP	7.49e-67	0.666688	0.611	0.328	1.47e-62	Atypical	TYMP
RNF139	1.5e-66	0.630552	0.615	0.325	2.93e-62	Atypical	RNF139
ST3GAL5.1	2.41e-66	0.623701	0.542	0.255	4.73e-62	Atypical	ST3GAL5
RNF141	3.18e-66	0.481781	0.448	0.184	6.25e-62	Atypical	RNF141
FARP2	3.48e-66	0.45038	0.413	0.161	6.83e-62	Atypical	FARP2
LILRB1	4.38e-66	0.380125	0.291	0.089	8.6e-62	Atypical	LILRB1
RPL35A	5.23e-66	-0.366466	1	0.997	1.03e-61	Atypical	RPL35A
PABPC4	1.5e-65	0.646971	0.69	0.407	2.95e-61	Atypical	PABPC4
G3BP2.1	1.52e-65	0.697119	0.847	0.63	2.97e-61	Atypical	G3BP2
MARCKS.2	1.77e-65	-1.33503	0.314	0.597	3.48e-61	Atypical	MARCKS
EBI3.1	5.51e-65	0.408865	0.247	0.067	1.08e-60	Atypical	EBI3
CASP9	1.64e-64	0.501619	0.372	0.138	3.21e-60	Atypical	CASP9
RPL30.1	2.98e-64	-0.313687	1	1	5.85e-60	Atypical	RPL30
FCRL2	5.27e-64	0.54347	0.455	0.19	1.03e-59	Atypical	FCRL2
NOP58	6.11e-64	0.728267	0.805	0.576	1.2e-59	Atypical	NOP58
EEA1	2.2e-63	0.510403	0.411	0.164	4.32e-59	Atypical	EEA1
AL159141.1	2.92e-63	0.393019	0.24	0.065	5.73e-59	Atypical	AL159141.1
RPL29	3.4e-63	-0.300746	1	0.999	6.67e-59	Atypical	RPL29
RASGRP1.1	4.98e-63	0.662703	0.757	0.499	9.76e-59	Atypical	RASGRP1
RPL10A	3.9e-62	-0.317989	0.999	0.997	7.65e-58	Atypical	RPL10A
LSP1.1	1.23e-61	0.61448	0.882	0.666	2.41e-57	Atypical	LSP1
IGHG3.1	6.59e-61	-0.255974	0.234	0.064	1.29e-56	Atypical	IGHG3
LYRM4	7.28e-61	0.53796	0.434	0.191	1.43e-56	Atypical	LYRM4
RPS9	9.58e-61	-0.318969	1	0.999	1.88e-56	Atypical	RPS9
ARHGAP25.1	1.78e-60	0.616987	0.711	0.434	3.49e-56	Atypical	ARHGAP25
CCR6	2.22e-60	0.462378	0.372	0.137	4.35e-56	Atypical	CCR6
RPS4X	3.69e-60	-0.329251	0.999	0.997	7.23e-56	Atypical	RPS4X
OTUD1	3.97e-60	0.611114	0.573	0.294	7.78e-56	Atypical	OTUD1
RPS24	7.35e-60	-0.318282	1	0.998	1.44e-55	Atypical	RPS24
DDX21	8.65e-60	0.60151	0.923	0.798	1.7e-55	Atypical	DDX21
CLN8	1.48e-59	0.392901	0.298	0.1	2.9e-55	Atypical	CLN8
DBNL	2.58e-59	0.604296	0.729	0.476	5.06e-55	Atypical	DBNL
EZR	1.07e-58	0.476755	0.996	0.972	2.1e-54	Atypical	EZR
SCPEP1	4.42e-58	0.552855	0.546	0.279	8.67e-54	Atypical	SCPEP1
RACK1	6.96e-58	-0.328831	0.997	0.996	1.36e-53	Atypical	RACK1
GUK1.1	7.37e-58	0.562097	0.891	0.688	1.44e-53	Atypical	GUK1
SERPINB6	8.37e-58	0.380495	0.305	0.103	1.64e-53	Atypical	SERPINB6
NFATC2	8.78e-58	0.400253	0.334	0.122	1.72e-53	Atypical	NFATC2
PLAC8.2	1.45e-57	0.666433	0.816	0.601	2.84e-53	Atypical	PLAC8
LPCAT1	1.99e-57	0.480344	0.395	0.163	3.91e-53	Atypical	LPCAT1
HCK	1.14e-56	0.383164	0.426	0.173	2.23e-52	Atypical	HCK
FLNA.1	1.62e-56	0.544658	0.706	0.427	3.17e-52	Atypical	FLNA
IRF1.1	1.89e-56	-0.735999	0.66	0.826	3.7e-52	Atypical	IRF1
ALOX5AP	2.49e-56	0.571185	0.566	0.287	4.89e-52	Atypical	ALOX5AP
EPOR	3.18e-56	0.307302	0.185	0.045	6.23e-52	Atypical	EPOR
SYT11	9.56e-56	0.277565	0.221	0.061	1.88e-51	Atypical	SYT11
DUSP5.1	3.97e-55	0.564936	0.612	0.339	7.78e-51	Atypical	DUSP5
SERTAD3	4.52e-55	0.466808	0.357	0.142	8.87e-51	Atypical	SERTAD3
IFITM2	4.82e-55	0.591316	0.846	0.6	9.45e-51	Atypical	IFITM2
RPL22	5.13e-55	-0.334388	1	0.994	1.01e-50	Atypical	RPL22
RAC2.1	5.44e-55	0.564891	0.872	0.684	1.07e-50	Atypical	RAC2
SRGAP2	1.21e-54	0.32633	0.291	0.099	2.38e-50	Atypical	SRGAP2
TFEB.1	1.49e-54	0.431446	0.45	0.201	2.92e-50	Atypical	TFEB
GDI2.1	3.95e-54	0.556109	0.721	0.469	7.74e-50	Atypical	GDI2
CD55.1	4.72e-54	-0.753795	0.745	0.859	9.26e-50	Atypical	CD55
ARPC1B.1	6.39e-54	0.587576	0.772	0.562	1.25e-49	Atypical	ARPC1B
TSEN54	1.07e-53	0.304344	0.248	0.078	2.1e-49	Atypical	TSEN54
MAPRE2	1.17e-53	0.552395	0.572	0.309	2.3e-49	Atypical	MAPRE2
SACS	1.51e-53	0.315195	0.242	0.074	2.96e-49	Atypical	SACS
TNFSF9.1	3.07e-53	0.491939	0.283	0.098	6.02e-49	Atypical	TNFSF9
MOB4	6e-53	0.52129	0.579	0.321	1.18e-48	Atypical	MOB4
CCDC144A	1.05e-52	0.269412	0.105	0.015	2.05e-48	Atypical	CCDC144A
TNFSF12	1.63e-52	0.341279	0.369	0.145	3.19e-48	Atypical	TNFSF12
DUSP2.1	2.55e-52	0.758589	0.721	0.483	5.01e-48	Atypical	DUSP2
BLVRB	2.94e-52	0.386679	0.247	0.08	5.77e-48	Atypical	BLVRB
ZNF184	4.29e-52	0.354262	0.212	0.06	8.42e-48	Atypical	ZNF184
C4orf48.1	5.87e-52	0.422416	0.503	0.249	1.15e-47	Atypical	C4orf48
GPCPD1	6.41e-52	0.507843	0.608	0.342	1.26e-47	Atypical	GPCPD1
ARL6IP5.1	2.06e-51	0.550534	0.757	0.507	4.04e-47	Atypical	ARL6IP5
CALM2	3.75e-51	0.53243	0.945	0.85	7.36e-47	Atypical	CALM2
DMXL1	4.89e-51	0.457953	0.561	0.292	9.59e-47	Atypical	DMXL1
SPI1.1	7.19e-51	0.415556	0.462	0.218	1.41e-46	Atypical	SPI1
IQSEC1	9.52e-51	0.557945	0.664	0.408	1.87e-46	Atypical	IQSEC1
GLUD1	1.25e-50	0.454064	0.435	0.206	2.44e-46	Atypical	GLUD1
RPS18.1	1.46e-50	-0.301208	1	1	2.87e-46	Atypical	RPS18
RPS19	1.08e-49	-0.283124	1	0.999	2.12e-45	Atypical	RPS19
CLIP1	1.62e-49	0.517481	0.455	0.227	3.17e-45	Atypical	CLIP1
MT-CO1	2.71e-49	0.35247	1	0.997	5.31e-45	Atypical	MT-CO1
ACP5.1	3e-49	0.509816	0.537	0.284	5.89e-45	Atypical	ACP5
POU2F2.1	3.32e-49	0.607029	0.803	0.577	6.51e-45	Atypical	POU2F2
ATP1B3.2	3.55e-49	0.826404	0.685	0.454	6.97e-45	Atypical	ATP1B3
CCDC107	3.98e-49	0.512291	0.537	0.292	7.8e-45	Atypical	CCDC107
EMD	9.12e-49	0.506467	0.69	0.431	1.79e-44	Atypical	EMD
RAPGEF1	1.1e-48	0.480727	0.62	0.363	2.15e-44	Atypical	RAPGEF1
LY96.1	1.14e-48	0.378594	0.365	0.156	2.23e-44	Atypical	LY96
CRY2	1.58e-48	0.325184	0.263	0.089	3.1e-44	Atypical	CRY2
MALT1	2.36e-48	0.476577	0.53	0.284	4.62e-44	Atypical	MALT1
RPL24	6.38e-48	-0.293563	0.997	0.996	1.25e-43	Atypical	RPL24
STAT3	8.08e-48	0.561758	0.742	0.514	1.58e-43	Atypical	STAT3
LBH	9.42e-48	0.507848	0.556	0.299	1.85e-43	Atypical	LBH
EHBP1L1	1.07e-47	0.422985	0.44	0.211	2.1e-43	Atypical	EHBP1L1
BIRC3.1	2.19e-47	-0.793276	0.659	0.801	4.3e-43	Atypical	BIRC3
RPS3.1	2.61e-47	-0.290871	1	0.999	5.12e-43	Atypical	RPS3
CFL1.1	2.71e-47	0.348759	0.991	0.957	5.31e-43	Atypical	CFL1
ZNF331.2	3.77e-47	0.577611	0.851	0.626	7.39e-43	Atypical	ZNF331
HLA-C	4.62e-47	0.291179	0.999	0.996	9.06e-43	Atypical	HLA-C
CBLB.1	5.4e-47	0.497093	0.546	0.295	1.06e-42	Atypical	CBLB
UBALD2.1	6.21e-47	-0.709122	0.619	0.756	1.22e-42	Atypical	UBALD2
TMF1.1	6.21e-47	0.575805	0.718	0.481	1.22e-42	Atypical	TMF1
UBR7	6.62e-47	0.411653	0.313	0.127	1.3e-42	Atypical	UBR7
FOXO3	6.7e-47	0.385674	0.374	0.163	1.31e-42	Atypical	FOXO3
CXCR3.1	8.13e-47	0.362632	0.263	0.094	1.59e-42	Atypical	CXCR3
ISG15.2	8.6e-47	0.579603	0.636	0.383	1.69e-42	Atypical	ISG15
SSBP4.1	9.01e-47	0.472142	0.591	0.339	1.77e-42	Atypical	SSBP4
ZDHHC21.1	2.7e-46	0.403658	0.404	0.187	5.3e-42	Atypical	ZDHHC21
POLM	1.04e-45	0.285407	0.306	0.117	2.04e-41	Atypical	POLM
TET2	1.26e-45	0.411867	0.43	0.206	2.47e-41	Atypical	TET2
HOPX	1.31e-45	0.567654	0.298	0.116	2.57e-41	Atypical	HOPX
SELENOK.2	1.5e-45	0.532063	0.929	0.788	2.94e-41	Atypical	SELENOK
TUBA1A.1	2.44e-45	-0.829436	0.604	0.762	4.78e-41	Atypical	TUBA1A
CD40.1	2.7e-45	-0.764867	0.298	0.526	5.3e-41	Atypical	CD40
OTULIN	2.81e-45	0.473974	0.509	0.274	5.52e-41	Atypical	OTULIN
PIM1	3.2e-45	-0.761985	0.231	0.474	6.28e-41	Atypical	PIM1
RNF19A	3.57e-45	0.609991	0.619	0.39	7e-41	Atypical	RNF19A
STK17B.1	3.67e-45	0.47805	0.917	0.784	7.19e-41	Atypical	STK17B
NIN	3.77e-45	0.495864	0.593	0.356	7.4e-41	Atypical	NIN
SNX8	4.82e-45	0.447362	0.515	0.272	9.45e-41	Atypical	SNX8
RNASET2.1	8.26e-45	0.462473	0.915	0.791	1.62e-40	Atypical	RNASET2
GRHPR.1	1.56e-44	0.456267	0.478	0.252	3.05e-40	Atypical	GRHPR
HLA-A	2.82e-44	0.293023	1	0.994	5.52e-40	Atypical	HLA-A
CARD11	3.85e-44	0.355364	0.38	0.171	7.54e-40	Atypical	CARD11
MTPN.2	5.54e-44	0.502716	0.856	0.676	1.09e-39	Atypical	MTPN
SEL1L3.1	9.86e-44	0.491244	0.671	0.419	1.93e-39	Atypical	SEL1L3
TLE3	1.18e-43	0.429644	0.479	0.251	2.31e-39	Atypical	TLE3
COX8A	1.38e-43	0.446299	0.809	0.605	2.7e-39	Atypical	COX8A
SRGAP2B	1.73e-43	0.274139	0.173	0.048	3.39e-39	Atypical	SRGAP2B
PIF1	1.92e-43	0.359212	0.133	0.03	3.77e-39	Atypical	PIF1
SMAD7	2.3e-43	-0.736068	0.227	0.475	4.52e-39	Atypical	SMAD7
TSPAN13.2	2.37e-43	-0.617628	0.021	0.243	4.64e-39	Atypical	TSPAN13
PRR7	2.56e-43	-0.65332	0.121	0.362	5.02e-39	Atypical	PRR7
MAP1LC3B.1	7.48e-43	0.52644	0.812	0.61	1.47e-38	Atypical	MAP1LC3B
ST8SIA4	8.59e-43	0.455051	0.569	0.33	1.68e-38	Atypical	ST8SIA4
PCSK7.1	1.04e-42	0.465559	0.671	0.431	2.04e-38	Atypical	PCSK7
CTSS	1.07e-42	0.440797	0.886	0.714	2.1e-38	Atypical	CTSS
CNPY3.1	1.27e-42	0.444662	0.667	0.41	2.49e-38	Atypical	CNPY3
SAMSN1.2	1.48e-42	0.527174	0.686	0.444	2.91e-38	Atypical	SAMSN1
MPEG1	1.53e-42	0.319869	0.338	0.139	3e-38	Atypical	MPEG1
IFI27L2	1.56e-42	0.405816	0.521	0.286	3.05e-38	Atypical	IFI27L2
WIPF1	1.62e-42	0.454702	0.689	0.453	3.17e-38	Atypical	WIPF1
RNF149	2.12e-42	0.419927	0.428	0.219	4.15e-38	Atypical	RNF149
TRAPPC1.1	3.12e-42	0.45015	0.713	0.464	6.12e-38	Atypical	TRAPPC1
TCIRG1	4.11e-42	0.381463	0.392	0.189	8.05e-38	Atypical	TCIRG1
CAPZB.1	5.34e-42	0.46213	0.796	0.608	1.05e-37	Atypical	CAPZB
CDK2AP2.1	6.67e-42	0.475428	0.517	0.278	1.31e-37	Atypical	CDK2AP2
SETBP1	7.89e-42	0.412818	0.451	0.232	1.55e-37	Atypical	SETBP1
PTPRC	1.14e-41	0.428814	0.956	0.858	2.23e-37	Atypical	PTPRC
GNAS.1	1.18e-41	0.303855	0.995	0.96	2.31e-37	Atypical	GNAS
TPI1.1	1.25e-41	0.419742	0.717	0.468	2.46e-37	Atypical	TPI1
SGK1	1.38e-41	0.530555	0.35	0.16	2.7e-37	Atypical	SGK1
TMA7.1	1.67e-41	0.409783	0.926	0.842	3.27e-37	Atypical	TMA7
CLIC1.1	2.1e-41	0.401157	0.914	0.728	4.12e-37	Atypical	CLIC1
WDFY4	2.49e-41	0.423314	0.497	0.262	4.87e-37	Atypical	WDFY4
ABHD17A	3.35e-41	0.426477	0.591	0.36	6.56e-37	Atypical	ABHD17A
SNRNP25.1	8.49e-41	0.401822	0.452	0.233	1.66e-36	Atypical	SNRNP25
CD24	1.09e-40	-0.61979	0.067	0.293	2.15e-36	Atypical	CD24
ITGB2-AS1	1.27e-40	0.402552	0.212	0.072	2.48e-36	Atypical	ITGB2-AS1
PHF20	1.27e-40	0.486098	0.74	0.512	2.49e-36	Atypical	PHF20
ZFP36L2.1	1.65e-40	-0.743898	0.783	0.871	3.24e-36	Atypical	ZFP36L2
MARCHF1	2.02e-40	0.470336	0.286	0.115	3.95e-36	Atypical	MARCHF1
DDAH2.1	2.05e-40	0.413023	0.523	0.287	4.02e-36	Atypical	DDAH2
CCSAP	2.35e-40	0.313711	0.197	0.063	4.61e-36	Atypical	CCSAP
PDLIM1.1	2.88e-40	0.500334	0.729	0.524	5.65e-36	Atypical	PDLIM1
TCL1A.2	3.1e-40	-1.00334	0.042	0.26	6.08e-36	Atypical	TCL1A
CD99.1	3.11e-40	0.469194	0.777	0.54	6.1e-36	Atypical	CD99
SBDS	4.23e-40	0.491273	0.8	0.594	8.29e-36	Atypical	SBDS
FOXP1.2	4.38e-40	-0.776019	0.613	0.752	8.6e-36	Atypical	FOXP1
CYTH4	8.03e-40	0.320938	0.311	0.133	1.57e-35	Atypical	CYTH4
MNDA.1	1.08e-39	0.322921	0.213	0.072	2.12e-35	Atypical	MNDA
PPFIBP2.1	1.09e-39	0.388024	0.393	0.19	2.13e-35	Atypical	PPFIBP2
PRNP	1.16e-39	0.517874	0.525	0.307	2.27e-35	Atypical	PRNP
ARHGDIB.1	2.14e-39	0.357964	0.98	0.916	4.2e-35	Atypical	ARHGDIB
LAPTM4A.1	2.25e-39	0.477998	0.75	0.53	4.41e-35	Atypical	LAPTM4A
KBTBD8	2.89e-39	0.260665	0.255	0.096	5.67e-35	Atypical	KBTBD8
HSP90AB1	4.04e-39	-0.499763	0.937	0.955	7.93e-35	Atypical	HSP90AB1
IFIT2	4.9e-39	0.275041	0.224	0.078	9.61e-35	Atypical	IFIT2
SFT2D2	5.57e-39	0.404113	0.51	0.285	1.09e-34	Atypical	SFT2D2
BCL9L	5.66e-39	0.376918	0.369	0.172	1.11e-34	Atypical	BCL9L
KNL1	7.65e-39	0.285646	0.235	0.085	1.5e-34	Atypical	KNL1
PTPN1.1	7.98e-39	0.472431	0.805	0.613	1.56e-34	Atypical	PTPN1
RABGAP1L	8.01e-39	0.41523	0.541	0.317	1.57e-34	Atypical	RABGAP1L
PPP1CA.1	1.37e-38	0.444697	0.758	0.556	2.69e-34	Atypical	PPP1CA
VOPP1.1	1.52e-38	0.500215	0.662	0.426	2.97e-34	Atypical	VOPP1
FBXO32	2.34e-38	0.40207	0.248	0.099	4.58e-34	Atypical	FBXO32
RPS12.1	2.44e-38	-0.268784	1	0.999	4.79e-34	Atypical	RPS12
MAP1LC3A	2.79e-38	0.251862	0.254	0.095	5.48e-34	Atypical	MAP1LC3A
NDUFB2	4.58e-38	0.440035	0.796	0.585	8.98e-34	Atypical	NDUFB2
SPATA13	4.82e-38	0.322238	0.22	0.079	9.45e-34	Atypical	SPATA13
RIN3	6.25e-38	0.301783	0.22	0.077	1.22e-33	Atypical	RIN3
DYNLT1	9.81e-38	0.366206	0.413	0.214	1.92e-33	Atypical	DYNLT1
KLF3.2	1.04e-37	0.446135	0.817	0.596	2.04e-33	Atypical	KLF3
RPS15A.1	1.39e-37	-0.253334	0.999	0.999	2.72e-33	Atypical	RPS15A
ATP6V0B.2	1.42e-37	0.47046	0.76	0.556	2.79e-33	Atypical	ATP6V0B
GPR65	1.67e-37	0.380628	0.389	0.189	3.27e-33	Atypical	GPR65
PIK3IP1.1	1.72e-37	-0.665275	0.188	0.413	3.37e-33	Atypical	PIK3IP1
ST6GAL1	1.84e-37	0.417117	0.56	0.332	3.61e-33	Atypical	ST6GAL1
SH3TC1	2.31e-37	0.29166	0.277	0.11	4.53e-33	Atypical	SH3TC1
INPP5F	2.71e-37	0.264615	0.188	0.061	5.32e-33	Atypical	INPP5F
SLC5A6	2.96e-37	0.283253	0.236	0.088	5.8e-33	Atypical	SLC5A6
ACOT9	3.37e-37	0.352027	0.361	0.172	6.6e-33	Atypical	ACOT9
RPL14.1	6.4e-37	-0.254618	1	0.998	1.25e-32	Atypical	RPL14
FNBP1.2	7.65e-37	0.45255	0.819	0.629	1.5e-32	Atypical	FNBP1
PXK	8.5e-37	0.391257	0.529	0.298	1.67e-32	Atypical	PXK
TNFAIP3.1	1.01e-36	-0.726173	0.356	0.569	1.99e-32	Atypical	TNFAIP3
MT-ND5	1.71e-36	0.427264	0.972	0.953	3.36e-32	Atypical	MT-ND5
RUBCNL	1.8e-36	-0.62335	0.13	0.343	3.53e-32	Atypical	RUBCNL
NRROS	3.49e-36	0.327106	0.325	0.144	6.85e-32	Atypical	NRROS
AP2S1.1	5.68e-36	0.383104	0.556	0.329	1.11e-31	Atypical	AP2S1
MARCKSL1.1	7.13e-36	-0.652853	0.154	0.37	1.4e-31	Atypical	MARCKSL1
PLEK.1	8.44e-36	0.518832	0.477	0.273	1.66e-31	Atypical	PLEK
SNX3.1	8.71e-36	0.390084	0.889	0.709	1.71e-31	Atypical	SNX3
JDP2	1.59e-35	0.273797	0.169	0.053	3.11e-31	Atypical	JDP2
RANBP2	1.87e-35	0.545378	0.537	0.329	3.67e-31	Atypical	RANBP2
CORO1B	2.05e-35	0.370985	0.352	0.175	4.01e-31	Atypical	CORO1B
RAB29	2.07e-35	0.393932	0.619	0.387	4.06e-31	Atypical	RAB29
CPEB4	2.12e-35	0.656551	0.44	0.249	4.16e-31	Atypical	CPEB4
DYNLRB1	2.25e-35	0.479185	0.617	0.398	4.41e-31	Atypical	DYNLRB1
SLC39A3	2.27e-35	0.337403	0.377	0.188	4.45e-31	Atypical	SLC39A3
VSIR	2.28e-35	0.423567	0.466	0.264	4.48e-31	Atypical	VSIR
TMSB10.1	2.31e-35	-0.443196	0.996	0.998	4.54e-31	Atypical	TMSB10
MYO1F	2.33e-35	0.285624	0.303	0.134	4.57e-31	Atypical	MYO1F
FADS3.1	2.33e-35	-0.592939	0.044	0.24	4.58e-31	Atypical	FADS3
CD44.1	2.42e-35	-0.539504	0.656	0.773	4.74e-31	Atypical	CD44
DRAM1	3.41e-35	0.257652	0.196	0.069	6.69e-31	Atypical	DRAM1
RPL4	4.1e-35	-0.287121	0.988	0.988	8.04e-31	Atypical	RPL4
HLA-DQB1	4.3e-35	0.310128	1	0.968	8.44e-31	Atypical	HLA-DQB1
BLOC1S1	4.86e-35	0.406038	0.709	0.485	9.53e-31	Atypical	BLOC1S1
ADK	7e-35	0.355153	0.612	0.375	1.37e-30	Atypical	ADK
CD69.1	9.79e-35	-1.06108	0.689	0.788	1.92e-30	Atypical	CD69
ACTB.1	1.07e-34	0.275652	0.997	0.988	2.1e-30	Atypical	ACTB
MYL6.1	1.08e-34	0.323119	0.984	0.935	2.11e-30	Atypical	MYL6
GEN1	1.14e-34	0.363097	0.315	0.145	2.23e-30	Atypical	GEN1
PGLS.1	1.25e-34	0.398178	0.662	0.438	2.45e-30	Atypical	PGLS
ANXA4.1	1.8e-34	0.370737	0.502	0.28	3.54e-30	Atypical	ANXA4
TENT5A	2.19e-34	0.271087	0.239	0.092	4.29e-30	Atypical	TENT5A
SREBF2	2.54e-34	0.3395	0.372	0.186	4.98e-30	Atypical	SREBF2
SOCS4	3.25e-34	0.338822	0.364	0.18	6.37e-30	Atypical	SOCS4
RNPEPL1	5.85e-34	0.384831	0.564	0.351	1.15e-29	Atypical	RNPEPL1
MRPL40.1	6.63e-34	0.429067	0.443	0.247	1.3e-29	Atypical	MRPL40
ARL2	7.22e-34	0.315086	0.279	0.123	1.42e-29	Atypical	ARL2
RNF168	7.26e-34	0.426701	0.526	0.319	1.42e-29	Atypical	RNF168
GADD45B.2	8.91e-34	-0.857599	0.439	0.621	1.75e-29	Atypical	GADD45B
MAP4K1.1	1.15e-33	0.307956	0.348	0.171	2.26e-29	Atypical	MAP4K1
WNK1	1.32e-33	0.404735	0.554	0.342	2.58e-29	Atypical	WNK1
LRRK2	1.56e-33	0.274337	0.24	0.094	3.06e-29	Atypical	LRRK2
PTPN6.1	2.57e-33	0.395995	0.587	0.367	5.03e-29	Atypical	PTPN6
SH3GL1	2.95e-33	0.257648	0.283	0.124	5.78e-29	Atypical	SH3GL1
SNX29.1	3.5e-33	-0.515599	0.106	0.309	6.86e-29	Atypical	SNX29
SLC2A3	3.52e-33	0.402072	0.85	0.642	6.89e-29	Atypical	SLC2A3
CD48.1	4.62e-33	0.376363	0.946	0.866	9.05e-29	Atypical	CD48
CAP1.1	5.17e-33	0.411324	0.682	0.466	1.01e-28	Atypical	CAP1
SLC25A1	8.3e-33	0.290173	0.315	0.149	1.63e-28	Atypical	SLC25A1
NPM1	9.11e-33	-0.371999	0.934	0.954	1.79e-28	Atypical	NPM1
ESYT2	1.06e-32	0.374311	0.397	0.213	2.09e-28	Atypical	ESYT2
NSF	1.36e-32	0.350463	0.411	0.22	2.66e-28	Atypical	NSF
SEMA4B	1.38e-32	0.259563	0.321	0.145	2.71e-28	Atypical	SEMA4B
SPOCK2	1.43e-32	-0.570287	0.177	0.381	2.8e-28	Atypical	SPOCK2
RAP2B	2.18e-32	0.373429	0.423	0.233	4.27e-28	Atypical	RAP2B
MT2A	2.51e-32	0.427853	0.272	0.122	4.93e-28	Atypical	MT2A
GFOD1	2.62e-32	0.267317	0.232	0.092	5.14e-28	Atypical	GFOD1
TCF4	4.06e-32	-0.672026	0.519	0.672	7.96e-28	Atypical	TCF4
CEP170	5.15e-32	0.358263	0.396	0.207	1.01e-27	Atypical	CEP170
S1PR1	5.55e-32	-0.564229	0.119	0.314	1.09e-27	Atypical	S1PR1
NAMPT	5.92e-32	0.48238	0.654	0.458	1.16e-27	Atypical	NAMPT
HLA-DMA	6.8e-32	0.339904	0.937	0.817	1.33e-27	Atypical	HLA-DMA
BRK1.1	7.51e-32	0.405007	0.745	0.555	1.47e-27	Atypical	BRK1
TLE1.1	7.66e-32	0.491625	0.558	0.35	1.5e-27	Atypical	TLE1
LAMTOR4.1	8.41e-32	0.386541	0.728	0.55	1.65e-27	Atypical	LAMTOR4
MIR29B2CHG	1.09e-31	0.35208	0.211	0.081	2.14e-27	Atypical	MIR29B2CHG
LAMTOR2.1	1.54e-31	0.370554	0.432	0.24	3.01e-27	Atypical	LAMTOR2
ARL4C.1	1.69e-31	0.562921	0.732	0.544	3.32e-27	Atypical	ARL4C
PFN1.1	2.36e-31	0.313965	0.983	0.925	4.63e-27	Atypical	PFN1
ZFP36L1.1	2.4e-31	-0.742824	0.613	0.725	4.7e-27	Atypical	ZFP36L1
ISG20L2	2.45e-31	0.444524	0.384	0.207	4.8e-27	Atypical	ISG20L2
CMTM6	2.56e-31	0.397327	0.855	0.685	5.03e-27	Atypical	CMTM6
NDUFS5	2.79e-31	0.421586	0.783	0.576	5.48e-27	Atypical	NDUFS5
TMEM159	3.61e-31	0.333799	0.231	0.094	7.08e-27	Atypical	TMEM159
MPRIP	4.02e-31	0.364259	0.412	0.227	7.88e-27	Atypical	MPRIP
SNU13	5.18e-31	0.401291	0.909	0.776	1.02e-26	Atypical	SNU13
PDPK1	5.51e-31	0.357801	0.377	0.2	1.08e-26	Atypical	PDPK1
MX2	5.64e-31	0.302618	0.33	0.158	1.11e-26	Atypical	MX2
TPP1	5.85e-31	0.30763	0.387	0.204	1.15e-26	Atypical	TPP1
RASGRP3	6.11e-31	0.37927	0.424	0.237	1.2e-26	Atypical	RASGRP3
SDCBP	6.51e-31	0.448628	0.668	0.461	1.28e-26	Atypical	SDCBP
TALDO1.1	6.84e-31	0.391859	0.548	0.333	1.34e-26	Atypical	TALDO1
CD81	7.08e-31	0.331892	0.903	0.772	1.39e-26	Atypical	CD81
ARF6	1.17e-30	0.386829	0.852	0.692	2.29e-26	Atypical	ARF6
HEBP2	1.2e-30	-0.498611	0.309	0.502	2.35e-26	Atypical	HEBP2
PLCG2	1.55e-30	0.296155	0.67	0.473	3.03e-26	Atypical	PLCG2
APMAP	1.55e-30	0.276791	0.277	0.127	3.04e-26	Atypical	APMAP
HNRNPA1	1.88e-30	-0.371561	0.948	0.958	3.69e-26	Atypical	HNRNPA1
ARPC5L.1	1.99e-30	0.44948	0.55	0.353	3.91e-26	Atypical	ARPC5L
DPP7	2.11e-30	0.348603	0.615	0.401	4.13e-26	Atypical	DPP7
SLC38A1.1	2.2e-30	0.451702	0.703	0.532	4.31e-26	Atypical	SLC38A1
FAM89B	2.62e-30	0.338647	0.507	0.313	5.14e-26	Atypical	FAM89B
RPL35	2.79e-30	-0.258367	0.996	0.997	5.47e-26	Atypical	RPL35
LHPP	3.48e-30	0.297253	0.334	0.166	6.82e-26	Atypical	LHPP
TBC1D9B	4.18e-30	0.260019	0.266	0.119	8.19e-26	Atypical	TBC1D9B
PGM2L1	5.58e-30	-0.464687	0.06	0.239	1.09e-25	Atypical	PGM2L1
FOSL2	6.48e-30	0.370267	0.404	0.221	1.27e-25	Atypical	FOSL2
UQCR11	1.15e-29	0.370659	0.785	0.584	2.26e-25	Atypical	UQCR11
DIAPH1	1.22e-29	0.348307	0.467	0.28	2.39e-25	Atypical	DIAPH1
TRAF5	1.39e-29	-0.507317	0.121	0.307	2.72e-25	Atypical	TRAF5
TNIP2	1.46e-29	0.336578	0.472	0.275	2.87e-25	Atypical	TNIP2
SLBP	1.65e-29	0.437335	0.644	0.437	3.24e-25	Atypical	SLBP
PARP15	3.09e-29	0.362562	0.446	0.253	6.07e-25	Atypical	PARP15
STK17A	3.9e-29	-0.538764	0.553	0.691	7.65e-25	Atypical	STK17A
GZF1	4e-29	0.267042	0.297	0.14	7.84e-25	Atypical	GZF1
RAB11FIP1	8.51e-29	0.383522	0.807	0.628	1.67e-24	Atypical	RAB11FIP1
CDC40	8.82e-29	0.409929	0.603	0.405	1.73e-24	Atypical	CDC40
LGALS8	8.85e-29	0.258438	0.297	0.142	1.74e-24	Atypical	LGALS8
EIF3E	1.08e-28	-0.371978	0.86	0.885	2.12e-24	Atypical	EIF3E
CKAP4.1	1.13e-28	-0.480415	0.093	0.272	2.22e-24	Atypical	CKAP4
HCST.1	1.3e-28	0.450332	0.521	0.326	2.55e-24	Atypical	HCST
ZCCHC2	1.59e-28	0.328472	0.294	0.141	3.11e-24	Atypical	ZCCHC2
SEPTIN6.1	1.64e-28	0.595002	0.51	0.347	3.21e-24	Atypical	SEPTIN6
TBCB.1	1.72e-28	0.347858	0.562	0.365	3.38e-24	Atypical	TBCB
RAB8B	1.79e-28	0.421662	0.565	0.371	3.5e-24	Atypical	RAB8B
CLEC2D.2	1.92e-28	0.388518	0.764	0.552	3.76e-24	Atypical	CLEC2D
RPS27L.1	2.31e-28	0.396437	0.617	0.405	4.53e-24	Atypical	RPS27L
UBL5	2.39e-28	0.366444	0.811	0.649	4.69e-24	Atypical	UBL5
MPST	2.44e-28	0.254776	0.267	0.125	4.78e-24	Atypical	MPST
ABHD17B	2.48e-28	0.279486	0.251	0.113	4.85e-24	Atypical	ABHD17B
PAG1	3.39e-28	0.337929	0.358	0.191	6.65e-24	Atypical	PAG1
NAAA	3.72e-28	0.283098	0.301	0.146	7.3e-24	Atypical	NAAA
DYNC1H1	3.93e-28	0.404022	0.542	0.351	7.7e-24	Atypical	DYNC1H1
TP53INP1.1	4.1e-28	-0.494372	0.039	0.202	8.04e-24	Atypical	TP53INP1
MOB1A	4.71e-28	0.397621	0.809	0.659	9.23e-24	Atypical	MOB1A
OST4	5.3e-28	0.301516	0.889	0.746	1.04e-23	Atypical	OST4
GZMM	6.54e-28	0.345286	0.228	0.097	1.28e-23	Atypical	GZMM
PTPN18.1	1.02e-27	0.307513	0.368	0.198	2e-23	Atypical	PTPN18
OCIAD2	1.12e-27	-0.461227	0.247	0.428	2.2e-23	Atypical	OCIAD2
ORAI1	1.24e-27	0.351008	0.474	0.287	2.44e-23	Atypical	ORAI1
TOLLIP	1.49e-27	0.275089	0.29	0.143	2.92e-23	Atypical	TOLLIP
CD47.1	1.66e-27	0.342511	0.823	0.657	3.25e-23	Atypical	CD47
CDC27	1.82e-27	0.271852	0.321	0.163	3.56e-23	Atypical	CDC27
RBM39	1.96e-27	0.292947	0.974	0.929	3.84e-23	Atypical	RBM39
ATP6V0D1	2.11e-27	0.31667	0.617	0.406	4.14e-23	Atypical	ATP6V0D1
LSM8	2.18e-27	0.365626	0.698	0.505	4.28e-23	Atypical	LSM8
FAM43A	2.29e-27	0.261243	0.336	0.167	4.49e-23	Atypical	FAM43A
PMAIP1.2	2.43e-27	-0.588996	0.391	0.572	4.77e-23	Atypical	PMAIP1
MYO1C	2.44e-27	-0.528405	0.107	0.283	4.78e-23	Atypical	MYO1C
CTSC	2.68e-27	0.290213	0.336	0.178	5.26e-23	Atypical	CTSC
KYNU.1	2.75e-27	0.291247	0.325	0.164	5.4e-23	Atypical	KYNU
TRIM38.1	2.82e-27	0.407253	0.728	0.533	5.53e-23	Atypical	TRIM38
PIH1D1	3.68e-27	0.375236	0.401	0.237	7.22e-23	Atypical	PIH1D1
UHMK1	4.47e-27	0.3242	0.564	0.363	8.77e-23	Atypical	UHMK1
CMIP	4.65e-27	0.306463	0.404	0.222	9.12e-23	Atypical	CMIP
CYB561A3.2	4.84e-27	0.359442	0.587	0.384	9.49e-23	Atypical	CYB561A3
MEF2C.1	5.02e-27	0.338931	0.826	0.653	9.84e-23	Atypical	MEF2C
PIP4K2A	5.24e-27	0.313458	0.463	0.277	1.03e-22	Atypical	PIP4K2A
ACTR2.1	5.51e-27	0.364573	0.844	0.73	1.08e-22	Atypical	ACTR2
NCOA3	7.74e-27	0.348444	0.792	0.594	1.52e-22	Atypical	NCOA3
PPP2R5C	7.91e-27	0.371647	0.741	0.541	1.55e-22	Atypical	PPP2R5C
N4BP3	9.52e-27	-0.378957	0.031	0.183	1.87e-22	Atypical	N4BP3
ZEB1	1.14e-26	-0.468486	0.101	0.274	2.24e-22	Atypical	ZEB1
CYBB	1.19e-26	-0.474771	0.179	0.36	2.32e-22	Atypical	CYBB
NBDY	1.29e-26	0.335676	0.513	0.324	2.54e-22	Atypical	NBDY
SINHCAF.1	1.36e-26	-0.506528	0.291	0.462	2.67e-22	Atypical	SINHCAF
FAM107B.1	2.31e-26	-0.489861	0.612	0.726	4.54e-22	Atypical	FAM107B
IGHG1.2	2.56e-26	-1.09344	0.209	0.086	5.03e-22	Atypical	IGHG1
RO60	2.95e-26	0.469121	0.348	0.195	5.78e-22	Atypical	RO60
DDX5.1	2.95e-26	0.256164	0.995	0.98	5.78e-22	Atypical	DDX5
FAM111B.2	4.88e-26	-0.577215	0.031	0.183	9.58e-22	Atypical	FAM111B
INSIG1	5.36e-26	0.348407	0.443	0.262	1.05e-21	Atypical	INSIG1
APBB1IP.1	9.21e-26	0.342132	0.591	0.394	1.81e-21	Atypical	APBB1IP
BCL2.1	1.31e-25	-0.522238	0.219	0.403	2.57e-21	Atypical	BCL2
JUN.1	1.39e-25	-0.681957	0.797	0.863	2.72e-21	Atypical	JUN
PNPLA8	1.46e-25	0.324916	0.603	0.407	2.87e-21	Atypical	PNPLA8
SRA1	1.52e-25	0.310974	0.436	0.264	2.98e-21	Atypical	SRA1
DGKD.1	1.58e-25	0.325509	0.604	0.407	3.1e-21	Atypical	DGKD
PWWP2B	1.66e-25	0.260173	0.325	0.165	3.25e-21	Atypical	PWWP2B
IFT57	1.73e-25	0.382538	0.674	0.482	3.39e-21	Atypical	IFT57
P2RX5.1	2.12e-25	0.349102	0.58	0.379	4.16e-21	Atypical	P2RX5
ISCU	2.58e-25	0.378451	0.797	0.618	5.06e-21	Atypical	ISCU
MAT2A	2.71e-25	0.30644	0.444	0.262	5.31e-21	Atypical	MAT2A
CDK14	2.91e-25	0.288898	0.368	0.203	5.7e-21	Atypical	CDK14
PLEKHM2	2.91e-25	0.302667	0.42	0.244	5.71e-21	Atypical	PLEKHM2
HINT1	3.27e-25	-0.322288	0.928	0.936	6.41e-21	Atypical	HINT1
TERF2IP	4.05e-25	0.376384	0.705	0.545	7.95e-21	Atypical	TERF2IP
CR1	4.74e-25	-0.346149	0.024	0.167	9.29e-21	Atypical	CR1
APPL1	5.34e-25	-0.520613	0.256	0.421	1.05e-20	Atypical	APPL1
PKIG	5.5e-25	0.271336	0.472	0.274	1.08e-20	Atypical	PKIG
RGS1	6.16e-25	0.503842	0.536	0.359	1.21e-20	Atypical	RGS1
ETF1	8.41e-25	0.317889	0.595	0.402	1.65e-20	Atypical	ETF1
RTN3	9.59e-25	0.294985	0.311	0.166	1.88e-20	Atypical	RTN3
TACC1	1.13e-24	0.352484	0.587	0.405	2.21e-20	Atypical	TACC1
BANK1.2	1.36e-24	0.301985	0.949	0.826	2.67e-20	Atypical	BANK1
CD38.2	1.63e-24	-0.658737	0.031	0.173	3.2e-20	Atypical	CD38
NSMCE3.2	1.71e-24	0.430948	0.642	0.457	3.35e-20	Atypical	NSMCE3
AKR1B1	2.27e-24	0.256969	0.404	0.233	4.45e-20	Atypical	AKR1B1
YPEL3.1	2.52e-24	0.328652	0.783	0.604	4.94e-20	Atypical	YPEL3
ZFP36.1	3.75e-24	0.374458	0.932	0.857	7.35e-20	Atypical	ZFP36
ARHGAP5	5.04e-24	0.268271	0.326	0.173	9.89e-20	Atypical	ARHGAP5
MZB1.1	6.03e-24	-1.8508	0.199	0.356	1.18e-19	Atypical	MZB1
DERL3.2	6.24e-24	-0.558187	0.015	0.146	1.22e-19	Atypical	DERL3
PTPN2	6.86e-24	0.341864	0.634	0.452	1.35e-19	Atypical	PTPN2
C7orf50.2	6.92e-24	0.463045	0.74	0.576	1.36e-19	Atypical	C7orf50
TRIR	7.25e-24	0.274821	0.925	0.804	1.42e-19	Atypical	TRIR
ZC3HAV1	7.51e-24	0.351506	0.639	0.46	1.47e-19	Atypical	ZC3HAV1
TESC.1	7.68e-24	0.340676	0.271	0.138	1.51e-19	Atypical	TESC
TMEM70	9.45e-24	0.34993	0.385	0.228	1.85e-19	Atypical	TMEM70
C1orf162	9.9e-24	-0.412796	0.043	0.187	1.94e-19	Atypical	C1orf162
KLF10	1.03e-23	-0.448343	0.22	0.397	2.01e-19	Atypical	KLF10
ATP6V1F	1.07e-23	0.328622	0.726	0.546	2.11e-19	Atypical	ATP6V1F
GALNT1	1.18e-23	0.336896	0.537	0.36	2.32e-19	Atypical	GALNT1
ANP32B.1	1.47e-23	0.324226	0.835	0.684	2.89e-19	Atypical	ANP32B
SBNO1	2.37e-23	0.366016	0.525	0.345	4.66e-19	Atypical	SBNO1
RFTN1.1	2.71e-23	0.302859	0.434	0.263	5.32e-19	Atypical	RFTN1
CLCN3	3.11e-23	0.2605	0.277	0.14	6.11e-19	Atypical	CLCN3
ATP2B1	3.22e-23	0.394873	0.858	0.743	6.32e-19	Atypical	ATP2B1
DBI.1	3.37e-23	0.295586	0.844	0.704	6.61e-19	Atypical	DBI
RABEP2	4.12e-23	0.259729	0.388	0.221	8.08e-19	Atypical	RABEP2
ANXA2.1	4.25e-23	0.415874	0.568	0.383	8.34e-19	Atypical	ANXA2
WDFY2	4.44e-23	0.37564	0.482	0.305	8.71e-19	Atypical	WDFY2
SUMO3	4.86e-23	0.329874	0.617	0.43	9.53e-19	Atypical	SUMO3
NEIL1.2	7.85e-23	-0.803608	0.239	0.396	1.54e-18	Atypical	NEIL1
PREX1.1	7.86e-23	0.283217	0.451	0.277	1.54e-18	Atypical	PREX1
NCK2.2	9.27e-23	-0.509515	0.201	0.36	1.82e-18	Atypical	NCK2
BSG	9.85e-23	0.288398	0.517	0.332	1.93e-18	Atypical	BSG
RSL1D1	1.05e-22	-0.431096	0.536	0.662	2.06e-18	Atypical	RSL1D1
SP100	1.08e-22	-0.474099	0.609	0.699	2.12e-18	Atypical	SP100
PPDPF	1.12e-22	0.338717	0.828	0.683	2.19e-18	Atypical	PPDPF
PRR13.1	1.12e-22	0.333563	0.702	0.537	2.2e-18	Atypical	PRR13
PPP1CC	1.54e-22	0.353018	0.65	0.479	3.02e-18	Atypical	PPP1CC
CBX4	2.19e-22	0.351826	0.415	0.257	4.3e-18	Atypical	CBX4
ARPC4.1	2.78e-22	0.329806	0.663	0.505	5.45e-18	Atypical	ARPC4
TRIM22	2.82e-22	-0.515052	0.227	0.381	5.52e-18	Atypical	TRIM22
DNTTIP2	2.86e-22	0.328369	0.689	0.506	5.61e-18	Atypical	DNTTIP2
SEC11A.1	2.96e-22	0.365963	0.64	0.456	5.8e-18	Atypical	SEC11A
PKM.1	2.97e-22	0.267426	0.628	0.428	5.83e-18	Atypical	PKM
NFKBID.1	3.35e-22	-0.581459	0.652	0.715	6.57e-18	Atypical	NFKBID
SRSF5	3.67e-22	0.285513	0.948	0.909	7.19e-18	Atypical	SRSF5
EML4	3.99e-22	0.343531	0.738	0.573	7.82e-18	Atypical	EML4
UBR4	5.46e-22	0.267654	0.364	0.212	1.07e-17	Atypical	UBR4
TUT7	5.54e-22	0.276162	0.372	0.219	1.09e-17	Atypical	TUT7
IRF2BP2	5.91e-22	0.360059	0.774	0.625	1.16e-17	Atypical	IRF2BP2
HLA-F	6.97e-22	0.301862	0.851	0.691	1.37e-17	Atypical	HLA-F
ARPC5.2	7.47e-22	0.38904	0.674	0.512	1.46e-17	Atypical	ARPC5
PPP1R14B	8.25e-22	-0.499221	0.346	0.489	1.62e-17	Atypical	PPP1R14B
TWF2.1	8.34e-22	0.274044	0.381	0.23	1.64e-17	Atypical	TWF2
TBC1D22A	1.02e-21	0.296477	0.446	0.279	2.01e-17	Atypical	TBC1D22A
SEPTIN7	1.21e-21	0.543644	0.55	0.421	2.37e-17	Atypical	SEPTIN7
AKNA	1.23e-21	0.289514	0.549	0.367	2.41e-17	Atypical	AKNA
CSK.1	1.26e-21	0.312824	0.552	0.375	2.48e-17	Atypical	CSK
NAGK	1.38e-21	0.300338	0.361	0.213	2.71e-17	Atypical	NAGK
VAMP2	1.52e-21	0.305541	0.812	0.652	2.99e-17	Atypical	VAMP2
SRPK2	1.54e-21	0.295228	0.596	0.42	3.02e-17	Atypical	SRPK2
NCF1.1	1.81e-21	-0.482705	0.493	0.591	3.54e-17	Atypical	NCF1
COPS9	1.9e-21	0.268353	0.64	0.435	3.72e-17	Atypical	COPS9
CRYBG1	1.99e-21	0.262593	0.387	0.226	3.91e-17	Atypical	CRYBG1
SHKBP1	2.06e-21	0.279526	0.411	0.253	4.04e-17	Atypical	SHKBP1
LSM14A	2.51e-21	0.317386	0.605	0.429	4.92e-17	Atypical	LSM14A
USP48	2.56e-21	0.309137	0.401	0.246	5.03e-17	Atypical	USP48
SS18L2	2.61e-21	0.391731	0.654	0.492	5.11e-17	Atypical	SS18L2
JOSD1	4.11e-21	0.312024	0.682	0.515	8.05e-17	Atypical	JOSD1
ETNK1	4.35e-21	0.276666	0.43	0.272	8.52e-17	Atypical	ETNK1
NFATC1	5.41e-21	0.274903	0.349	0.196	1.06e-16	Atypical	NFATC1
CCNG2	5.6e-21	0.305558	0.243	0.123	1.1e-16	Atypical	CCNG2
CD37	6.03e-21	-0.308169	0.991	0.979	1.18e-16	Atypical	CD37
TGFB1	7.26e-21	0.368005	0.781	0.631	1.42e-16	Atypical	TGFB1
ARHGDIA	7.33e-21	0.294377	0.74	0.559	1.44e-16	Atypical	ARHGDIA
TNFRSF18	7.53e-21	-0.338277	0.017	0.135	1.48e-16	Atypical	TNFRSF18
H2AZ2	9.69e-21	0.346791	0.467	0.3	1.9e-16	Atypical	H2AZ2
SKAP2	1.15e-20	0.292084	0.517	0.346	2.25e-16	Atypical	SKAP2
ACSM3.2	1.47e-20	-0.427609	0.009	0.121	2.88e-16	Atypical	ACSM3
RASGEF1B	1.5e-20	0.346921	0.824	0.662	2.94e-16	Atypical	RASGEF1B
TRAF4.2	1.67e-20	-0.573027	0.385	0.503	3.28e-16	Atypical	TRAF4
GNB5.1	1.68e-20	0.32399	0.617	0.433	3.29e-16	Atypical	GNB5
OSTF1	1.69e-20	0.262062	0.525	0.352	3.31e-16	Atypical	OSTF1
LGALS1.1	1.86e-20	0.512848	0.482	0.326	3.64e-16	Atypical	LGALS1
MCM5	1.95e-20	0.257167	0.34	0.193	3.83e-16	Atypical	MCM5
PIM2	2.28e-20	-0.461883	0.309	0.454	4.47e-16	Atypical	PIM2
TXN2	2.3e-20	0.255652	0.442	0.278	4.5e-16	Atypical	TXN2
COMT	2.52e-20	0.251164	0.319	0.184	4.94e-16	Atypical	COMT
CD2BP2	2.56e-20	0.270823	0.393	0.243	5.03e-16	Atypical	CD2BP2
FCRL1.2	2.76e-20	-0.561338	0.289	0.422	5.41e-16	Atypical	FCRL1
TAGAP	3.75e-20	-0.459644	0.642	0.743	7.35e-16	Atypical	TAGAP
SMAD3	4e-20	-0.345588	0.089	0.23	7.84e-16	Atypical	SMAD3
CD83.1	4.63e-20	-0.645911	0.925	0.863	9.09e-16	Atypical	CD83
TAF10	4.8e-20	0.292577	0.715	0.548	9.41e-16	Atypical	TAF10
PLEKHJ1.1	5.28e-20	0.257954	0.474	0.305	1.04e-15	Atypical	PLEKHJ1
NANS	5.64e-20	0.317332	0.345	0.206	1.1e-15	Atypical	NANS
RAB4A	5.85e-20	0.265013	0.415	0.257	1.15e-15	Atypical	RAB4A
SPINT2	6.22e-20	0.290469	0.628	0.438	1.22e-15	Atypical	SPINT2
EIF4H	6.71e-20	0.324488	0.644	0.475	1.32e-15	Atypical	EIF4H
LRP10	6.77e-20	0.296946	0.477	0.315	1.33e-15	Atypical	LRP10
BLOC1S6	6.85e-20	0.276759	0.482	0.318	1.34e-15	Atypical	BLOC1S6
POLR2A	7.7e-20	0.272514	0.507	0.337	1.51e-15	Atypical	POLR2A
CDKN1A	8.68e-20	-0.548278	0.489	0.591	1.7e-15	Atypical	CDKN1A
HMGN3	1.03e-19	0.250489	0.574	0.388	2.02e-15	Atypical	HMGN3
LY9	1.35e-19	0.422311	0.6	0.437	2.65e-15	Atypical	LY9
RNF213	1.4e-19	0.28365	0.64	0.474	2.75e-15	Atypical	RNF213
NCF4.1	2.21e-19	0.282898	0.448	0.286	4.33e-15	Atypical	NCF4
TPM4	3.77e-19	0.296219	0.682	0.492	7.4e-15	Atypical	TPM4
CD22.1	5.14e-19	0.341127	0.548	0.373	1.01e-14	Atypical	CD22
BASP1.2	5.8e-19	-0.493496	0.45	0.582	1.14e-14	Atypical	BASP1
TMC6	6.11e-19	0.302025	0.493	0.335	1.2e-14	Atypical	TMC6
RPL31.1	6.39e-19	-0.253511	0.984	0.977	1.25e-14	Atypical	RPL31
PDE3B.2	7.58e-19	-0.387813	0.063	0.19	1.49e-14	Atypical	PDE3B
HIGD2A.1	8.23e-19	0.258191	0.799	0.636	1.61e-14	Atypical	HIGD2A
NFKB2	8.3e-19	-0.437317	0.387	0.517	1.63e-14	Atypical	NFKB2
COX5B.1	8.95e-19	0.272067	0.821	0.65	1.76e-14	Atypical	COX5B
KLF6.1	1.15e-18	0.312758	0.965	0.888	2.26e-14	Atypical	KLF6
FAM129C	1.18e-18	-0.402321	0.071	0.202	2.3e-14	Atypical	FAM129C
RNF7	1.18e-18	0.282125	0.627	0.452	2.32e-14	Atypical	RNF7
LGALS3	1.37e-18	-0.29486	0.036	0.154	2.69e-14	Atypical	LGALS3
SMIM14.1	1.56e-18	0.284926	0.534	0.358	3.05e-14	Atypical	SMIM14
STK24	1.73e-18	0.252133	0.482	0.318	3.39e-14	Atypical	STK24
NOP53	1.98e-18	-0.269506	0.945	0.958	3.89e-14	Atypical	NOP53
ERP29	2.04e-18	0.273916	0.905	0.799	3.99e-14	Atypical	ERP29
ITPR1	2.26e-18	-0.464098	0.191	0.328	4.44e-14	Atypical	ITPR1
PHF6	2.92e-18	0.274167	0.26	0.143	5.73e-14	Atypical	PHF6
TGOLN2	3.15e-18	0.275448	0.654	0.497	6.18e-14	Atypical	TGOLN2
DDX18	4.17e-18	-0.413483	0.303	0.446	8.17e-14	Atypical	DDX18
MYADM.2	4.65e-18	-0.581157	0.687	0.743	9.12e-14	Atypical	MYADM
TIFA	4.72e-18	-0.284507	0.06	0.184	9.26e-14	Atypical	TIFA
NUDT4	4.91e-18	0.29411	0.392	0.25	9.63e-14	Atypical	NUDT4
LYST	5.16e-18	-0.473016	0.31	0.437	1.01e-13	Atypical	LYST
MEX3C	5.73e-18	-0.36249	0.111	0.243	1.12e-13	Atypical	MEX3C
ANKRD13A.1	6.38e-18	0.278761	0.518	0.357	1.25e-13	Atypical	ANKRD13A
DEF8.1	6.47e-18	0.255753	0.38	0.235	1.27e-13	Atypical	DEF8
WASF2.1	7.02e-18	0.28248	0.719	0.572	1.38e-13	Atypical	WASF2
IL16.1	7.29e-18	0.262069	0.487	0.326	1.43e-13	Atypical	IL16
AC004687.1	7.66e-18	0.376834	0.239	0.127	1.5e-13	Atypical	AC004687.1
CLK1	7.73e-18	0.285787	0.659	0.505	1.52e-13	Atypical	CLK1
LTA4H	8.59e-18	-0.336052	0.129	0.266	1.68e-13	Atypical	LTA4H
DUSP22.1	1.76e-17	0.280504	0.4	0.261	3.44e-13	Atypical	DUSP22
CDK13	1.86e-17	0.258701	0.658	0.492	3.64e-13	Atypical	CDK13
ARHGAP30.1	1.97e-17	0.268897	0.481	0.329	3.86e-13	Atypical	ARHGAP30
SRSF3.1	2.19e-17	-0.340916	0.874	0.887	4.29e-13	Atypical	SRSF3
VASP.1	2.57e-17	0.270008	0.632	0.476	5.03e-13	Atypical	VASP
SATB1.2	2.74e-17	-0.449763	0.111	0.238	5.37e-13	Atypical	SATB1
STMN1.1	2.82e-17	-0.378935	0.064	0.184	5.54e-13	Atypical	STMN1
C12orf75	3.18e-17	-0.363149	0.125	0.255	6.25e-13	Atypical	C12orf75
C4orf3	3.27e-17	0.292359	0.756	0.595	6.42e-13	Atypical	C4orf3
CORO7	4.55e-17	0.269289	0.47	0.32	8.93e-13	Atypical	CORO7
HIF1A	5e-17	-0.421564	0.397	0.519	9.8e-13	Atypical	HIF1A
CD9.1	5.38e-17	-0.337331	0.009	0.104	1.06e-12	Atypical	CD9
GRASP.1	5.82e-17	-0.464798	0.717	0.771	1.14e-12	Atypical	GRASP
KRAS	6.8e-17	0.262335	0.689	0.525	1.33e-12	Atypical	KRAS
ENSA	7.24e-17	0.250061	0.74	0.579	1.42e-12	Atypical	ENSA
COL19A1	8.28e-17	-0.282102	0.016	0.113	1.62e-12	Atypical	COL19A1
MTCH1	1.21e-16	0.259653	0.525	0.369	2.37e-12	Atypical	MTCH1
FGD2.1	1.43e-16	0.273232	0.387	0.248	2.81e-12	Atypical	FGD2
CCNH	2.12e-16	0.306151	0.46	0.312	4.15e-12	Atypical	CCNH
PMEPA1.2	2.46e-16	-0.583672	0.454	0.561	4.83e-12	Atypical	PMEPA1
RNGTT	2.47e-16	-0.488398	0.129	0.252	4.84e-12	Atypical	RNGTT
RGCC	2.63e-16	0.486428	0.55	0.407	5.15e-12	Atypical	RGCC
INTS6.1	3.02e-16	-0.470798	0.454	0.561	5.92e-12	Atypical	INTS6
TNFRSF13B.2	3.08e-16	0.300267	0.483	0.329	6.03e-12	Atypical	TNFRSF13B
ITM2B.2	3.16e-16	-0.414586	0.737	0.766	6.2e-12	Atypical	ITM2B
AFF3.1	3.73e-16	-0.467787	0.467	0.557	7.31e-12	Atypical	AFF3
BACH2.2	3.97e-16	-0.501049	0.256	0.381	7.79e-12	Atypical	BACH2
SRI	5.7e-16	0.269357	0.46	0.316	1.12e-11	Atypical	SRI
FKBP1A.1	5.86e-16	0.255787	0.601	0.425	1.15e-11	Atypical	FKBP1A
PLEKHA1.1	5.91e-16	-0.370648	0.07	0.181	1.16e-11	Atypical	PLEKHA1
MACF1	7.47e-16	0.278068	0.486	0.339	1.47e-11	Atypical	MACF1
JUP	8.29e-16	-0.284986	0.038	0.14	1.63e-11	Atypical	JUP
TSPYL2.1	9.07e-16	0.273915	0.361	0.226	1.78e-11	Atypical	TSPYL2
TAPBP	9.42e-16	-0.322451	0.734	0.785	1.85e-11	Atypical	TAPBP
GPSM3.1	1.1e-15	0.255769	0.816	0.696	2.16e-11	Atypical	GPSM3
UCP2.2	1.21e-15	0.323534	0.781	0.667	2.37e-11	Atypical	UCP2
CDK6	1.31e-15	-0.263782	0.046	0.151	2.58e-11	Atypical	CDK6
CTR9	1.34e-15	0.344725	0.362	0.243	2.62e-11	Atypical	CTR9
KDM6B.1	1.59e-15	-0.475944	0.706	0.73	3.12e-11	Atypical	KDM6B
IL4R.2	2.06e-15	-0.555854	0.23	0.341	4.04e-11	Atypical	IL4R
HSP90B1.1	2.2e-15	-1.27263	0.721	0.735	4.31e-11	Atypical	HSP90B1
FAM3C.2	2.45e-15	0.301463	0.51	0.365	4.8e-11	Atypical	FAM3C
SHISAL2A	2.59e-15	-0.252218	0.042	0.143	5.09e-11	Atypical	SHISAL2A
PARP8	2.61e-15	-0.289045	0.091	0.208	5.12e-11	Atypical	PARP8
ZFAND5	3.28e-15	0.281654	0.668	0.516	6.43e-11	Atypical	ZFAND5
IRF2BPL	3.44e-15	-0.36313	0.145	0.266	6.76e-11	Atypical	IRF2BPL
FAM177A1	4.13e-15	0.403296	0.685	0.557	8.11e-11	Atypical	FAM177A1
IGHG4.1	5.16e-15	-1.26843	0.168	0.082	1.01e-10	Atypical	IGHG4
UAP1	5.34e-15	0.330947	0.334	0.219	1.05e-10	Atypical	UAP1
SUGT1	7.5e-15	0.397026	0.377	0.26	1.47e-10	Atypical	SUGT1
EIF5A	1.35e-14	-0.332076	0.768	0.78	2.64e-10	Atypical	EIF5A
PELI1	1.45e-14	-0.394944	0.199	0.32	2.85e-10	Atypical	PELI1
CSGALNACT1.1	1.88e-14	0.263951	0.319	0.202	3.68e-10	Atypical	CSGALNACT1
AC245297.3	1.91e-14	-0.474909	0.141	0.252	3.75e-10	Atypical	AC245297.3
PLPP5.2	2.07e-14	-0.574601	0.303	0.4	4.06e-10	Atypical	PLPP5
TSPO	2.18e-14	0.265861	0.544	0.396	4.27e-10	Atypical	TSPO
TNFAIP8	2.96e-14	-0.376708	0.286	0.414	5.81e-10	Atypical	TNFAIP8
ESD	3.08e-14	-0.265854	0.126	0.247	6.04e-10	Atypical	ESD
RELB	5e-14	-0.360948	0.412	0.523	9.8e-10	Atypical	RELB
NIBAN3	5.32e-14	-0.362815	0.066	0.169	1.04e-09	Atypical	NIBAN3
RSL24D1	7.53e-14	0.282922	0.797	0.704	1.48e-09	Atypical	RSL24D1
PAWR	8.95e-14	-0.283179	0.078	0.181	1.76e-09	Atypical	PAWR
TGIF1.1	8.98e-14	-0.434469	0.26	0.372	1.76e-09	Atypical	TGIF1
CCDC191.2	1.14e-13	-0.380075	0.036	0.126	2.23e-09	Atypical	CCDC191
TLE4	1.2e-13	-0.373523	0.264	0.385	2.35e-09	Atypical	TLE4
GGNBP2	1.35e-13	-0.372565	0.569	0.635	2.66e-09	Atypical	GGNBP2
MCTP2.2	1.61e-13	-0.289227	0.066	0.168	3.16e-09	Atypical	MCTP2
RAB3IP	1.67e-13	-0.29708	0.04	0.131	3.28e-09	Atypical	RAB3IP
AP3S1	2.26e-13	0.272997	0.419	0.298	4.43e-09	Atypical	AP3S1
ORAI2	2.93e-13	0.303303	0.699	0.582	5.75e-09	Atypical	ORAI2
NAP1L1.2	3.35e-13	-0.282391	0.859	0.876	6.58e-09	Atypical	NAP1L1
RGS16.1	4.05e-13	-0.466763	0.125	0.236	7.95e-09	Atypical	RGS16
ISCA1.1	4.5e-13	0.269424	0.593	0.468	8.82e-09	Atypical	ISCA1
PALM2AKAP2	5.22e-13	-0.381204	0.087	0.189	1.02e-08	Atypical	PALM2AKAP2
MAML2	5.24e-13	-0.258623	0.06	0.156	1.03e-08	Atypical	MAML2
FKBP11.1	1.27e-12	-0.838472	0.111	0.21	2.48e-08	Atypical	FKBP11
SNX10	1.31e-12	-0.283282	0.113	0.218	2.57e-08	Atypical	SNX10
AQP3.2	1.54e-12	-0.294411	0.03	0.112	3.02e-08	Atypical	AQP3
CD79B.2	1.78e-12	-0.373879	0.663	0.752	3.49e-08	Atypical	CD79B
CD70.2	1.86e-12	-0.311233	0.062	0.157	3.65e-08	Atypical	CD70
PLK3	2.01e-12	-0.319343	0.174	0.286	3.93e-08	Atypical	PLK3
APLP2.2	2.32e-12	-0.48052	0.251	0.347	4.54e-08	Atypical	APLP2
IRS2.2	6.86e-12	-0.425397	0.173	0.277	1.34e-07	Atypical	IRS2
SESTD1	6.95e-12	-0.295165	0.089	0.184	1.36e-07	Atypical	SESTD1
RCSD1	9.33e-12	-0.365177	0.459	0.546	1.83e-07	Atypical	RCSD1
ARRDC2.1	1.61e-11	-0.359607	0.511	0.573	3.15e-07	Atypical	ARRDC2
CD27	2.28e-11	-0.519579	0.137	0.232	4.48e-07	Atypical	CD27
NUCB2.2	2.59e-11	-0.318178	0.072	0.162	5.08e-07	Atypical	NUCB2
MAPKAPK2	3.13e-11	-0.262571	0.174	0.277	6.14e-07	Atypical	MAPKAPK2
ARID5B	3.33e-11	0.255836	0.754	0.641	6.53e-07	Atypical	ARID5B
TUBB	3.46e-11	-0.32231	0.2	0.302	6.78e-07	Atypical	TUBB
IGHG2.1	3.81e-11	-0.932618	0.115	0.054	7.47e-07	Atypical	IGHG2
S100A4.1	6.88e-11	-0.483912	0.289	0.405	1.35e-06	Atypical	S100A4
BTG2.1	7.16e-11	-0.375125	0.919	0.927	1.4e-06	Atypical	BTG2
GSTP1.1	7.7e-11	0.282049	0.541	0.432	1.51e-06	Atypical	GSTP1
R3HDM4	8.81e-11	-0.312945	0.295	0.389	1.73e-06	Atypical	R3HDM4
ZCCHC7	9.29e-11	-0.358147	0.251	0.351	1.82e-06	Atypical	ZCCHC7
MED30.1	1.01e-10	-0.341984	0.238	0.335	1.98e-06	Atypical	MED30
PRMT1	1.31e-10	-0.306879	0.383	0.457	2.58e-06	Atypical	PRMT1
MGAT5.1	1.7e-10	-0.302894	0.099	0.186	3.33e-06	Atypical	MGAT5
PDCD4.1	2.16e-10	-0.343465	0.546	0.596	4.24e-06	Atypical	PDCD4
EPB41	3.1e-10	-0.276276	0.333	0.436	6.08e-06	Atypical	EPB41
C1QBP.1	3.17e-10	-0.317802	0.459	0.507	6.22e-06	Atypical	C1QBP
AREG.2	4.28e-10	0.365543	0.455	0.351	8.4e-06	Atypical	AREG
PHACTR1.1	4.43e-10	0.281557	0.681	0.585	8.68e-06	Atypical	PHACTR1
TMEM131L	4.75e-10	-0.2653	0.138	0.23	9.32e-06	Atypical	TMEM131L
HRK.1	4.76e-10	-0.45544	0.11	0.199	9.34e-06	Atypical	HRK
EIF4A2.1	5.19e-10	-0.278054	0.715	0.768	1.02e-05	Atypical	EIF4A2
NFKB1.1	5.2e-10	-0.44695	0.579	0.623	1.02e-05	Atypical	NFKB1
MRPL14	6.37e-10	-0.25613	0.228	0.322	1.25e-05	Atypical	MRPL14
PCBP1	6.9e-10	-0.262045	0.623	0.665	1.35e-05	Atypical	PCBP1
H3F3A.1	7.15e-10	-0.559093	0.396	0.472	1.4e-05	Atypical	H3F3A
SRSF2	7.57e-10	-0.256605	0.836	0.816	1.48e-05	Atypical	SRSF2
PPHLN1	7.73e-10	0.258172	0.577	0.467	1.52e-05	Atypical	PPHLN1
SQSTM1	8.37e-10	-0.348431	0.664	0.703	1.64e-05	Atypical	SQSTM1
FKBP2	1.09e-09	-0.305461	0.154	0.243	2.13e-05	Atypical	FKBP2
IGHM.2	1.37e-09	-0.565873	0.246	0.358	2.69e-05	Atypical	IGHM
RALA	1.4e-09	-0.265837	0.221	0.313	2.74e-05	Atypical	RALA
TUBB4B.1	1.52e-09	-0.355052	0.581	0.633	2.98e-05	Atypical	TUBB4B
TCP11L2	1.92e-09	-0.358927	0.31	0.388	3.77e-05	Atypical	TCP11L2
ARID4B	3.01e-09	-0.339541	0.718	0.725	5.9e-05	Atypical	ARID4B
H3-3B	3.03e-09	0.302118	0.603	0.523	5.95e-05	Atypical	H3-3B
RB1CC1.1	3.11e-09	-0.321194	0.368	0.456	6.1e-05	Atypical	RB1CC1
IDH2.1	3.87e-09	-0.332137	0.164	0.245	7.59e-05	Atypical	IDH2
TAPT1.2	4.45e-09	-0.250735	0.097	0.177	8.74e-05	Atypical	TAPT1
POU2AF1.1	5.01e-09	-0.303176	0.268	0.348	9.82e-05	Atypical	POU2AF1
IGHD.2	5.55e-09	-0.278926	0.201	0.312	0.000108765	Atypical	IGHD
ING1	8.33e-09	-0.280671	0.154	0.242	0.000163259	Atypical	ING1
PLP2.1	9.61e-09	-0.254995	0.548	0.616	0.000188484	Atypical	PLP2
CD2AP	1.03e-08	-0.273657	0.189	0.275	0.000201232	Atypical	CD2AP
CCT2	1.25e-08	-0.282513	0.409	0.474	0.000245457	Atypical	CCT2
ABCA1	1.25e-08	-0.263445	0.06	0.13	0.000245814	Atypical	ABCA1
UBE2I.2	1.46e-08	-0.260262	0.638	0.678	0.000285357	Atypical	UBE2I
KTN1	1.47e-08	-0.27346	0.49	0.554	0.00028851	Atypical	KTN1
SKIL.1	1.6e-08	-0.35046	0.631	0.66	0.000314056	Atypical	SKIL
SSR4.1	1.86e-08	-0.302477	0.91	0.786	0.000364013	Atypical	SSR4
ZNF292	2.12e-08	-0.303472	0.405	0.48	0.000415348	Atypical	ZNF292
GNL3	2.29e-08	-0.269701	0.256	0.332	0.000449591	Atypical	GNL3
H1-10.2	2.61e-08	-0.415584	0.089	0.164	0.000511356	Atypical	H1-10
RARA	2.67e-08	-0.265283	0.258	0.344	0.000522867	Atypical	RARA
CREBRF	2.67e-08	-0.278726	0.421	0.506	0.000523871	Atypical	CREBRF
DNAJB1.1	3.31e-08	-0.347771	0.254	0.335	0.000648221	Atypical	DNAJB1
RRAS2	3.39e-08	-0.264842	0.174	0.254	0.000665399	Atypical	RRAS2
RESF1	3.48e-08	0.25992	0.352	0.262	0.000681492	Atypical	RESF1
PRKCB	4.7e-08	-0.28229	0.674	0.715	0.000921037	Atypical	PRKCB
EGR1.1	4.8e-08	-0.482596	0.098	0.175	0.000941741	Atypical	EGR1
RHOF	8.2e-08	-0.286002	0.34	0.41	0.00160808	Atypical	RHOF
RAB21.1	9.93e-08	-0.328541	0.525	0.569	0.00194812	Atypical	RAB21
CCL4.2	1.21e-07	-0.515281	0.095	0.168	0.00237179	Atypical	CCL4
PDIA4.1	1.65e-07	-0.497003	0.106	0.17	0.00323595	Atypical	PDIA4
ZCCHC10	1.79e-07	-0.277003	0.248	0.324	0.00350818	Atypical	ZCCHC10
GABPB1-AS1	2e-07	-0.26109	0.074	0.138	0.00392433	Atypical	GABPB1-AS1
CDCA7L.1	2.64e-07	-0.31398	0.228	0.297	0.00518391	Atypical	CDCA7L
ABCG1.1	2.82e-07	-0.29289	0.153	0.227	0.00552662	Atypical	ABCG1
DDHD1	3.04e-07	-0.260604	0.307	0.384	0.00595685	Atypical	DDHD1
TXNIP.1	3.19e-07	-0.502519	0.621	0.66	0.00625402	Atypical	TXNIP
THUMPD3-AS1	3.27e-07	-0.298775	0.161	0.234	0.00640274	Atypical	THUMPD3-AS1
USP3	3.66e-07	-0.252658	0.353	0.424	0.00718074	Atypical	USP3
SEC11C.1	4.87e-07	-0.54499	0.601	0.439	0.0095541	Atypical	SEC11C
UTRN	4.96e-07	-0.301492	0.438	0.503	0.00971769	Atypical	UTRN
H1FX.2	5.43e-07	-0.368935	0.083	0.148	0.0106545	Atypical	H1FX
HSPA8	6.21e-07	-0.294478	0.737	0.709	0.0121677	Atypical	HSPA8
PDE4B	7.37e-07	-0.287995	0.585	0.622	0.0144469	Atypical	PDE4B
MANF.2	8.27e-07	-0.474962	0.192	0.253	0.0162199	Atypical	MANF
KLF13	8.81e-07	-0.250433	0.54	0.572	0.0172833	Atypical	KLF13
MBNL2	8.89e-07	-0.254852	0.174	0.245	0.0174298	Atypical	MBNL2
SELENOF	1e-06	-0.256666	0.558	0.576	0.0197011	Atypical	SELENOF
DNAJA1.1	1.03e-06	-0.302273	0.754	0.771	0.020188	Atypical	DNAJA1
NEAT1.1	1.4e-06	0.989301	0.385	0.363	0.0275215	Atypical	NEAT1
ABCF1	2.52e-06	-0.2504	0.43	0.488	0.0494215	Atypical	ABCF1
TNFRSF13B.3	3.14e-200	-0.864143	0.076	0.443	6.15e-196	Naive	TNFRSF13B
COTL1.2	5.27e-159	-0.92831	0.461	0.748	1.03e-154	Naive	COTL1
ANXA2.2	4.82e-145	-0.874582	0.173	0.485	9.44e-141	Naive	ANXA2
BTG1.2	5.88e-135	0.54721	0.994	0.989	1.15e-130	Naive	BTG1
SARAF.2	1.31e-130	0.584741	0.946	0.928	2.57e-126	Naive	SARAF
FCER2.3	1.61e-130	0.808098	0.52	0.267	3.15e-126	Naive	FCER2
ZBTB32.2	5.39e-129	-0.65651	0.019	0.263	1.06e-124	Naive	ZBTB32
CLECL1.2	1.91e-126	-0.504602	0.033	0.286	3.75e-122	Naive	CLECL1
TMEM123.3	1.77e-125	0.750027	0.795	0.647	3.46e-121	Naive	TMEM123
CXCR4.3	5.14e-120	0.540111	0.976	0.924	1.01e-115	Naive	CXCR4
CLIC1.2	1.69e-116	-0.676775	0.593	0.802	3.31e-112	Naive	CLIC1
GAPDH.1	1.47e-114	-0.906246	0.682	0.852	2.89e-110	Naive	GAPDH
FOXP1.3	3.46e-107	0.56251	0.872	0.689	6.78e-103	Naive	FOXP1
ACTG1.1	8.85e-107	-0.79873	0.771	0.932	1.74e-102	Naive	ACTG1
LGALS1.2	1.26e-102	-1.05608	0.154	0.41	2.47e-98	Naive	LGALS1
S100A10.2	1.53e-102	-0.954858	0.342	0.606	2.99e-98	Naive	S100A10
ITGB1.2	1.82e-100	-0.924389	0.192	0.446	3.57e-96	Naive	ITGB1
PIK3IP1.2	2.4e-99	0.662649	0.544	0.335	4.71e-95	Naive	PIK3IP1
ITM2B.3	9.5e-99	0.591494	0.812	0.745	1.86e-94	Naive	ITM2B
TCL1A.3	4.81e-98	0.619448	0.41	0.176	9.43e-94	Naive	TCL1A
HIPK2.1	3.92e-97	-0.633625	0.088	0.321	7.68e-93	Naive	HIPK2
IGHD.3	4.15e-97	0.604057	0.477	0.236	8.14e-93	Naive	IGHD
VOPP1.2	1.57e-94	-0.535016	0.257	0.519	3.07e-90	Naive	VOPP1
IL4R.3	5.14e-93	0.6742	0.482	0.274	1.01e-88	Naive	IL4R
ACP5.2	8.45e-92	-0.458685	0.127	0.375	1.66e-87	Naive	ACP5
RILPL2.3	1.44e-90	-0.751203	0.363	0.599	2.82e-86	Naive	RILPL2
FTH1.2	9.47e-90	0.401645	0.998	0.998	1.86e-85	Naive	FTH1
JPT1.2	1.38e-89	-0.545034	0.183	0.43	2.71e-85	Naive	JPT1
CD27.1	3.04e-89	-0.762661	0.073	0.279	5.96e-85	Naive	CD27
THEMIS2.2	1.53e-88	-0.3992	0.086	0.313	3e-84	Naive	THEMIS2
CRIP1.2	1.43e-87	-0.701419	0.364	0.62	2.81e-83	Naive	CRIP1
SEC11C.2	8.81e-86	-1.19908	0.28	0.52	1.73e-81	Naive	SEC11C
AHNAK.2	9.25e-86	-0.63604	0.467	0.715	1.81e-81	Naive	AHNAK
ATP5F1E.2	1.03e-84	-0.437867	0.901	0.965	2.02e-80	Naive	ATP5F1E
CD82.2	1.74e-84	-0.531092	0.27	0.521	3.41e-80	Naive	CD82
LSP1.2	3.94e-83	-0.519601	0.521	0.749	7.73e-79	Naive	LSP1
ARID3A.1	4.84e-82	-0.43308	0.131	0.362	9.49e-78	Naive	ARID3A
SATB1.3	5.49e-82	0.573648	0.363	0.175	1.08e-77	Naive	SATB1
CCR7.3	3.56e-81	0.612728	0.659	0.466	6.99e-77	Naive	CCR7
C4orf48.2	2.41e-80	-0.371565	0.11	0.334	4.73e-76	Naive	C4orf48
YBX3.3	5.52e-78	0.508922	0.761	0.56	1.08e-73	Naive	YBX3
SELL.1	1.28e-77	0.620952	0.597	0.428	2.51e-73	Naive	SELL
COX5A.1	2.67e-77	-0.499122	0.3	0.539	5.23e-73	Naive	COX5A
TESC.2	1.01e-76	-0.377091	0.029	0.197	1.98e-72	Naive	TESC
IGHM.3	1.19e-76	0.580994	0.516	0.284	2.34e-72	Naive	IGHM
CPNE5.1	1.37e-75	-0.375198	0.146	0.378	2.69e-71	Naive	CPNE5
UBE2J1.1	4.79e-75	-0.70353	0.232	0.452	9.4e-71	Naive	UBE2J1
DUSP4.2	1.15e-74	-0.631914	0.077	0.265	2.26e-70	Naive	DUSP4
PPP1R14A.3	5.64e-74	-0.524437	0.117	0.325	1.11e-69	Naive	PPP1R14A
APLP2.3	8.17e-74	0.598347	0.469	0.289	1.6e-69	Naive	APLP2
TYMP.1	2.14e-73	-0.442313	0.188	0.417	4.19e-69	Naive	TYMP
ITGB7.1	6.45e-73	-0.432187	0.138	0.346	1.26e-68	Naive	ITGB7
POU2AF1.2	5.34e-72	-0.403435	0.172	0.404	1.05e-67	Naive	POU2AF1
ATP6V0B.3	1.08e-71	-0.433291	0.397	0.642	2.12e-67	Naive	ATP6V0B
ZFP36L2.2	1.09e-70	0.513955	0.884	0.854	2.13e-66	Naive	ZFP36L2
TOR3A.1	1.48e-70	-0.410615	0.205	0.44	2.89e-66	Naive	TOR3A
TUBA1A.2	1.86e-70	0.567513	0.816	0.721	3.66e-66	Naive	TUBA1A
SSPN.1	2.12e-70	-0.328562	0.008	0.15	4.15e-66	Naive	SSPN
UQCRH	4.75e-70	-0.464707	0.733	0.87	9.32e-66	Naive	UQCRH
TKT.1	1.5e-69	-0.512003	0.282	0.51	2.95e-65	Naive	TKT
PYCARD.1	2.19e-69	-0.343162	0.139	0.353	4.29e-65	Naive	PYCARD
GPR183.3	1.24e-68	-0.647044	0.46	0.678	2.43e-64	Naive	GPR183
GRN.2	5.67e-68	-0.359515	0.121	0.327	1.11e-63	Naive	GRN
AP2S1.2	1.07e-65	-0.349582	0.191	0.41	2.1e-61	Naive	AP2S1
UPF2.2	1.62e-64	-0.458054	0.245	0.472	3.17e-60	Naive	UPF2
VASP.2	1.86e-64	-0.388045	0.315	0.556	3.65e-60	Naive	VASP
SEL1L3.2	2.86e-64	-0.417322	0.271	0.507	5.61e-60	Naive	SEL1L3
MRPL40.2	6.45e-64	-0.31539	0.121	0.319	1.26e-59	Naive	MRPL40
TXN.1	1.18e-63	-0.555994	0.229	0.433	2.32e-59	Naive	TXN
MCL1.2	1.49e-63	-0.488714	0.578	0.788	2.93e-59	Naive	MCL1
CTSZ.2	2e-63	-0.394838	0.356	0.601	3.92e-59	Naive	CTSZ
PKM.2	8.37e-63	-0.376407	0.282	0.509	1.64e-58	Naive	PKM
MZB1.2	1.37e-62	-1.90327	0.201	0.394	2.68e-58	Naive	MZB1
CD70.3	1.39e-62	-0.439231	0.038	0.189	2.73e-58	Naive	CD70
FAM49A.2	2.16e-62	-0.356341	0.19	0.408	4.24e-58	Naive	FAM49A
BIRC3.2	2.49e-62	0.474903	0.839	0.769	4.88e-58	Naive	BIRC3
TALDO1.2	7.58e-62	-0.352344	0.199	0.411	1.49e-57	Naive	TALDO1
SEC61B.2	1.44e-61	-0.61401	0.713	0.841	2.82e-57	Naive	SEC61B
CLPTM1L.1	1.94e-61	-0.415733	0.13	0.318	3.81e-57	Naive	CLPTM1L
JCHAIN.2	2.71e-61	-3.42997	0.322	0.493	5.31e-57	Naive	JCHAIN
CD86.2	2.07e-60	-0.364964	0.065	0.229	4.05e-56	Naive	CD86
SMARCB1.1	4.56e-60	-0.346316	0.281	0.514	8.94e-56	Naive	SMARCB1
RAC2.2	9.53e-60	-0.439026	0.565	0.752	1.87e-55	Naive	RAC2
LAMTOR2.2	1.54e-59	-0.284642	0.12	0.31	3.01e-55	Naive	LAMTOR2
YWHAH.2	1.99e-59	-0.394496	0.153	0.353	3.9e-55	Naive	YWHAH
ZBTB38	3.61e-59	-0.323916	0.072	0.235	7.09e-55	Naive	ZBTB38
ITGAX.2	8.89e-59	-0.388719	0.03	0.168	1.74e-54	Naive	ITGAX
NAA38	1.32e-58	-0.305271	0.181	0.386	2.58e-54	Naive	NAA38
TNFRSF1B.2	1.57e-58	-0.590816	0.179	0.365	3.08e-54	Naive	TNFRSF1B
GSN.2	2.27e-58	-0.337355	0.028	0.164	4.45e-54	Naive	GSN
ITM2C.1	4.65e-58	-1.01771	0.177	0.351	9.11e-54	Naive	ITM2C
LGMN.1	9.31e-57	-0.301848	0.051	0.2	1.83e-52	Naive	LGMN
SND1.1	9.8e-57	-0.301619	0.124	0.308	1.92e-52	Naive	SND1
LRMP.2	1.53e-56	-0.360935	0.182	0.381	3e-52	Naive	LRMP
TPM3.2	2.31e-56	-0.389199	0.671	0.835	4.53e-52	Naive	TPM3
PDLIM1.2	3.61e-56	-0.370718	0.379	0.604	7.08e-52	Naive	PDLIM1
CAPG.1	3.61e-56	-0.3587	0.187	0.384	7.08e-52	Naive	CAPG
DAAM1.1	8.29e-56	-0.310942	0.089	0.257	1.63e-51	Naive	DAAM1
SSR3.2	1.04e-55	-0.731101	0.198	0.385	2.05e-51	Naive	SSR3
CD37.1	2.37e-55	0.338289	0.993	0.975	4.64e-51	Naive	CD37
CD99.2	2.91e-55	-0.437957	0.413	0.618	5.71e-51	Naive	CD99
DDAH2.2	3.65e-55	-0.304847	0.166	0.363	7.16e-51	Naive	DDAH2
CCDC50.1	1.21e-54	-0.364636	0.296	0.516	2.37e-50	Naive	CCDC50
ARPC1B.2	1.48e-54	-0.423157	0.435	0.637	2.91e-50	Naive	ARPC1B
TPI1.2	1.57e-54	-0.375615	0.335	0.55	3.08e-50	Naive	TPI1
PTPN6.2	4.08e-54	-0.355075	0.236	0.444	8e-50	Naive	PTPN6
SLAMF7	4.17e-54	-0.350642	0.029	0.158	8.18e-50	Naive	SLAMF7
CTSH.2	5.65e-54	-0.400426	0.294	0.502	1.11e-49	Naive	CTSH
ZBTB16	6.12e-54	0.320698	0.126	0.034	1.2e-49	Naive	ZBTB16
BACH2.3	1.13e-53	0.48407	0.482	0.327	2.22e-49	Naive	BACH2
CSGALNACT1.2	1.25e-52	-0.294568	0.095	0.257	2.46e-48	Naive	CSGALNACT1
SUB1.1	3.07e-52	-0.828134	0.786	0.889	6.01e-48	Naive	SUB1
PABPC4.1	3.46e-52	-0.323018	0.275	0.494	6.79e-48	Naive	PABPC4
SAMSN1.3	7.5e-52	-0.401631	0.315	0.524	1.47e-47	Naive	SAMSN1
PLEKHA1.2	1e-51	0.396072	0.271	0.133	1.97e-47	Naive	PLEKHA1
KYNU.2	1.99e-51	-0.269403	0.07	0.22	3.9e-47	Naive	KYNU
MYADM.3	5.47e-51	0.407165	0.804	0.713	1.07e-46	Naive	MYADM
NDUFB7	1.78e-50	-0.342745	0.311	0.51	3.48e-46	Naive	NDUFB7
ATP5F1A	1.98e-50	-0.397232	0.4	0.595	3.88e-46	Naive	ATP5F1A
NCOA3.1	3.8e-50	-0.344404	0.455	0.671	7.46e-46	Naive	NCOA3
SOX5.2	7.66e-50	-0.274933	0.029	0.15	1.5e-45	Naive	SOX5
ATP5MD	1.34e-49	-0.361671	0.346	0.547	2.64e-45	Naive	ATP5MD
UBC.1	1.52e-49	-0.311388	0.98	0.995	2.98e-45	Naive	UBC
S100A6.2	1.64e-49	-0.519938	0.447	0.646	3.21e-45	Naive	S100A6
SHISA8.2	2.15e-49	-0.299262	0.03	0.152	4.22e-45	Naive	SHISA8
CPEB4.1	5.7e-49	-0.396879	0.145	0.313	1.12e-44	Naive	CPEB4
TPM4.1	6.4e-49	-0.33563	0.351	0.569	1.26e-44	Naive	TPM4
TRIB1	1.02e-48	-0.289959	0.025	0.142	2.01e-44	Naive	TRIB1
ADGRE5.1	1.35e-48	-0.416335	0.304	0.507	2.64e-44	Naive	ADGRE5
PRELID1.1	1.97e-48	-0.322524	0.354	0.561	3.86e-44	Naive	PRELID1
ATP5MC3.1	2.16e-48	-0.422157	0.465	0.654	4.24e-44	Naive	ATP5MC3
PTPN1.2	3.03e-48	-0.306704	0.473	0.69	5.95e-44	Naive	PTPN1
PLEK.2	3.08e-48	-0.38166	0.163	0.34	6.04e-44	Naive	PLEK
SEC11A.2	4.87e-48	-0.340075	0.326	0.528	9.54e-44	Naive	SEC11A
CD55.2	4.89e-48	0.354427	0.858	0.844	9.59e-44	Naive	CD55
TNFRSF17.1	5.74e-48	-0.58504	0.011	0.114	1.13e-43	Naive	TNFRSF17
USP48.1	5.89e-48	-0.264481	0.135	0.308	1.16e-43	Naive	USP48
PHPT1	7.1e-48	-0.278641	0.14	0.31	1.39e-43	Naive	PHPT1
ANXA4.2	9.29e-48	-0.324502	0.172	0.349	1.82e-43	Naive	ANXA4
ANXA5.1	1.34e-47	-0.290409	0.209	0.4	2.64e-43	Naive	ANXA5
PSMB9.1	1.67e-47	-0.345059	0.448	0.649	3.28e-43	Naive	PSMB9
TXNDC11.1	1.73e-47	-0.319849	0.118	0.276	3.4e-43	Naive	TXNDC11
IFI27L2.1	3.86e-47	-0.258857	0.174	0.358	7.56e-43	Naive	IFI27L2
HSH2D.1	4.24e-47	-0.289043	0.246	0.451	8.31e-43	Naive	HSH2D
PPP1CC.1	1.5e-46	-0.324817	0.345	0.551	2.94e-42	Naive	PPP1CC
DCPS	1.73e-46	-0.253113	0.06	0.193	3.38e-42	Naive	DCPS
IFI30.2	2.13e-46	-0.312908	0.11	0.267	4.18e-42	Naive	IFI30
RGS19.2	2.7e-46	-0.334067	0.271	0.468	5.29e-42	Naive	RGS19
SNN.2	3.16e-46	-0.34584	0.2	0.378	6.19e-42	Naive	SNN
NDUFA4	3.62e-46	-0.313429	0.671	0.83	7.1e-42	Naive	NDUFA4
PTP4A2.2	5.78e-46	-0.343796	0.52	0.71	1.13e-41	Naive	PTP4A2
COPE.1	2.99e-45	-0.388352	0.444	0.629	5.87e-41	Naive	COPE
NOP53.1	3.11e-45	0.267955	0.951	0.959	6.11e-41	Naive	NOP53
ARPC5L.2	3.49e-45	-0.295909	0.236	0.422	6.84e-41	Naive	ARPC5L
SYK.3	5.58e-45	-0.317226	0.221	0.411	1.09e-40	Naive	SYK
PMEPA1.3	6.17e-45	0.47027	0.644	0.516	1.21e-40	Naive	PMEPA1
CUTA.1	1.02e-44	-0.324596	0.368	0.565	2e-40	Naive	CUTA
BCL2A1.2	1.02e-44	-0.491518	0.36	0.541	2.01e-40	Naive	BCL2A1
SRM	1.48e-44	-0.341261	0.212	0.392	2.9e-40	Naive	SRM
CHST2.2	1.52e-44	-0.251122	0.046	0.169	2.97e-40	Naive	CHST2
CCDC107.1	1.93e-44	-0.254251	0.183	0.364	3.79e-40	Naive	CCDC107
IGHG1.3	2.29e-44	-1.8918	0.022	0.127	4.5e-40	Naive	IGHG1
PDIA6.1	2.81e-44	-0.530051	0.393	0.571	5.51e-40	Naive	PDIA6
CYBA.2	2.9e-44	-0.316793	0.966	0.984	5.69e-40	Naive	CYBA
PPA1.1	3.8e-44	-0.335726	0.259	0.439	7.44e-40	Naive	PPA1
UGCG.1	5.46e-44	-0.291883	0.15	0.314	1.07e-39	Naive	UGCG
S100A11.2	7.11e-44	-0.314568	0.174	0.35	1.39e-39	Naive	S100A11
PIKFYVE.2	7.23e-44	-0.318284	0.192	0.368	1.42e-39	Naive	PIKFYVE
LITAF.3	9.23e-44	-0.496088	0.48	0.666	1.81e-39	Naive	LITAF
KLF3.3	9.34e-44	0.483981	0.684	0.592	1.83e-39	Naive	KLF3
CCDC167	1.12e-43	-0.298179	0.087	0.227	2.2e-39	Naive	CCDC167
SNX9.2	1.61e-43	0.45901	0.654	0.542	3.15e-39	Naive	SNX9
MRPL52	1.91e-43	-0.272401	0.198	0.374	3.74e-39	Naive	MRPL52
DAPP1.1	8.75e-43	-0.36556	0.391	0.589	1.72e-38	Naive	DAPP1
GLRX.1	2.74e-42	-0.302751	0.083	0.217	5.38e-38	Naive	GLRX
CRELD2	3.42e-42	-0.321546	0.112	0.256	6.71e-38	Naive	CRELD2
IL32.2	3.76e-42	0.733101	0.2	0.094	7.38e-38	Naive	IL32
ATP5F1B.1	7.9e-42	-0.310673	0.445	0.634	1.55e-37	Naive	ATP5F1B
PPFIBP2.2	9.62e-42	-0.251853	0.104	0.249	1.89e-37	Naive	PPFIBP2
POLR2L	1.1e-41	-0.266916	0.326	0.518	2.16e-37	Naive	POLR2L
FNBP1.3	1.57e-41	-0.32266	0.505	0.7	3.08e-37	Naive	FNBP1
IRS2.3	2.33e-41	0.340752	0.373	0.228	4.57e-37	Naive	IRS2
NIN.1	6.21e-41	-0.276104	0.244	0.429	1.22e-36	Naive	NIN
COX8A.1	6.68e-41	-0.313969	0.491	0.675	1.31e-36	Naive	COX8A
RNF125.2	7.1e-41	0.496619	0.36	0.238	1.39e-36	Naive	RNF125
OAZ1.1	7.31e-41	-0.258386	0.945	0.971	1.43e-36	Naive	OAZ1
NDUFA11	8.76e-41	-0.272969	0.369	0.569	1.72e-36	Naive	NDUFA11
CAPNS1.2	1.27e-40	-0.273024	0.309	0.504	2.48e-36	Naive	CAPNS1
OST4.1	2.03e-40	-0.372759	0.661	0.796	3.97e-36	Naive	OST4
NDUFC2	2.2e-40	-0.278454	0.271	0.45	4.31e-36	Naive	NDUFC2
COX6B1	2.76e-40	-0.351829	0.599	0.752	5.4e-36	Naive	COX6B1
FBXW7	3.2e-40	-0.272883	0.193	0.364	6.28e-36	Naive	FBXW7
CD63.1	3.44e-40	-0.295219	0.24	0.419	6.75e-36	Naive	CD63
CD83.2	4.23e-40	0.386441	0.934	0.845	8.3e-36	Naive	CD83
NCK2.3	5.27e-40	0.476416	0.43	0.313	1.03e-35	Naive	NCK2
HSP90B1.2	5.73e-40	-1.23911	0.627	0.773	1.12e-35	Naive	HSP90B1
RAPGEF1.1	5.75e-40	-0.258491	0.251	0.438	1.13e-35	Naive	RAPGEF1
ATP5MG	6.42e-40	-0.321258	0.819	0.912	1.26e-35	Naive	ATP5MG
PGLS.2	9.24e-40	-0.278455	0.319	0.512	1.81e-35	Naive	PGLS
PSAP.2	1.04e-39	-0.308668	0.331	0.525	2.03e-35	Naive	PSAP
DYNLRB1.1	1.23e-39	-0.275375	0.286	0.468	2.41e-35	Naive	DYNLRB1
RHOB.1	2.78e-39	-0.302244	0.12	0.264	5.45e-35	Naive	RHOB
HM13.2	2.92e-39	-0.46063	0.122	0.255	5.73e-35	Naive	HM13
KPNA2.2	4.66e-39	-0.285728	0.177	0.335	9.13e-35	Naive	KPNA2
DERL3.3	5.49e-39	-0.501674	0.052	0.164	1.08e-34	Naive	DERL3
PDE3B.3	6.85e-39	0.391093	0.262	0.147	1.34e-34	Naive	PDE3B
GNAI2.2	9.99e-39	-0.303826	0.578	0.759	1.96e-34	Naive	GNAI2
CHCHD10.2	1.12e-38	-0.286833	0.428	0.623	2.2e-34	Naive	CHCHD10
UQCRQ.1	1.58e-38	-0.36449	0.293	0.46	3.11e-34	Naive	UQCRQ
ABCB4	2.12e-38	0.267269	0.136	0.052	4.16e-34	Naive	ABCB4
CFLAR	2.67e-38	-0.299398	0.282	0.459	5.23e-34	Naive	CFLAR
CORO1A.1	2.9e-38	-0.330655	0.755	0.884	5.69e-34	Naive	CORO1A
NDUFB2.1	3.1e-38	-0.258445	0.469	0.656	6.08e-34	Naive	NDUFB2
CD3E	3.18e-38	0.418824	0.182	0.085	6.24e-34	Naive	CD3E
TMEM154.1	4.61e-38	-0.263363	0.242	0.422	9.05e-34	Naive	TMEM154
PSMA5	4.69e-38	-0.270119	0.227	0.392	9.2e-34	Naive	PSMA5
DAD1.1	5.22e-38	-0.395312	0.34	0.517	1.02e-33	Naive	DAD1
CD3G	2.67e-37	0.379646	0.159	0.069	5.23e-33	Naive	CD3G
CD7	2.69e-37	0.394163	0.174	0.079	5.27e-33	Naive	CD7
ATP5MF	3.89e-37	-0.280988	0.343	0.519	7.63e-33	Naive	ATP5MF
LCP1.1	3.89e-37	-0.265622	0.414	0.613	7.63e-33	Naive	LCP1
HIGD2A.2	5.06e-37	-0.280364	0.516	0.703	9.92e-33	Naive	HIGD2A
MTDH	5.77e-37	-0.363511	0.546	0.716	1.13e-32	Naive	MTDH
TRAPPC1.2	6.35e-37	-0.254801	0.351	0.539	1.25e-32	Naive	TRAPPC1
RASGRP1.2	1.26e-36	-0.31071	0.389	0.573	2.47e-32	Naive	RASGRP1
PLIN2.1	1.64e-36	-0.284975	0.146	0.292	3.21e-32	Naive	PLIN2
GLS	1.84e-36	-0.282069	0.372	0.563	3.6e-32	Naive	GLS
OSTC.2	1.94e-36	-0.443229	0.251	0.406	3.81e-32	Naive	OSTC
TMEM258.1	2.44e-36	-0.464047	0.434	0.602	4.78e-32	Naive	TMEM258
ACSM3.3	2.76e-36	0.274533	0.182	0.084	5.4e-32	Naive	ACSM3
ZBP1.1	4.88e-36	-0.304138	0.126	0.262	9.57e-32	Naive	ZBP1
ERP29.1	1e-35	-0.276067	0.705	0.848	1.96e-31	Naive	ERP29
ARHGAP25.2	2.41e-35	-0.278736	0.327	0.51	4.73e-31	Naive	ARHGAP25
PPP1CA.2	2.89e-35	-0.257651	0.446	0.623	5.66e-31	Naive	PPP1CA
S1PR1.1	3.19e-35	0.472168	0.375	0.266	6.25e-31	Naive	S1PR1
PPIB.2	4.18e-35	-1.13527	0.587	0.742	8.19e-31	Naive	PPIB
ISG15.3	1.09e-34	-0.370267	0.284	0.453	2.14e-30	Naive	ISG15
GRASP.2	3.91e-34	0.355049	0.83	0.742	7.66e-30	Naive	GRASP
HERPUD1	6.9e-34	-0.321495	0.859	0.948	1.35e-29	Naive	HERPUD1
RGS2.2	8.66e-34	-0.626323	0.505	0.645	1.7e-29	Naive	RGS2
PSME2.1	2.14e-33	-0.398325	0.435	0.604	4.2e-29	Naive	PSME2
SELENOS.1	2.36e-33	-0.492548	0.295	0.443	4.63e-29	Naive	SELENOS
ATP5MPL	3.02e-33	-0.272618	0.44	0.611	5.92e-29	Naive	ATP5MPL
IGHG3.2	3.1e-33	-1.34865	0.02	0.102	6.08e-29	Naive	IGHG3
CD3D	4.53e-33	0.474086	0.171	0.083	8.88e-29	Naive	CD3D
GABARAPL1.2	5.87e-33	0.332062	0.301	0.187	1.15e-28	Naive	GABARAPL1
CXXC5	5.89e-33	-0.294206	0.401	0.596	1.15e-28	Naive	CXXC5
RPN1.1	1.07e-32	-0.255565	0.128	0.255	2.1e-28	Naive	RPN1
ATP6V0E1.2	1.08e-32	-0.268012	0.536	0.704	2.12e-28	Naive	ATP6V0E1
FAM111B.3	1.89e-32	0.449874	0.246	0.14	3.72e-28	Naive	FAM111B
COX5B.2	2.05e-32	-0.262416	0.552	0.709	4.03e-28	Naive	COX5B
FXYD5	2.12e-32	0.335873	0.808	0.823	4.15e-28	Naive	FXYD5
CD52.2	3.25e-32	-0.309307	0.964	0.976	6.37e-28	Naive	CD52
TGIF1.2	3.43e-32	0.381355	0.444	0.331	6.72e-28	Naive	TGIF1
FCRL1.3	3.45e-32	0.452384	0.48	0.383	6.76e-28	Naive	FCRL1
VCP	4.41e-32	-0.251413	0.286	0.449	8.65e-28	Naive	VCP
DUSP2.2	5.31e-32	-0.689308	0.396	0.546	1.04e-27	Naive	DUSP2
SRGN.2	5.34e-32	-0.356426	0.514	0.698	1.05e-27	Naive	SRGN
DUSP5.2	6.06e-32	-0.32502	0.253	0.406	1.19e-27	Naive	DUSP5
GZMA	8e-32	0.41518	0.11	0.041	1.57e-27	Naive	GZMA
WARS1	8.36e-32	-0.256501	0.058	0.161	1.64e-27	Naive	WARS1
CAPZB.2	9.3e-32	-0.288512	0.502	0.672	1.82e-27	Naive	CAPZB
ATP5IF1.1	1.21e-31	-0.268046	0.338	0.503	2.37e-27	Naive	ATP5IF1
GSTK1.1	1.46e-31	-0.252287	0.368	0.556	2.86e-27	Naive	GSTK1
SSR4.2	4.13e-31	-0.779091	0.708	0.831	8.1e-27	Naive	SSR4
LY6E.2	4.37e-31	-0.310372	0.517	0.685	8.57e-27	Naive	LY6E
SPCS3.1	4.55e-31	-0.561533	0.351	0.503	8.93e-27	Naive	SPCS3
COX6C	5.11e-31	-0.254354	0.68	0.816	1e-26	Naive	COX6C
ATF4.1	6.36e-31	-0.273143	0.485	0.651	1.25e-26	Naive	ATF4
ACTB.2	6.39e-31	-0.291045	0.978	0.993	1.25e-26	Naive	ACTB
PNRC1.1	8.17e-31	0.274023	0.9	0.924	1.6e-26	Naive	PNRC1
STK17A.1	8.66e-31	0.378323	0.696	0.671	1.7e-26	Naive	STK17A
PRDX4.1	1.01e-30	-0.354974	0.145	0.273	1.98e-26	Naive	PRDX4
PLP2.2	1.25e-30	-0.262026	0.478	0.659	2.45e-26	Naive	PLP2
FGR.2	1.96e-30	-0.257825	0.086	0.194	3.84e-26	Naive	FGR
IDH2.2	2.49e-30	-0.302593	0.147	0.272	4.88e-26	Naive	IDH2
PRDX1	3.67e-30	-0.29021	0.472	0.634	7.2e-26	Naive	PRDX1
NEU1	3.94e-30	-0.256705	0.14	0.269	7.72e-26	Naive	NEU1
COX6A1	3.98e-30	-0.25312	0.62	0.765	7.8e-26	Naive	COX6A1
SPCS2.1	4.29e-30	-0.507448	0.483	0.63	8.41e-26	Naive	SPCS2
TSPAN13.3	5.72e-30	0.386242	0.298	0.193	1.12e-25	Naive	TSPAN13
IGHA1.2	6.2e-30	-3.03752	0.049	0.139	1.22e-25	Naive	IGHA1
GIMAP7	9.05e-30	0.414789	0.148	0.069	1.77e-25	Naive	GIMAP7
POU2F2.2	9.5e-30	-0.286065	0.476	0.644	1.86e-25	Naive	POU2F2
SPCS1.1	9.92e-30	-0.487494	0.51	0.656	1.95e-25	Naive	SPCS1
DDOST.1	1.19e-29	-0.367389	0.318	0.469	2.33e-25	Naive	DDOST
MAP3K8.3	1.42e-29	-0.407212	0.497	0.653	2.78e-25	Naive	MAP3K8
PFN1.2	1.67e-29	-0.263321	0.868	0.954	3.28e-25	Naive	PFN1
PRDM1.2	2.25e-29	-0.350658	0.051	0.14	4.4e-25	Naive	PRDM1
PDIA4.2	4.32e-29	-0.526973	0.091	0.191	8.47e-25	Naive	PDIA4
TNFAIP3.2	7.66e-29	0.560101	0.575	0.54	1.5e-24	Naive	TNFAIP3
ARRDC2.2	1.18e-28	0.369645	0.618	0.548	2.3e-24	Naive	ARRDC2
NDUFA1.1	1.53e-28	-0.261793	0.514	0.669	3.01e-24	Naive	NDUFA1
RRBP1.2	1.96e-28	-0.42455	0.124	0.235	3.83e-24	Naive	RRBP1
SMAP2.2	1.97e-28	0.321793	0.865	0.862	3.86e-24	Naive	SMAP2
FYB1	4.57e-28	0.438249	0.182	0.097	8.96e-24	Naive	FYB1
IGHG4.2	5.6e-28	-1.79214	0.032	0.111	1.1e-23	Naive	IGHG4
BLK.2	6.97e-28	-0.26735	0.389	0.55	1.37e-23	Naive	BLK
TNFSF9.2	8.94e-28	-0.278062	0.051	0.139	1.75e-23	Naive	TNFSF9
KLF6.2	1.32e-27	-0.335527	0.829	0.92	2.58e-23	Naive	KLF6
SMAD7.1	1.67e-27	0.398077	0.514	0.427	3.27e-23	Naive	SMAD7
SEC61G.2	1.85e-27	-0.521612	0.449	0.6	3.63e-23	Naive	SEC61G
SEPTIN6.2	2.11e-27	-0.307339	0.261	0.4	4.14e-23	Naive	SEPTIN6
FGFBP2	2.21e-27	0.595535	0.101	0.04	4.33e-23	Naive	FGFBP2
PLPP5.3	2.47e-27	0.49496	0.454	0.367	4.84e-23	Naive	PLPP5
KDELR2.1	6.41e-27	-0.338747	0.169	0.286	1.26e-22	Naive	KDELR2
S100A4.2	2.37e-26	-0.272183	0.284	0.435	4.64e-22	Naive	S100A4
SAT1.1	2.62e-26	-0.390398	0.761	0.87	5.13e-22	Naive	SAT1
SKAP1	3.23e-26	0.280175	0.217	0.128	6.34e-22	Naive	SKAP1
CIB1.3	1.22e-25	-0.513108	0.626	0.754	2.39e-21	Naive	CIB1
C1orf162.1	1.24e-25	0.295674	0.24	0.148	2.44e-21	Naive	C1orf162
TUBB6.2	1.52e-25	-0.291078	0.135	0.244	2.98e-21	Naive	TUBB6
HSPA8.1	2.2e-25	-0.276057	0.608	0.751	4.3e-21	Naive	HSPA8
PDCD4.2	3.96e-25	0.383717	0.605	0.587	7.77e-21	Naive	PDCD4
VIM	5e-25	-0.306137	0.754	0.879	9.81e-21	Naive	VIM
HSPD1.2	6.02e-25	-0.251689	0.447	0.607	1.18e-20	Naive	HSPD1
CCDC88A	7.98e-25	-0.264151	0.089	0.186	1.57e-20	Naive	CCDC88A
IRF1.2	8.54e-25	0.305468	0.815	0.808	1.67e-20	Naive	IRF1
G3BP2.2	9.02e-25	-0.276787	0.537	0.693	1.77e-20	Naive	G3BP2
CTSW	9.19e-25	0.407377	0.123	0.057	1.8e-20	Naive	CTSW
TMED9.1	1.44e-24	-0.288555	0.254	0.382	2.82e-20	Naive	TMED9
[truncated: 4,429 more rows]
