# Supplementary material for: Single cell transcriptomics shows that malaria promotes unique regulatory responses across multiple immune cell subsets
Source: Nat Commun. 2023 Nov 15;14:7387. doi: 10.1038/s41467-023-43181-7 (PMC10651914; doi:10.1038/s41467-023-43181-7)
Supplement: Supplementary file 17 — Source Data [file 41467_2023_43181_MOESM17_ESM.zip]

Archive with 28 entries (28 files):
- SourceData_Figure_S20E.xlsx
- __MACOSX/._SourceData_Figure_S20E.xlsx
- SourceData_Figure_1D.xlsx
- __MACOSX/._SourceData_Figure_1D.xlsx
- SourceData_Figure_2F_S4C_S4D_S4E.xlsx
- __MACOSX/._SourceData_Figure_2F_S4C_S4D_S4E.xlsx
- SourceData_Figure_2G.xlsx
- __MACOSX/._SourceData_Figure_2G.xlsx
- SourceData_Figure_3F_S7C_S8A_S9A_S10A.xlsx
- __MACOSX/._SourceData_Figure_3F_S7C_S8A_S9A_S10A.xlsx
- SourceData_Figure_4E_4F_S8B_S9B_S10B_S11D.xlsx
- __MACOSX/._SourceData_Figure_4E_4F_S8B_S9B_S10B_S11D.xlsx
- SourceData_Figure_5E_S16A_S16B_S17.xlsx
- __MACOSX/._SourceData_Figure_5E_S16A_S16B_S17.xlsx
- SourceData_Figure_6E_S8C_S8D_S9C_S9D_S10C_S10D_S20D_S20F.xlsx
- __MACOSX/._SourceData_Figure_6E_S8C_S8D_S9C_S9D_S10C_S10D_S20D_S20F.xlsx
- SourceData_Figure_6H_S21B_S21C_S21D_S21E.xlsx
- __MACOSX/._SourceData_Figure_6H_S21B_S21C_S21D_S21E.xlsx
- SourceData_Figure_6J.xlsx
- __MACOSX/._SourceData_Figure_6J.xlsx
- SourceData_Figure_S7D_S7E.xlsx
- __MACOSX/._SourceData_Figure_S7D_S7E.xlsx
- SourceData_Figure_S7F.xlsx
- __MACOSX/._SourceData_Figure_S7F.xlsx
- SourceData_Figure_S15B.xlsx
- __MACOSX/._SourceData_Figure_S15B.xlsx
- SourceData_Figure_S15C.xlsx
- __MACOSX/._SourceData_Figure_S15C.xlsx
