# Supplementary material for: Single cell transcriptomics shows that malaria promotes unique regulatory responses across multiple immune cell subsets
Source: Nat Commun. 2023 Nov 15;14:7387. doi: 10.1038/s41467-023-43181-7 (PMC10651914; doi:10.1038/s41467-023-43181-7)
Supplement: Supplementary file 17 — Source Data [file 41467_2023_43181_MOESM17_ESM.zip › SourceData_Figure_S20E.xlsx]

## Sheet: Sheet1
ID	AGE	SEX	Parasitemia	Day	CD98	subset
adult4	45	M	81062	0	38180	ACTIVATED
adult5	37	F	32267	0	53785	ACTIVATED
adult6	39	M	1508	0	37972	ACTIVATED
adult9	54	F	27905	0	31138	ACTIVATED
adult10	36	F	17263	0	38386	ACTIVATED
adult30	33	M	633	0		ACTIVATED
adult31	38	M	295	0	24754	ACTIVATED
adult32	18	M	18676	0	53020	ACTIVATED
adult33	49	F	1988	0	33021	ACTIVATED
adult34	60	F	7816	0	47252	ACTIVATED
adult35	22	M	13633	0	27381	ACTIVATED
adult4	45	M	81062	0	26235	ATYPICAL
adult5	37	F	32267	0	28157	ATYPICAL
adult6	39	M	1508	0	22120	ATYPICAL
adult9	54	F	27905	0	20134	ATYPICAL
adult10	36	F	17263	0	29493	ATYPICAL
adult30	33	M	633	0		ATYPICAL
adult31	38	M	295	0	27773	ATYPICAL
adult32	18	M	18676	0	32622	ATYPICAL
adult33	49	F	1988	0	29722	ATYPICAL
adult34	60	F	7816	0	50130	ATYPICAL
adult35	22	M	13633	0	37288	ATYPICAL
adult4	45	M	81062	0	13825	MEMORY
adult5	37	F	32267	0	18758	MEMORY
adult6	39	M	1508	0	12676	MEMORY
adult9	54	F	27905	0	15914	MEMORY
adult10	36	F	17263	0	23203	MEMORY
adult30	33	M	633	0		MEMORY
adult31	38	M	295	0	15812	MEMORY
adult32	18	M	18676	0	16687	MEMORY
adult33	49	F	1988	0	23498	MEMORY
adult34	60	F	7816	0		MEMORY
adult35	22	M	13633	0	16320	MEMORY
adult4	45	M	81062	0	44777	PB
adult5	37	F	32267	0	63764	PB
adult6	39	M	1508	0	47336	PB
adult9	54	F	27905	0	39202	PB
adult10	36	F	17263	0	45255	PB
adult30	33	M	633	0	51577	PB
adult31	38	M	295	0	34762	PB
adult32	18	M	18676	0	65686	PB
adult33	49	F	1988	0	66924	PB
adult34	60	F	7816	0	59051	PB
adult35	22	M	13633	0	43253	PB
adult4	45	M	81062	0	11152	UNSWITCHED
adult5	37	F	32267	0	20683	UNSWITCHED
adult6	39	M	1508	0	22879	UNSWITCHED
adult9	54	F	27905	0	16126	UNSWITCHED
adult10	36	F	17263	0	16878	UNSWITCHED
adult30	33	M	633	0		UNSWITCHED
adult31	38	M	295	0	15192	UNSWITCHED
adult32	18	M	18676	0	11961	UNSWITCHED
adult33	49	F	1988	0	22784	UNSWITCHED
adult34	60	F	7816	0	9733	UNSWITCHED
adult35	22	M	13633	0	24622	UNSWITCHED
