# Supplementary material for: Single cell transcriptomics shows that malaria promotes unique regulatory responses across multiple immune cell subsets
Source: Nat Commun. 2023 Nov 15;14:7387. doi: 10.1038/s41467-023-43181-7 (PMC10651914; doi:10.1038/s41467-023-43181-7)
Supplement: Supplementary file 17 — Source Data [file 41467_2023_43181_MOESM17_ESM.zip › SourceData_Figure_1D.xlsx]

## Sheet: Proportion
Individual	Proportion_scRNAseq	Cell	FACS	missing facs	Individual	FACS_prop
child2day0	3.50653	B_cells	missing		child2day0
child2day0	0.860695	CD14_mono	missing		child2day0
child2day0	0.0956328	CD16_mono	missing		child2day0
child2day0	59.8024	CD4	missing		child2day0
child2day0	21.358	CD8	missing		child2day0
child2day0	0	cDC	missing		child2day0
child2day0	6.51897	gD	missing		child2day0
child2day0	4.90915	NK	missing		child2day0
child2day0	0.239082	pDC	missing		child2day0
child3day0	1.48054	B_cells	missing		child3day0
child3day0	2.03046	CD14_mono	missing		child3day0
child3day0	0.169205	CD16_mono	missing		child3day0
child3day0	72.335	CD4	missing		child3day0
child3day0	13.5364	CD8	missing		child3day0
child3day0	0.0423012	cDC	missing		child3day0
child3day0	3.00338	gD	missing		child3day0
child3day0	5.07614	NK	missing		child3day0
child3day0	0.338409	pDC	missing		child3day0
1_adult1day0	6.55499	B_cells			a_adult1day0	5.0988
adult1day7	6.38454	B_cells			b_adult1day7	7.34849
3_adult1day28	6.60208	B_cells			c_adult1day28	5.43545
adultc1	4.40776	B_cells			d_adultc1	4.182
child1day7	14.6103	B_cells			e_child1day7	17.4968
child1day28	12.7568	B_cells			f_child1day28	14.2055
adultc2	9.22787	B_cells			g_adultc2	12.1549
adult2day0	5.41184	B_cells			h_adult2day0	6.54224
adult2day28	5.491	B_cells			i_adult2day28	3.94395
adult3day0	1.5508	B_cells			j_adult3day0	4.15262
adult3day28	6.17089	B_cells			k_adult3day28	6.46971
child2day28	3.65164	B_cells			l_child2day28	5.02858
child3day28	7.96698	B_cells			m_child3day28	6.78757
adult2day7	10.4914	B_cells			n_adult2day7	9.08023
adult3day7	7.50806	B_cells			o_adult3day7	7.50502
child2day7	6.52343	B_cells			p_child2day7	4.0568
child3day7	5.64428	B_cells			q_child3day7	9.37924
1_adult1day0	0.0728332	CD14_mono			a_adult1day0	0.651266
adult1day7	16.4673	CD14_mono			b_adult1day7	14.3317
3_adult1day28	1.81198	CD14_mono			c_adult1day28	2.81665
adultc1	22.1239	CD14_mono			d_adultc1	10.4185
child1day7	11.32	CD14_mono			e_child1day7	5.84635
child1day28	6.206	CD14_mono			f_child1day28	1.53432
adultc2	9.92578	CD14_mono			g_adultc2	6.26298
adult2day0	21.0688	CD14_mono			h_adult2day0	16.142
adult2day28	0.569606	CD14_mono			i_adult2day28	1.04415
adult3day0	0.320856	CD14_mono			j_adult3day0	0.095189
adult3day28	3.43354	CD14_mono			k_adult3day28	4.68918
child2day28	0.702897	CD14_mono			l_child2day28	1.43277
child3day28	2.09253	CD14_mono			m_child3day28	1.36693
adult2day7	1.35555	CD14_mono			n_adult2day7	3.98885
adult3day7	1.21296	CD14_mono			o_adult3day7	2.77969
child2day7	0.491846	CD14_mono			p_child2day7	1.01077
child3day7	0.61706	CD14_mono			q_child3day7	4.17134
1_adult1day0	0.0364166	CD16_mono			a_adult1day0	0.264403
adult1day7	2.22631	CD16_mono			b_adult1day7	0.547893
3_adult1day28	0.82526	CD16_mono			c_adult1day28	0.359725
adultc1	4.05888	CD16_mono			d_adultc1	0.569121
child1day7	2.66353	CD16_mono			e_child1day7	0.337695
child1day28	1.49404	CD16_mono			f_child1day28	0.0972981
adultc2	3.91049	CD16_mono			g_adultc2	1.63714
adult2day0	2.85909	CD16_mono			h_adult2day0	0.119554
adult2day28	0.455685	CD16_mono			i_adult2day28	0.216403
adult3day0	0	CD16_mono			j_adult3day0	0.00793242
adult3day28	0.775316	CD16_mono			k_adult3day28	0.392334
child2day28	0	CD16_mono			l_child2day28	0.194441
child3day28	0.191975	CD16_mono			m_child3day28	0.0672259
adult2day7	0.225925	CD16_mono			n_adult2day7	0.192811
adult3day7	0.506679	CD16_mono			o_adult3day7	0.249306
child2day7	0.0258866	CD16_mono			p_child2day7	0.105193
child3day7	0.145191	CD16_mono			q_child3day7	0.17796
1_adult1day0	45.2658	CD4			a_adult1day0	42.0122
adult1day7	25.4094	CD4			b_adult1day7	23.3864
3_adult1day28	35.3785	CD4			c_adult1day28	30.109
adultc1	17.2822	CD4			d_adultc1	18.3013
child1day7	32.1191	CD4			e_child1day7	29.274
child1day28	38.8881	CD4			f_child1day28	36.9658
adultc2	39.9801	CD4			g_adultc2	43.8164
adult2day0	46.2219	CD4			h_adult2day0	50.724
adult2day28	52.2442	CD4			i_adult2day28	51.5635
adult3day0	72.5134	CD4			j_adult3day0	70.3248
adult3day28	40.3639	CD4			k_adult3day28	43.798
child2day28	56.6261	CD4			l_child2day28	48.8163
child3day28	48.4546	CD4			m_child3day28	40.6373
adult2day7	42.7845	CD4			n_adult2day7	44.1999
adult3day7	52.6639	CD4			o_adult3day7	51.1149
child2day7	55.0479	CD4			p_child2day7	53.8338
child3day7	49.8367	CD4			q_child3day7	42.6615
1_adult1day0	26.657	CD8			a_adult1day0	24.133
adult1day7	18.7489	CD8			b_adult1day7	17.0664
3_adult1day28	27.2156	CD8			c_adult1day28	24.6735
adultc1	16.9333	CD8			d_adultc1	14.2027
child1day7	19.3106	CD8			e_child1day7	14.9219
child1day28	22.0514	CD8			f_child1day28	19.6093
adultc2	19.2866	CD8			g_adultc2	14.8778
adult2day0	13.0701	CD8			h_adult2day0	14.5546
adult2day28	19.2982	CD8			i_adult2day28	14.6289
adult3day0	14.6524	CD8			j_adult3day0	15.4523
adult3day28	22.8956	CD8			k_adult3day28	21.4197
child2day28	21.0698	CD8			l_child2day28	19.0454
child3day28	25.8783	CD8			m_child3day28	28.6016
adult2day7	20.5309	CD8			n_adult2day7	16.3726
adult3day7	19.3152	CD8			o_adult3day7	18.8817
child2day7	18.7937	CD8			p_child2day7	17.4072
child3day7	26.6425	CD8			q_child3day7	26.3632
1_adult1day0	0	cDC			a_adult1day0	0.180907
adult1day7	0.478381	cDC			b_adult1day7	0.240304
3_adult1day28	0.0179404	cDC			c_adult1day28	0.151085
adultc1	1.31892	cDC			d_adultc1	0.698738
child1day7	0.783392	cDC			e_child1day7	0.232165
child1day28	0.330412	cDC			f_child1day28	0.224534
adultc2	0.875152	cDC			g_adultc2	0.566585
adult2day0	0.884956	cDC			h_adult2day0	0.0619908
adult2day28	0.0227842	cDC			i_adult2day28	0.0919714
adult3day0	0	cDC			j_adult3day0	0.0237972
adult3day28	0.28481	cDC			k_adult3day28	0.207601
child2day28	0	cDC			l_child2day28	0.335119
child3day28	0.345556	cDC			m_child3day28	0.32119
adult2day7	0.141203	cDC			n_adult2day7	0.267014
adult3day7	0.214955	cDC			o_adult3day7	0.212939
child2day7	0	cDC			p_child2day7	0.244689
child3day7	0.0362976	cDC			q_child3day7	0.304675
1_adult1day0	5.20757	gD			a_adult1day0
adult1day7	6.38454	gD			b_adult1day7
3_adult1day28	7.55292	gD			c_adult1day28
adultc1	7.00306	gD			d_adultc1
child1day7	6.07129	gD			e_child1day7
child1day28	6.09108	gD			f_child1day28
adultc2	3.63354	gD			g_adultc2
adult2day0	3.77808	gD			h_adult2day0	2.2361
adult2day28	8.24789	gD			i_adult2day28	8.11513
adult3day0	7.1123	gD			j_adult3day0	3.00639
adult3day28	11.4241	gD			k_adult3day28	3.78973
child2day28	9.60055	gD			l_child2day28	11.9236
child3day28	7.44865	gD			m_child3day28	6.13324
adult2day7	7.80853	gD			n_adult2day7	6.29382
adult3day7	6.55612	gD			o_adult3day7	2.78208
child2day7	5.90215	gD			p_child2day7	8.12504
child3day7	5.89837	gD			q_child3day7	4.9512
1_adult1day0	14.3117	NK			a_adult1day0	8.22711
adult1day7	21.2511	NK			b_adult1day7	15.4083
3_adult1day28	19.6448	NK			c_adult1day28	20.1194
adultc1	25.2468	NK			d_adultc1	40.3674
child1day7	11.7117	NK			e_child1day7	7.51372
child1day28	10.214	NK			f_child1day28	8.27782
adultc2	11.942	NK			g_adultc2	11.3943
adult2day0	3.13138	NK			h_adult2day0	1.02506
adult2day28	12.7592	NK			i_adult2day28	12.6325
adult3day0	3.04813	NK			j_adult3day0	3.16503
adult3day28	13.8449	NK			k_adult3day28	15.3297
child2day28	4.97171	NK			l_child2day28	2.55013
child3day28	6.73834	NK			m_child3day28	7.36945
adult2day7	14.7698	NK			n_adult2day7	10.2944
adult3day7	10.7477	NK			o_adult3day7	12.4074
child2day7	11.9337	NK			p_child2day7	9.30504
child3day7	9.61887	NK			q_child3day7	6.20437
1_adult1day0	0	pDC			a_adult1day0	0.0139159
adult1day7	0.570377	pDC			b_adult1day7	0.192243
3_adult1day28	0.0538213	pDC			c_adult1day28	0.0071945
adultc1	0.604152	pDC			d_adultc1	0.0744923
child1day7	0.117509	pDC			e_child1day7	0
child1day28	0.660825	pDC			f_child1day28	0.0299379
adultc2	0.686828	pDC			g_adultc2	0.0656689
adult2day0	0.918993	pDC			h_adult2day0	0.163833
adult2day28	0.250627	pDC			i_adult2day28	0.0486908
adult3day0	0.213904	pDC			j_adult3day0	0.00793242
adult3day28	0.142405	pDC			k_adult3day28	0.0542543
child2day28	0.462884	pDC			l_child2day28	0.163976
child3day28	0.0767902	pDC			m_child3day28	0.0388416
adult2day7	0.0564812	pDC			n_adult2day7	0.0718659
adult3day7	0.368494	pDC			o_adult3day7	0.0693846
child2day7	0.103546	pDC			p_child2day7	0.0525967
child3day7	0.254083	pDC			q_child3day7	0.0363374

## Sheet: Sheet1
Plasma cells			pre-pDCs	Platelets	Proliferating cells
0.801165			0.254916	0	0.837582	adult1day0
0.520273			0.0717618	0.0538213	0.251166	adult1day28
0.331187			1.28795	0.0735971	0.386385	adult1day7
1.36147			0.10211	0.0340368	1.15725	adult2day0
0.250627			0.0683527	0.0455685	0.296195	adult2day28
1.08726			0.310647	0.0564812	0.381248	adult2day7
0.26738			0.0534759	0	0.26738	adult3day0
0.268987			0.110759	0.0316456	0.253165	adult3day28
0.337786			0.107477	0.107477	0.35314	adult3day7
0.340368			0.127638	0.119129	0.433969	adultc1
0.166168			0.0332336	0.088623	0.243713	adultc2
0.488436			0.258584	0.0143658	0.545899	child1day28
0.156678			0.195848	0.195848	0.744222	child1day7
0.781001			0.637552	0.0318776	1.25916	child2day0
2.28013			0.274301	0.0514315	0.308589	child2day28
0.569506			0.220036	0.0129433	0.375356	child2day7
0.338409			0.549915	0.169205	0.930626	child3day0
0.326358			0.0383951	0.0383951	0.403148	child3day28
0.471869			0.235935	0	0.598911	child3day7
