# Supplementary material for: Single cell transcriptomics shows that malaria promotes unique regulatory responses across multiple immune cell subsets
Source: Nat Commun. 2023 Nov 15;14:7387. doi: 10.1038/s41467-023-43181-7 (PMC10651914; doi:10.1038/s41467-023-43181-7)
Supplement: Supplementary file 17 — Source Data [file 41467_2023_43181_MOESM17_ESM.zip › SourceData_Figure_2F_S4C_S4D_S4E.xlsx]

## Sheet: Sheet1
	Day	cytokine	subset	percent	Age	Sex	parasites_uL
adult16	28	tnf	cd14	5.35245	30	Male
adult16	28	il6	cd14	4.72851	30	Male
adult16	28	mcp1	cd14	51.5547	30	Male
adult16	28	il1b	cd14	5.1565	30	Male
adult16	28	tnf	cd16	0.227273	30	Male
adult16	28	il6	cd16	1.13636	30	Male
adult16	28	mcp1	cd16	1.59091	30	Male
adult16	28	il1b	cd16	0.909091	30	Male
adult16	28	tnf	cd1c	4.73458	30	Male
adult16	28	il6	cd1c	4.30416	30	Male
adult16	28	mcp1	cd1c	6.88666	30	Male
adult16	28	il1b	cd1c	3.01291	30	Male
adult37	0	tnf	cd14	0.814775	23	Female	37404
adult37	0	il6	cd14	4.94297	23	Female	37404
adult37	0	mcp1	cd14	45.0299	23	Female	37404
adult37	0	il1b	cd14	0.0543183	23	Female	37404
adult37	0	tnf	cd16		23	Female	37404
adult37	0	il6	cd16		23	Female	37404
adult37	0	mcp1	cd16		23	Female	37404
adult37	0	il1b	cd16		23	Female	37404
adult37	0	tnf	cd1c		23	Female	37404
adult37	0	il6	cd1c		23	Female	37404
adult37	0	mcp1	cd1c		23	Female	37404
adult37	0	il1b	cd1c		23	Female	37404
adult18	28	tnf	cd14	3.1345	37	Male
adult18	28	il6	cd14	3.69423	37	Male
adult18	28	mcp1	cd14	53.3504	37	Male
adult18	28	il1b	cd14	7.48441	37	Male
adult18	28	tnf	cd16	5.52885	37	Male
adult18	28	il6	cd16	1.20192	37	Male
adult18	28	mcp1	cd16	3.60577	37	Male
adult18	28	il1b	cd16	0.240385	37	Male
adult18	28	tnf	cd1c	7.09505	37	Male
adult18	28	il6	cd1c	10.4418	37	Male
adult18	28	mcp1	cd1c	19.6787	37	Male
adult18	28	il1b	cd1c	2.27577	37	Male
adult10	0	tnf	cd14	1.74419	36	Female	17263
adult10	0	il6	cd14	2.32558	36	Female	17263
adult10	0	mcp1	cd14	36.2403	36	Female	17263
adult10	0	il1b	cd14	0.387597	36	Female	17263
adult10	0	tnf	cd16	4.28571	36	Female	17263
adult10	0	il6	cd16	0	36	Female	17263
adult10	0	mcp1	cd16	15.7143	36	Female	17263
adult10	0	il1b	cd16	7.14286	36	Female	17263
adult10	0	tnf	cd1c		36	Female	17263
adult10	0	il6	cd1c		36	Female	17263
adult10	0	mcp1	cd1c		36	Female	17263
adult10	0	il1b	cd1c		36	Female	17263
adult23	28	tnf	cd14	64.095	23	Male
adult23	28	il6	cd14	62.7596	23	Male
adult23	28	mcp1	cd14	31.0089	23	Male
adult23	28	il1b	cd14	72.997	23	Male
adult23	28	tnf	cd16	12.5683	23	Male
adult23	28	il6	cd16	8.19672	23	Male
adult23	28	mcp1	cd16	2.73224	23	Male
adult23	28	il1b	cd16	3.27869	23	Male
adult23	28	tnf	cd1c	37.8049	23	Male
adult23	28	il6	cd1c	62.8049	23	Male
adult23	28	mcp1	cd1c	12.1951	23	Male
adult23	28	il1b	cd1c	59.1463	23	Male
adult11	0	tnf	cd14	16.7692	54	Female	10251
adult11	0	il6	cd14	82.3077	54	Female	10251
adult11	0	mcp1	cd14	25.6923	54	Female	10251
adult11	0	il1b	cd14	62.3077	54	Female	10251
adult11	0	tnf	cd16	9.33333	54	Female	10251
adult11	0	il6	cd16	21.3333	54	Female	10251
adult11	0	mcp1	cd16	5.33333	54	Female	10251
adult11	0	il1b	cd16	46.6667	54	Female	10251
adult11	0	tnf	cd1c		54	Female	10251
adult11	0	il6	cd1c		54	Female	10251
adult11	0	mcp1	cd1c		54	Female	10251
adult11	0	il1b	cd1c		54	Female	10251
adult37	28	tnf	cd14		23	Female
adult37	28	il6	cd14		23	Female
adult37	28	mcp1	cd14		23	Female
adult37	28	il1b	cd14		23	Female
adult37	28	tnf	cd16		23	Female
adult37	28	il6	cd16		23	Female
adult37	28	mcp1	cd16		23	Female
adult37	28	il1b	cd16		23	Female
adult37	28	tnf	cd1c		23	Female
adult37	28	il6	cd1c		23	Female
adult37	28	mcp1	cd1c		23	Female
adult37	28	il1b	cd1c		23	Female
adult14	0	tnf	cd14	8.63659	40	Male	40895.4
adult14	0	il6	cd14	45.7876	40	Male	40895.4
adult14	0	mcp1	cd14	51.346	40	Male	40895.4
adult14	0	il1b	cd14	42.7218	40	Male	40895.4
adult14	0	tnf	cd16	12.6036	40	Male	40895.4
adult14	0	il6	cd16	17.7446	40	Male	40895.4
adult14	0	mcp1	cd16	9.78441	40	Male	40895.4
adult14	0	il1b	cd16	11.9403	40	Male	40895.4
adult14	0	tnf	cd1c		40	Male	40895.4
adult14	0	il6	cd1c		40	Male	40895.4
adult14	0	mcp1	cd1c		40	Male	40895.4
adult15	0	il1b	cd1c		40	Male	40895.4
adult10	28	tnf	cd14	5.28241	36	Female
adult10	28	il6	cd14	4.34783	36	Female
adult10	28	mcp1	cd14	37.7489	36	Female
adult10	28	il1b	cd14	2.5193	36	Female
adult10	28	tnf	cd16	0	36	Female
adult10	28	il6	cd16	0	36	Female
adult10	28	mcp1	cd16	45.9854	36	Female
adult10	28	il1b	cd16	0	36	Female
adult10	28	tnf	cd1c	1.40845	36	Female
adult10	28	il6	cd1c	2.8169	36	Female
adult10	28	mcp1	cd1c	8.4507	36	Female
adult10	28	il1b	cd1c	0	36	Female
adult15	0	tnf	cd14	26.5579	37	Male	3990
adult15	0	il6	cd14	65.1335	37	Male	3990
adult15	0	mcp1	cd14	31.454	37	Male	3990
adult15	0	il1b	cd14	47.3294	37	Male	3990
adult15	0	tnf	cd16	6.77507	37	Male	3990
adult15	0	il6	cd16	15.4472	37	Male	3990
adult15	0	mcp1	cd16	2.43902	37	Male	3990
adult15	0	il1b	cd16	13.5501	37	Male	3990
adult15	0	tnf	cd1c	1.88679	37	Male	3990
adult15	0	il6	cd1c	26.4151	37	Male	3990
adult15	0	mcp1	cd1c	7.54717	37	Male	3990
adult15	0	il1b	cd1c	28.3019	37	Male	3990
adult11	28	tnf	cd14	7.48194	54	Female
adult11	28	il6	cd14	5.72755	54	Female
adult11	28	mcp1	cd14	45.3044	54	Female
adult11	28	il1b	cd14	8.15273	54	Female
adult11	28	tnf	cd16	0.358423	54	Female
adult11	28	il6	cd16	1.43369	54	Female
adult11	28	mcp1	cd16	3.22581	54	Female
adult11	28	il1b	cd16	0.716846	54	Female
adult11	28	tnf	cd1c	2.03046	54	Female
adult11	28	il6	cd1c	2.03046	54	Female
adult11	28	mcp1	cd1c	3.04569	54	Female
adult11	28	il1b	cd1c	1.01523	54	Female
adult16	0	tnf	cd14	26.2119	30	Male	56921.9
adult16	0	il6	cd14	37.1452	30	Male	56921.9
adult16	0	mcp1	cd14	5.05782	30	Male	56921.9
adult16	0	il1b	cd14	70.9613	30	Male	56921.9
adult16	0	tnf	cd16	14.5098	30	Male	56921.9
adult16	0	il6	cd16	11.9608	30	Male	56921.9
adult16	0	mcp1	cd16	0.980392	30	Male	56921.9
adult16	0	il1b	cd16	14.1176	30	Male	56921.9
adult16	0	tnf	cd1c	36.5672	30	Male	56921.9
adult16	0	il6	cd1c	53.7313	30	Male	56921.9
adult16	0	mcp1	cd1c	1.49254	30	Male	56921.9
adult16	0	il1b	cd1c	62.6866	30	Male	56921.9
adult14	28	tnf	cd14	37.1391	40	Male
adult14	28	il6	cd14	77.8215	40	Male
adult14	28	mcp1	cd14	50.6562	40	Male
adult14	28	il1b	cd14	75.5906	40	Male
adult14	28	tnf	cd16	11.4173	40	Male
adult14	28	il6	cd16	9.05512	40	Male
adult14	28	mcp1	cd16	6.29921	40	Male
adult14	28	il1b	cd16	13.7795	40	Male
adult14	28	tnf	cd1c	8.54271	40	Male
adult14	28	il6	cd1c	25.6281	40	Male
adult14	28	mcp1	cd1c	17.0854	40	Male
adult14	28	il1b	cd1c	40.201	40	Male
adult15	28	tnf	cd14		37	Male
adult15	28	il6	cd14		37	Male
adult15	28	mcp1	cd14		37	Male
adult15	28	il1b	cd14		37	Male
adult15	28	tnf	cd16		37	Male
adult15	28	il6	cd16		37	Male
adult15	28	mcp1	cd16		37	Male
adult15	28	il1b	cd16		37	Male
adult15	28	tnf	cd1c		37	Male
adult15	28	il6	cd1c		37	Male
adult15	28	mcp1	cd1c		37	Male
adult15	28	il1b	cd1c		37	Male
adult18	0	tnf	cd14	0.926357	37	Male	1862
adult18	0	il6	cd14	1.49001	37	Male	1862
adult18	0	mcp1	cd14	49.4572	37	Male	1862
adult18	0	il1b	cd14	7.69759	37	Male	1862
adult18	0	tnf	cd16	14.7059	37	Male	1862
adult18	0	il6	cd16	4.73856	37	Male	1862
adult18	0	mcp1	cd16	9.15033	37	Male	1862
adult18	0	il1b	cd16	6.04575	37	Male	1862
adult18	0	tnf	cd1c	12.963	37	Male	1862
adult18	0	il6	cd1c	29.0123	37	Male	1862
adult18	0	mcp1	cd1c	8.02469	37	Male	1862
adult18	0	il1b	cd1c	6.17284	37	Male	1862
adult17	28	tnf	cd14	30.2122	39	Male
adult17	28	il6	cd14	67.1718	39	Male
adult17	28	mcp1	cd14	52.6719	39	Male
adult17	28	il1b	cd14	61.7802	39	Male
adult17	28	tnf	cd16	9.76801	39	Male
adult17	28	il6	cd16	18.0708	39	Male
adult17	28	mcp1	cd16	3.5409	39	Male
adult17	28	il1b	cd16	12.6984	39	Male
adult17	28	tnf	cd1c	3.07692	39	Male
adult17	28	il6	cd1c	23.0769	39	Male
adult17	28	mcp1	cd1c	7.69231	39	Male
adult17	28	il1b	cd1c	31.5385	39	Male
adult19	0	tnf	cd14	0.20728	43	Female	11290
adult19	0	il6	cd14	2.71951	43	Female	11290
adult19	0	mcp1	cd14	42.1607	43	Female	11290
adult19	0	il1b	cd14	0.174115	43	Female	11290
adult19	0	tnf	cd16	0.941176	43	Female	11290
adult19	0	il6	cd16	0.941176	43	Female	11290
adult19	0	mcp1	cd16	1.52941	43	Female	11290
adult19	0	il1b	cd16	4.70588	43	Female	11290
adult19	0	tnf	cd1c		43	Female	11290
adult19	0	il6	cd1c		43	Female	11290
adult19	0	mcp1	cd1c		43	Female	11290
adult19	0	il1b	cd1c		43	Female	11290
adult19	28	tnf	cd14	64.4391	43	Female
adult19	28	il6	cd14	64.0414	43	Female
adult19	28	mcp1	cd14	66.0302	43	Female
adult19	28	il1b	cd14	50.6762	43	Female
adult19	28	tnf	cd16	13.7221	43	Female
adult19	28	il6	cd16	12.3499	43	Female
adult19	28	mcp1	cd16	5.66038	43	Female
adult19	28	il1b	cd16	6.68954	43	Female
adult19	28	tnf	cd1c	5.6	43	Female
adult19	28	il6	cd1c	12.8	43	Female
adult19	28	mcp1	cd1c	10.4	43	Female
adult19	28	il1b	cd1c	13.6	43	Female
adult20	0	tnf	cd14	0.732546	24	Male	8321
adult20	0	il6	cd14	13.425	24	Male	8321
adult20	0	mcp1	cd14	36.119	24	Male	8321
adult20	0	il1b	cd14	0.470922	24	Male	8321
adult20	0	tnf	cd16	1.75439	24	Male	8321
adult20	0	il6	cd16	14.386	24	Male	8321
adult20	0	mcp1	cd16	3.15789	24	Male	8321
adult20	0	il1b	cd16	5.96491	24	Male	8321
adult20	0	tnf	cd1c		24	Male	8321
adult20	0	il6	cd1c		24	Male	8321
adult20	0	mcp1	cd1c		24	Male	8321
adult20	0	il1b	cd1c		24	Male	8321
adult20	28	tnf	cd14	4.83058	24	Male
adult20	28	il6	cd14	20.167	24	Male
adult20	28	mcp1	cd14	20.2448	24	Male
adult20	28	il1b	cd14	6.03141	24	Male
adult20	28	tnf	cd16	0.370645	24	Male
adult20	28	il6	cd16	3.92884	24	Male
adult20	28	mcp1	cd16	1.26019	24	Male
adult20	28	il1b	cd16	1.85322	24	Male
adult20	28	tnf	cd1c	1.0661	24	Male
adult20	28	il6	cd1c	6.92964	24	Male
adult20	28	mcp1	cd1c	0.639659	24	Male
adult20	28	il1b	cd1c	1.0661	24	Male
adult21	0	tnf	cd14	26.6328	38	Female	6254
adult21	0	il6	cd14	11.8851	38	Female	6254
adult21	0	mcp1	cd14	26.4698	38	Female	6254
adult21	0	il1b	cd14	6.29586	38	Female	6254
adult21	0	tnf	cd16	20.073	38	Female	6254
adult21	0	il6	cd16	14.2336	38	Female	6254
adult21	0	mcp1	cd16	3.77129	38	Female	6254
adult21	0	il1b	cd16	4.13625	38	Female	6254
adult21	0	tnf	cd1c	17.033	38	Female	6254
adult21	0	il6	cd1c	48.3516	38	Female	6254
adult21	0	mcp1	cd1c	7.14286	38	Female	6254
adult21	0	il1b	cd1c	4.94505	38	Female	6254
adult22	28	tnf	cd14	62.605	28	Male
adult22	28	il6	cd14	64.2857	28	Male
adult22	28	mcp1	cd14	28.5714	28	Male
adult22	28	il1b	cd14	71.4286	28	Male
adult22	28	tnf	cd16	5.59306	28	Male
adult22	28	il6	cd16	0.289296	28	Male
adult22	28	mcp1	cd16	0.578592	28	Male
adult22	28	il1b	cd16	0.192864	28	Male
adult22	28	tnf	cd1c	37.6623	28	Male
adult22	28	il6	cd1c	72.7273	28	Male
adult22	28	mcp1	cd1c	18.9239	28	Male
adult22	28	il1b	cd1c	69.5733	28	Male
adult22	0	tnf	cd14	30.4709	28	Male	17208
adult22	0	il6	cd14	40.1662	28	Male	17208
adult22	0	mcp1	cd14	13.0194	28	Male	17208
adult22	0	il1b	cd14	47.0914	28	Male	17208
adult22	0	tnf	cd16	16.4865	28	Male	17208
adult22	0	il6	cd16	12.973	28	Male	17208
adult22	0	mcp1	cd16	4.59459	28	Male	17208
adult22	0	il1b	cd16	12.4324	28	Male	17208
adult22	0	tnf	cd1c		28	Male	17208
adult22	0	il6	cd1c		28	Male	17208
adult22	0	mcp1	cd1c		28	Male	17208
adult22	0	il1b	cd1c		28	Male	17208
adult27	28	tnf	cd14	2.54663	52	Male
adult27	28	il6	cd14	11.8468	52	Male
adult27	28	mcp1	cd14	23.6539	52	Male
adult27	28	il1b	cd14	19.5595	52	Male
adult27	28	tnf	cd16	1.34995	52	Male
adult27	28	il6	cd16	15.7321	52	Male
adult27	28	mcp1	cd16	2.28453	52	Male
adult27	28	il1b	cd16	18.2762	52	Male
adult27	28	tnf	cd1c	2.66022	52	Male
adult27	28	il6	cd1c	32.89	52	Male
adult27	28	mcp1	cd1c	9.31076	52	Male
adult27	28	il1b	cd1c	6.34825	52	Male
adult23	0	tnf	cd14	35.5856	23	Male	23868
adult23	0	il6	cd14	30.4054	23	Male	23868
adult23	0	mcp1	cd14	5.40541	23	Male	23868
adult23	0	il1b	cd14	27.9279	23	Male	23868
adult23	0	tnf	cd16	14.0374	23	Male	23868
adult23	0	il6	cd16	9.2246	23	Male	23868
adult23	0	mcp1	cd16	0.668449	23	Male	23868
adult23	0	il1b	cd16	5.74866	23	Male	23868
adult23	0	tnf	cd1c		23	Male	23868
adult23	0	il6	cd1c		23	Male	23868
adult23	0	mcp1	cd1c		23	Male	23868
adult23	0	il1b	cd1c		23	Male	23868
adult28	28	tnf	cd14	21.3047	30	Male
adult28	28	il6	cd14	19.6971	30	Male
adult28	28	mcp1	cd14	16.3381	30	Male
adult28	28	il1b	cd14	26.8381	30	Male
adult28	28	tnf	cd16	9.27152	30	Male
adult28	28	il6	cd16	2.15232	30	Male
adult28	28	mcp1	cd16	0.827815	30	Male
adult28	28	il1b	cd16	0.331126	30	Male
adult28	28	tnf	cd1c	10.8647	30	Male
adult28	28	il6	cd1c	7.98226	30	Male
adult28	28	mcp1	cd1c	5.76497	30	Male
adult28	28	il1b	cd1c	7.76053	30	Male
adult24	0	tnf	cd14	0.159622	54	Female	3317
adult24	0	il6	cd14	0.754158	54	Female	3317
adult24	0	mcp1	cd14	3.77657	54	Female	3317
adult24	0	il1b	cd14	0.694011	54	Female	3317
adult24	0	tnf	cd16	1.50995	54	Female	3317
adult24	0	il6	cd16	1.12102	54	Female	3317
adult24	0	mcp1	cd16	1.00663	54	Female	3317
adult24	0	il1b	cd16	1.16678	54	Female	3317
adult24	0	tnf	cd1c	5.81114	54	Female	3317
adult24	0	il6	cd1c	10.1695	54	Female	3317
adult24	0	mcp1	cd1c	2.66344	54	Female	3317
adult24	0	il1b	cd1c	0.726392	54	Female	3317
adult24	28	tnf	cd14	57.7195	54	Female
adult24	28	il6	cd14	63.5721	54	Female
adult24	28	mcp1	cd14	40.6324	54	Female
adult24	28	il1b	cd14	70.2657	54	Female
adult24	28	tnf	cd16	36.991	54	Female
adult24	28	il6	cd16	34.5023	54	Female
adult24	28	mcp1	cd16	0.565611	54	Female
adult24	28	il1b	cd16	20.0226	54	Female
adult24	28	tnf	cd1c	17.1212	54	Female
adult24	28	il6	cd1c	25.4545	54	Female
adult24	28	mcp1	cd1c	12.1212	54	Female
adult24	28	il1b	cd1c	23.6364	54	Female
adult27	0	tnf	cd14	2.9258	52	Male	7563
adult27	0	il6	cd14	22.2535	52	Male	7563
adult27	0	mcp1	cd14	22.3611	52	Male	7563
adult27	0	il1b	cd14	30.9131	52	Male	7563
adult27	0	tnf	cd16	1.63679	52	Male	7563
adult27	0	il6	cd16	11.6913	52	Male	7563
adult27	0	mcp1	cd16	6.46921	52	Male	7563
adult27	0	il1b	cd16	5.06625	52	Male	7563
adult27	0	tnf	cd1c	10.2273	52	Male	7563
adult27	0	il6	cd1c	51.1364	52	Male	7563
adult27	0	mcp1	cd1c	4.54545	52	Male	7563
adult27	0	il1b	cd1c	21.0227	52	Male	7563
adult21	28	tnf	cd14	34.5805	38	Female
adult21	28	il6	cd14	69.6956	38	Female
adult21	28	mcp1	cd14	37.1136	38	Female
adult21	28	il1b	cd14	74.1111	38	Female
adult21	28	tnf	cd16	15.2941	38	Female
adult21	28	il6	cd16	21.3725	38	Female
adult21	28	mcp1	cd16	1.96078	38	Female
adult21	28	il1b	cd16	18.4314	38	Female
adult21	28	tnf	cd1c	19.5991	38	Female
adult21	28	il6	cd1c	60.1336	38	Female
adult21	28	mcp1	cd1c	14.2539	38	Female
adult21	28	il1b	cd1c	47.8842	38	Female
adult28	0	tnf	cd14	2.52841	30	Male	5600
adult28	0	il6	cd14	0.767045	30	Male	5600
adult28	0	mcp1	cd14	12.1023	30	Male	5600
adult28	0	il1b	cd14	1.22159	30	Male	5600
adult28	0	tnf	cd16	5.32544	30	Male	5600
adult28	0	il6	cd16	2.07101	30	Male	5600
adult28	0	mcp1	cd16	2.07101	30	Male	5600
adult28	0	il1b	cd16	1.47929	30	Male	5600
adult28	0	tnf	cd1c		30	Male	5600
adult28	0	il6	cd1c		30	Male	5600
adult28	0	mcp1	cd1c		30	Male	5600
adult28	0	il1b	cd1c		30	Male	5600
