# Supplementary material for: Single cell transcriptomics shows that malaria promotes unique regulatory responses across multiple immune cell subsets
Source: Nat Commun. 2023 Nov 15;14:7387. doi: 10.1038/s41467-023-43181-7 (PMC10651914; doi:10.1038/s41467-023-43181-7)
Supplement: Supplementary file 17 — Source Data [file 41467_2023_43181_MOESM17_ESM.zip › SourceData_Figure_2G.xlsx]

## Sheet: Sheet1
subset	Day	cytokine_number	percent
CD14	0	no_cytokine	25.8
CD16	0	no_cytokine	78.6
CD14	0	no_cytokine	47.5
CD16	0	no_cytokine	70.1
CD16	0	no_cytokine	74.1
CD14	0	no_cytokine	39.9
CD16	0	no_cytokine	74.9
CD14	0	no_cytokine	47.5
CD16	0	no_cytokine	81.7
CD16	0	no_cytokine	95.7
CD14	0	no_cytokine	51.3
CD16	0	no_cytokine	80.3
CD16	0	no_cytokine	91.4
CD14	28	no_cytokine	44.3
CD16	28	no_cytokine	96.4
CD14	28	no_cytokine	41.9
CD16	28	no_cytokine	89.7
CD14	28	no_cytokine	13.7
CD16	28	no_cytokine	70.6
CD14	28	no_cytokine	14.3
CD16	28	no_cytokine	93.6
CD16	28	no_cytokine	83.1
CD14	28	no_cytokine	10.7
CD16	28	no_cytokine	51.4
CD14	28	no_cytokine	58.8
CD16	28	no_cytokine	74.4
CD16	28	no_cytokine	89.9
CD14	0	no_cytokine	52
CD14	0	no_cytokine	61.8
CD16	0	no_cytokine	77.1
CD16	0	no_cytokine	46.7
CD14	0	no_cytokine	13.7
CD16	0	no_cytokine	66.7
CD14	0	no_cytokine	25.6
cDC	0	no_cytokine	64.2
CD14	0	no_cytokine	23.6
CD16	0	no_cytokine	76.2
CD14	0	no_cytokine	56.3
CD16	0	no_cytokine	92.7
CD16	0	no_cytokine	76.5
CD14	0	no_cytokine	55.6
CD14	0	no_cytokine	55.6
CD14	0	no_cytokine	95
CD14	0	no_cytokine	85.2
CD14	28	no_cytokine	15.3
CD16	28	no_cytokine	54
cDC	28	no_cytokine	87.3
CD14	28	no_cytokine	58.1
CD14	28	no_cytokine	45.9
CD16	28	no_cytokine	95
cDC	28	no_cytokine	93.9
cDC	28	no_cytokine	47.2
CD16	28	no_cytokine	77.2
CD14	28	no_cytokine	11.3
CD14	28	no_cytokine	17
cDC	28	no_cytokine	56.9
CD16	28	no_cytokine	75.1
CD16	28	no_cytokine	79.1
cDC	28	no_cytokine	73.6
CD14	28	no_cytokine	13.9
cDC	28	no_cytokine	91.8
CD16	28	no_cytokine	94.2
CD14	28	no_cytokine	60.8
CD14	28	no_cytokine	48.7
cDC	0	no_cytokine	29.1
cDC	0	no_cytokine	60.5
cDC	0	no_cytokine	45.1
cDC	0	no_cytokine	84.7
cDC	0	no_cytokine	42.6
cDC	28	no_cytokine	84.5
cDC	28	no_cytokine	68
cDC	28	no_cytokine	26.8
cDC	28	no_cytokine	12.6
cDC	28	no_cytokine	60.8
cDC	28	no_cytokine	77.2
cDC	28	no_cytokine	57.3
cDC	28	no_cytokine	33.2
CD14	0	one_cytokine	31.86
CD16	0	one_cytokine	8.82
CD14	0	one_cytokine	46.56
CD16	0	one_cytokine	25.97
CD16	0	one_cytokine	13.49
CD14	0	one_cytokine	17.44
CD16	0	one_cytokine	12.15
CD14	0	one_cytokine	20.68
CD16	0	one_cytokine	10.17
CD16	0	one_cytokine	3.82
CD14	0	one_cytokine	25.84
CD16	0	one_cytokine	15.44
CD16	0	one_cytokine	6.51
CD14	28	one_cytokine	47.93
CD16	28	one_cytokine	3.41
CD14	28	one_cytokine	50.99
CD16	28	one_cytokine	10.1
CD14	28	one_cytokine	16.05
CD16	28	one_cytokine	10.2
CD14	28	one_cytokine	14.7
CD16	28	one_cytokine	6.166
CD16	28	one_cytokine	9.29
CD14	28	one_cytokine	16.28
CD16	28	one_cytokine	19.41
CD14	28	one_cytokine	28.79
CD16	28	one_cytokine	14.75
CD16	28	one_cytokine	7.78
CD14	0	one_cytokine	45.13
CD14	0	one_cytokine	35.98
CD16	0	one_cytokine	18.55
CD16	0	one_cytokine	29.34
CD14	0	one_cytokine	18.88
CD16	0	one_cytokine	19.73
CD14	0	one_cytokine	26.31
cDC	0	one_cytokine	11.32
CD14	0	one_cytokine	20.92
CD16	0	one_cytokine	13.82
CD14	0	one_cytokine	42.28
CD16	0	one_cytokine	6.47
CD16	0	one_cytokine	21.72
CD14	0	one_cytokine	38.17
CD14	0	one_cytokine	26.08
CD14	0	one_cytokine	4.631
CD14	0	one_cytokine	13.4
CD14	28	one_cytokine	14.55
CD16	28	one_cytokine	46
cDC	28	one_cytokine	12.68
CD14	28	one_cytokine	35.59
CD14	28	one_cytokine	44.61
CD16	28	one_cytokine	4.31
cDC	28	one_cytokine	4.57
cDC	28	one_cytokine	24.16
CD16	28	one_cytokine	11.03
CD14	28	one_cytokine	10.37
CD14	28	one_cytokine	15.08
cDC	28	one_cytokine	26.14
CD16	28	one_cytokine	11.72
CD16	28	one_cytokine	9.78
cDC	28	one_cytokine	14.4
CD14	28	one_cytokine	13.45
cDC	28	one_cytokine	6.93
CD16	28	one_cytokine	4.45
CD14	28	one_cytokine	28.8
CD14	28	one_cytokine	27.39
cDC	0	one_cytokine	11.94
cDC	0	one_cytokine	27.14
cDC	0	one_cytokine	37.95
cDC	0	one_cytokine	11.38
cDC	0	one_cytokine	34.68
cDC	28	one_cytokine	12.77
cDC	28	one_cytokine	25.81
cDC	28	one_cytokine	12.81
cDC	28	one_cytokine	20.79
cDC	28	one_cytokine	29.6
cDC	28	one_cytokine	15.75
cDC	28	one_cytokine	20.45
cDC	28	one_cytokine	19.86
CD14	0	two_cytokine	21.66
CD16	0	two_cytokine	5.1
CD14	0	two_cytokine	4.95245
CD16	0	two_cytokine	3.11
CD16	0	two_cytokine	8.75
CD14	0	two_cytokine	18.83
CD16	0	two_cytokine	5.13
CD14	0	two_cytokine	17.57
CD16	0	two_cytokine	5.07
CD16	0	two_cytokine	0.463
CD14	0	two_cytokine	16.459
CD16	0	two_cytokine	3.58
CD16	0	two_cytokine	1.78
CD14	28	two_cytokine	5.21
CD16	28	two_cytokine	0.23
CD14	28	two_cytokine	4.992
CD16	28	two_cytokine	0.24
CD14	28	two_cytokine	26.71
CD16	28	two_cytokine	11.18
CD14	28	two_cytokine	17.22
CD16	28	two_cytokine	0.096
CD16	28	two_cytokine	5.47
CD14	28	two_cytokine	23.28
CD16	28	two_cytokine	15.17
CD14	28	two_cytokine	8.94
CD16	28	two_cytokine	9.806
CD16	28	two_cytokine	2.16
CD14	0	two_cytokine	2.768
CD14	0	two_cytokine	2.07
CD16	0	two_cytokine	4.29
CD16	0	two_cytokine	18.67
CD14	0	two_cytokine	38.74
CD16	0	two_cytokine	9.13
CD14	0	two_cytokine	25.72
cDC	0	two_cytokine	20.78
CD14	0	two_cytokine	24.51
CD16	0	two_cytokine	5.69
CD14	0	two_cytokine	1.409
CD16	0	two_cytokine	0.84
CD16	0	two_cytokine	1.75
CD14	0	two_cytokine	5.922
CD14	0	two_cytokine	11.19
CD14	0	two_cytokine	0.307
CD14	0	two_cytokine	1.095
CD14	28	two_cytokine	16.18
CD16	28	two_cytokine	0
cDC	28	two_cytokine	0
CD14	28	two_cytokine	4.841
CD14	28	two_cytokine	7.02
CD16	28	two_cytokine	0.72
cDC	28	two_cytokine	1.02
cDC	28	two_cytokine	20.14
CD16	28	two_cytokine	6.29
CD14	28	two_cytokine	23.99
CD14	28	two_cytokine	22
cDC	28	two_cytokine	12.34
CD16	28	two_cytokine	7.55
CD16	28	two_cytokine	5.65
cDC	28	two_cytokine	8.8
CD14	28	two_cytokine	17.1
cDC	28	two_cytokine	1.07
CD16	28	two_cytokine	1.034
CD14	28	two_cytokine	8.65
CD14	28	two_cytokine	16.38
cDC	0	two_cytokine	35.83
cDC	0	two_cytokine	8.64
cDC	0	two_cytokine	12.09
cDC	0	two_cytokine	3.63
cDC	0	two_cytokine	16.52
cDC	28	two_cytokine	1.99
cDC	28	two_cytokine	4.81
cDC	28	two_cytokine	25.03
cDC	28	two_cytokine	29.9
cDC	28	two_cytokine	7.44
cDC	28	two_cytokine	4.65
cDC	28	two_cytokine	10.47
cDC	28	two_cytokine	24.07
CD14	0	three_cytokine	18.662
CD16	0	three_cytokine	7.25
CD14	0	three_cytokine	0.8749
CD16	0	three_cytokine	0.81
CD16	0	three_cytokine	1.46
CD14	0	three_cytokine	19.65
CD16	0	three_cytokine	7.3
CD14	0	three_cytokine	13.31
CD16	0	three_cytokine	0.13
CD16	0	three_cytokine	0.023
CD14	0	three_cytokine	5.782
CD16	0	three_cytokine	0.39
CD16	0	three_cytokine	0.3
CD14	28	three_cytokine	2.08
CD16	28	three_cytokine	0
CD14	28	three_cytokine	1.62
CD16	28	three_cytokine	0
CD14	28	three_cytokine	27.9
CD16	28	three_cytokine	0.2
CD14	28	three_cytokine	37.44
CD16	28	three_cytokine	0.096
CD16	28	three_cytokine	2.19
CD14	28	three_cytokine	29.74
CD16	28	three_cytokine	13.82
CD14	28	three_cytokine	2.855
CD16	28	three_cytokine	0.62
CD16	28	three_cytokine	0.17
CD14	0	three_cytokine	0.054
CD14	0	three_cytokine	0.195
CD16	0	three_cytokine	0
CD16	0	three_cytokine	5.34
CD14	0	three_cytokine	23.85
CD16	0	three_cytokine	3.81
CD14	0	three_cytokine	18.77
cDC	0	three_cytokine	3.77
CD14	0	three_cytokine	23.47
CD16	0	three_cytokine	4.33
CD14	0	three_cytokine	0.05829
CD16	0	three_cytokine	0
CD16	0	three_cytokine	0
CD14	0	three_cytokine	0.201
CD14	0	three_cytokine	5.73
CD14	0	three_cytokine	0.03247
CD14	0	three_cytokine	0.308
CD14	28	three_cytokine	32.06
CD16	28	three_cytokine	0
cDC	28	three_cytokine	0
CD14	28	three_cytokine	1.05
CD14	28	three_cytokine	2.05
CD16	28	three_cytokine	0
cDC	28	three_cytokine	0.51
cDC	28	three_cytokine	7.03
CD16	28	three_cytokine	5.11
CD14	28	three_cytokine	34.45
CD14	28	three_cytokine	31.04
cDC	28	three_cytokine	3.85
CD16	28	three_cytokine	5.25
CD16	28	three_cytokine	4.63
cDC	28	three_cytokine	2.4
CD14	28	three_cytokine	24.55
cDC	28	three_cytokine	0.21
CD16	28	three_cytokine	0.3
CD14	28	three_cytokine	1.542
CD14	28	three_cytokine	6.27
cDC	0	three_cytokine	21.6
cDC	0	three_cytokine	3.09
cDC	0	three_cytokine	4.4
cDC	0	three_cytokine	0.24
cDC	0	three_cytokine	5.69
cDC	28	three_cytokine	0.72
cDC	28	three_cytokine	1.34
cDC	28	three_cytokine	32.3
cDC	28	three_cytokine	28.59
cDC	28	three_cytokine	1.93
cDC	28	three_cytokine	2.44
cDC	28	three_cytokine	10.29
cDC	28	three_cytokine	17.78
CD14	0	four_cytokine	2.04
CD16	0	four_cytokine	0.2
CD14	0	four_cytokine	0.11
CD16	0	four_cytokine	0
CD16	0	four_cytokine	0.24
CD14	0	four_cytokine	4.16
CD16	0	four_cytokine	0.54
CD14	0	four_cytokine	0.9
CD16	0	four_cytokine	0.13
CD16	0	four_cytokine	0
CD14	0	four_cytokine	0.58
CD16	0	four_cytokine	0.16
CD16	0	four_cytokine	0
CD14	28	four_cytokine	0.56
CD16	28	four_cytokine	0
CD14	28	four_cytokine	0.45
CD16	28	four_cytokine	0
CD14	28	four_cytokine	15.5
CD16	28	four_cytokine	0.39
CD14	28	four_cytokine	16.4
CD16	28	four_cytokine	0
CD16	28	four_cytokine	0
CD14	28	four_cytokine	20
CD16	28	four_cytokine	0.23
CD14	28	four_cytokine	0.6
CD16	28	four_cytokine	0
CD16	28	four_cytokine	0
CD14	0	four_cytokine	0
CD14	0	four_cytokine	0
CD16	0	four_cytokine	0
CD16	0	four_cytokine	0
CD14	0	four_cytokine	4.77
CD16	0	four_cytokine	0.66
CD14	0	four_cytokine	3.56
cDC	0	four_cytokine	0
CD14	0	four_cytokine	7.57
CD16	0	four_cytokine	0
CD14	0	four_cytokine	0.00829
CD16	0	four_cytokine	0
CD16	0	four_cytokine	0
CD14	0	four_cytokine	0.022
CD14	0	four_cytokine	1.4
CD14	0	four_cytokine	0.00694
CD14	0	four_cytokine	0.028
CD14	28	four_cytokine	22
CD16	28	four_cytokine	0
cDC	28	four_cytokine	0
CD14	28	four_cytokine	0.37
CD14	28	four_cytokine	0.46
CD16	28	four_cytokine	0
cDC	28	four_cytokine	0
cDC	28	four_cytokine	1.51
CD16	28	four_cytokine	0.39
CD14	28	four_cytokine	19.8
CD14	28	four_cytokine	14.9
cDC	28	four_cytokine	0.77
CD16	28	four_cytokine	0.37
CD16	28	four_cytokine	0.86
cDC	28	four_cytokine	0.8
CD14	28	four_cytokine	30.9
cDC	28	four_cytokine	0
CD16	28	four_cytokine	0
CD14	28	four_cytokine	0.12
CD14	28	four_cytokine	1.3
cDC	0	four_cytokine	1.49
cDC	0	four_cytokine	0.62
cDC	0	four_cytokine	0.55
cDC	0	four_cytokine	0
cDC	0	four_cytokine	0.57
cDC	28	four_cytokine	0
cDC	28	four_cytokine	0
cDC	28	four_cytokine	3.05
cDC	28	four_cytokine	8.16
cDC	28	four_cytokine	0.24
cDC	28	four_cytokine	0
cDC	28	four_cytokine	1.52
cDC	28	four_cytokine	5.12
