# Supplementary material for: Single cell transcriptomics shows that malaria promotes unique regulatory responses across multiple immune cell subsets
Source: Nat Commun. 2023 Nov 15;14:7387. doi: 10.1038/s41467-023-43181-7 (PMC10651914; doi:10.1038/s41467-023-43181-7)
Supplement: Supplementary file 17 — Source Data [file 41467_2023_43181_MOESM17_ESM.zip › SourceData_Figure_3F_S7C_S8A_S9A_S10A.xlsx]

## Sheet: Sheet1
ID	AGE	SEX	parasitemia	Day	subset	marker	Frequency
adult4	45	M	81062	0	CD56bright	Total	1.09952
adult4	45	M	81062	0	CD56bright	GRANZYMEB	77.3723
adult4	45	M	81062	0	CD56bright	CD98	0.729927
adult4	45	M	81062	0	CD56bright	HLADR	7.29927
adult4	45	M	81062	0	CD56bright	LAG3	1.45985
adult4	45	M	81062	0	CD56bright	PERFORIN	79.562
adult4	45	M	81062	0	CD56bright	TIM3	60.5839
adult5	37	F	32267	0	CD56bright	Total	4.25346
adult5	37	F	32267	0	CD56bright	GRANZYMEB	86.3235
adult5	37	F	32267	0	CD56bright	CD98	3.23529
adult5	37	F	32267	0	CD56bright	HLADR	8.38235
adult5	37	F	32267	0	CD56bright	LAG3	1.76471
adult5	37	F	32267	0	CD56bright	PERFORIN	84.1176
adult5	37	F	32267	0	CD56bright	TIM3	60.8824
adult6	39	M	1508	0	CD56bright	Total	8.9358
adult6	39	M	1508	0	CD56bright	GRANZYMEB	82.2006
adult6	39	M	1508	0	CD56bright	CD98	3.8835
adult6	39	M	1508	0	CD56bright	HLADR	6.79612
adult6	39	M	1508	0	CD56bright	LAG3	1.61812
adult6	39	M	1508	0	CD56bright	PERFORIN	70.5502
adult6	39	M	1508	0	CD56bright	TIM3	63.4304
adult7	49	M		28	CD56bright	Total	0.796487
adult7	49	M		28	CD56bright	GRANZYMEB	16.9872
adult7	49	M		28	CD56bright	CD98	0.961538
adult7	49	M		28	CD56bright	HLADR	2.5641
adult7	49	M		28	CD56bright	LAG3	0
adult7	49	M		28	CD56bright	PERFORIN	4.16667
adult7	49	M		28	CD56bright	TIM3	43.2692
adult8	54	M		28	CD56bright	Total	0.685709
adult8	54	M		28	CD56bright	GRANZYMEB	41.4013
adult8	54	M		28	CD56bright	CD98	3.18471
adult8	54	M		28	CD56bright	HLADR	5.09554
adult8	54	M		28	CD56bright	LAG3	0.636943
adult8	54	M		28	CD56bright	PERFORIN	3.82166
adult8	54	M		28	CD56bright	TIM3	22.9299
adult9	54	F	27905	0	CD56bright	Total	4.60679
adult9	54	F	27905	0	CD56bright	GRANZYMEB	39.645
adult9	54	F	27905	0	CD56bright	CD98	1.77515
adult9	54	F	27905	0	CD56bright	HLADR	2.95858
adult9	54	F	27905	0	CD56bright	LAG3	0.295858
adult9	54	F	27905	0	CD56bright	PERFORIN	34.3195
adult9	54	F	27905	0	CD56bright	TIM3	38.7574
adult9	54	F		28	CD56bright	Total	2.54121
adult9	54	F		28	CD56bright	GRANZYMEB	15.1282
adult9	54	F		28	CD56bright	CD98	2.05128
adult9	54	F		28	CD56bright	HLADR	3.33333
adult9	54	F		28	CD56bright	LAG3	0.25641
adult9	54	F		28	CD56bright	PERFORIN	12.0513
adult9	54	F		28	CD56bright	TIM3	36.1538
adult10	36	F	17263	0	CD56bright	Total	3.74949
adult10	36	F	17263	0	CD56bright	GRANZYMEB	87.8378
adult10	36	F	17263	0	CD56bright	CD98	2.43243
adult10	36	F	17263	0	CD56bright	HLADR	2.97297
adult10	36	F	17263	0	CD56bright	LAG3	1.35135
adult10	36	F	17263	0	CD56bright	PERFORIN	77.5676
adult10	36	F	17263	0	CD56bright	TIM3	59.7297
adult10	36	F		28	CD56bright	Total	2.80563
adult10	36	F		28	CD56bright	GRANZYMEB	27.3273
adult10	36	F		28	CD56bright	CD98	3.9039
adult10	36	F		28	CD56bright	HLADR	4.8048
adult10	36	F		28	CD56bright	LAG3	0
adult10	36	F		28	CD56bright	PERFORIN	3.6036
adult10	36	F		28	CD56bright	TIM3	52.8529
adult12	39	M		28	CD56bright	Total	3.45021
adult12	39	M		28	CD56bright	GRANZYMEB	21.2644
adult12	39	M		28	CD56bright	CD98	0.766284
adult12	39	M		28	CD56bright	HLADR	2.58621
adult12	39	M		28	CD56bright	LAG3	0.0957854
adult12	39	M		28	CD56bright	PERFORIN	4.40613
adult12	39	M		28	CD56bright	TIM3	63.6015
adult13	46	F		28	CD56bright	Total	1.6109
adult13	46	F		28	CD56bright	GRANZYMEB	6.28571
adult13	46	F		28	CD56bright	CD98	2.85714
adult13	46	F		28	CD56bright	HLADR	1.14286
adult13	46	F		28	CD56bright	LAG3	0
adult13	46	F		28	CD56bright	PERFORIN	0.857143
adult13	46	F		28	CD56bright	TIM3	52.8571
adult25	16	M		28	CD56bright	Total	1.10894
adult25	16	M		28	CD56bright	GRANZYMEB	21.2454
adult25	16	M		28	CD56bright	CD98	6.22711
adult25	16	M		28	CD56bright	HLADR	8.05861
adult25	16	M		28	CD56bright	LAG3	0
adult25	16	M		28	CD56bright	PERFORIN	2.5641
adult25	16	M		28	CD56bright	TIM3	41.0256
adult26	21	F		28	CD56bright	Total	1.93527
adult26	21	F		28	CD56bright	GRANZYMEB	11.2994
adult26	21	F		28	CD56bright	CD98	1.69492
adult26	21	F		28	CD56bright	HLADR	2.82486
adult26	21	F		28	CD56bright	LAG3	0
adult26	21	F		28	CD56bright	PERFORIN	0.564972
adult26	21	F		28	CD56bright	TIM3	30.5085
adult3	24	M		28	CD56bright	Total	1.04911
adult3	24	M		28	CD56bright	GRANZYMEB	4.25532
adult3	24	M		28	CD56bright	CD98	6.38298
adult3	24	M		28	CD56bright	HLADR	8.51064
adult3	24	M		28	CD56bright	LAG3	0
adult3	24	M		28	CD56bright	PERFORIN	2.12766
adult3	24	M		28	CD56bright	TIM3	14.8936
adult11	54	F		28	CD56bright	Total	5.26069
adult29	54	F		28	CD56bright	Total	5.26069
adult11	54	F		28	CD56bright	GRANZYMEB	11.1771
adult29	54	F		28	CD56bright	GRANZYMEB	11.1771
adult11	54	F		28	CD56bright	CD98	3.36301
adult29	54	F		28	CD56bright	CD98	3.36301
adult11	54	F		28	CD56bright	HLADR	3.06627
adult29	54	F		28	CD56bright	HLADR	3.06627
adult11	54	F		28	CD56bright	LAG3	0
adult29	54	F		28	CD56bright	LAG3	0
adult11	54	F		28	CD56bright	PERFORIN	14.5401
adult29	54	F		28	CD56bright	PERFORIN	14.5401
adult11	54	F		28	CD56bright	TIM3	21.9585
adult29	54	F		28	CD56bright	TIM3	21.9585
adult30	33	M	633	0	CD56bright	Total	0.705882
adult30	33	M	633	0	CD56bright	GRANZYMEB	0
adult30	33	M	633	0	CD56bright	CD98	0
adult30	33	M	633	0	CD56bright	HLADR	0
adult30	33	M	633	0	CD56bright	LAG3	0
adult30	33	M	633	0	CD56bright	PERFORIN	66.6667
adult30	33	M	633	0	CD56bright	TIM3	100
adult30	33	M		28	CD56bright	Total	0.619755
adult30	33	M		28	CD56bright	GRANZYMEB	8.61244
adult30	33	M		28	CD56bright	CD98	12.9187
adult30	33	M		28	CD56bright	HLADR	12.4402
adult30	33	M		28	CD56bright	LAG3	0
adult30	33	M		28	CD56bright	PERFORIN	17.7033
adult30	33	M		28	CD56bright	TIM3	22.0096
adult31	38	M	295	0	CD56bright	Total	1.79688
adult31	38	M	295	0	CD56bright	GRANZYMEB	83.8074
adult31	38	M	295	0	CD56bright	CD98	0
adult31	38	M	295	0	CD56bright	HLADR	0.218818
adult31	38	M	295	0	CD56bright	LAG3	0.437637
adult31	38	M	295	0	CD56bright	PERFORIN	96.7177
adult31	38	M	295	0	CD56bright	TIM3	20.7877
adult31	38	M		28	CD56bright	Total	1.26941
adult31	38	M		28	CD56bright	GRANZYMEB	15.1961
adult31	38	M		28	CD56bright	CD98	1.71569
adult31	38	M		28	CD56bright	HLADR	1.47059
adult31	38	M		28	CD56bright	LAG3	0
adult31	38	M		28	CD56bright	PERFORIN	30.6373
adult31	38	M		28	CD56bright	TIM3	31.8627
adult32	18	M	18676	0	CD56bright	Total	1.6
adult32	18	M	18676	0	CD56bright	GRANZYMEB	64.0625
adult32	18	M	18676	0	CD56bright	CD98	1.5625
adult32	18	M	18676	0	CD56bright	HLADR	3.125
adult32	18	M	18676	0	CD56bright	LAG3	0
adult32	18	M	18676	0	CD56bright	PERFORIN	89.0625
adult32	18	M	18676	0	CD56bright	TIM3	20.3125
adult32	18	M		28	CD56bright	Total	1.63437
adult32	18	M		28	CD56bright	GRANZYMEB	12.5
adult32	18	M		28	CD56bright	CD98	0.357143
adult32	18	M		28	CD56bright	HLADR	0.714286
adult32	18	M		28	CD56bright	LAG3	0
adult32	18	M		28	CD56bright	PERFORIN	12.1429
adult32	18	M		28	CD56bright	TIM3	14.6429
adult33	49	F	1988	0	CD56bright	Total	3.53818
adult33	49	F	1988	0	CD56bright	GRANZYMEB	63.5628
adult33	49	F	1988	0	CD56bright	CD98	1.21457
adult33	49	F	1988	0	CD56bright	HLADR	2.02429
adult33	49	F	1988	0	CD56bright	LAG3	0.404858
adult33	49	F	1988	0	CD56bright	PERFORIN	81.3765
adult33	49	F	1988	0	CD56bright	TIM3	47.3684
adult33	49	F		28	CD56bright	Total	1.32417
adult33	49	F		28	CD56bright	GRANZYMEB	8.01394
adult33	49	F		28	CD56bright	CD98	11.4983
adult33	49	F		28	CD56bright	HLADR	11.4983
adult33	49	F		28	CD56bright	LAG3	0
adult33	49	F		28	CD56bright	PERFORIN	32.0557
adult33	49	F		28	CD56bright	TIM3	32.4042
adult34	60	F	7816	0	CD56bright	Total	11.3043
adult34	60	F	7816	0	CD56bright	GRANZYMEB	76.9231
adult34	60	F	7816	0	CD56bright	CD98	0
adult34	60	F	7816	0	CD56bright	HLADR	0
adult34	60	F	7816	0	CD56bright	LAG3	7.69231
adult34	60	F	7816	0	CD56bright	PERFORIN	100
adult34	60	F	7816	0	CD56bright	TIM3	23.0769
adult34	60	F		28	CD56bright	Total	2.86859
adult34	60	F		28	CD56bright	GRANZYMEB	8.78735
adult34	60	F		28	CD56bright	CD98	2.6362
adult34	60	F		28	CD56bright	HLADR	2.9877
adult34	60	F		28	CD56bright	LAG3	0
adult34	60	F		28	CD56bright	PERFORIN	11.1599
adult34	60	F		28	CD56bright	TIM3	17.5747
adult35	22	M	13633	0	CD56bright	Total	2.91139
adult35	22	M	13633	0	CD56bright	GRANZYMEB	63.0435
adult35	22	M	13633	0	CD56bright	CD98	2.17391
adult35	22	M	13633	0	CD56bright	HLADR	2.17391
adult35	22	M	13633	0	CD56bright	LAG3	2.17391
adult35	22	M	13633	0	CD56bright	PERFORIN	78.2609
adult35	22	M	13633	0	CD56bright	TIM3	15.2174
adult35	22	M		28	CD56bright	Total	1.73667
adult35	22	M		28	CD56bright	GRANZYMEB	7.0922
adult35	22	M		28	CD56bright	CD98	3.5461
adult35	22	M		28	CD56bright	HLADR	4.25532
adult35	22	M		28	CD56bright	LAG3	0
adult35	22	M		28	CD56bright	PERFORIN	9.92908
adult35	22	M		28	CD56bright	TIM3	5.67376
adult36	59	M		28	CD56bright	Total	0.877469
adult36	59	M		28	CD56bright	GRANZYMEB	13.2616
adult36	59	M		28	CD56bright	CD98	11.4695
adult36	59	M		28	CD56bright	HLADR	12.9032
adult36	59	M		28	CD56bright	LAG3	0
adult36	59	M		28	CD56bright	PERFORIN	24.7312
adult36	59	M		28	CD56bright	TIM3	35.4839
adult4	45	M	81062	0	CD16pCD56dim	Total	95.313
adult4	45	M	81062	0	CD16pCD56dim	GRANZYMEB	97.4655
adult4	45	M	81062	0	CD16pCD56dim	CD98	0.715729
adult4	45	M	81062	0	CD16pCD56dim	HLADR	13.2705
adult4	45	M	81062	0	CD16pCD56dim	LAG3	49.2422
adult4	45	M	81062	0	CD16pCD56dim	PERFORIN	98.6191
adult4	45	M	81062	0	CD16pCD56dim	TIM3	86.6032
adult5	37	F	32267	0	CD16pCD56dim	Total	88.2655
adult5	37	F	32267	0	CD16pCD56dim	GRANZYMEB	99.752
adult5	37	F	32267	0	CD16pCD56dim	CD98	3.48664
adult5	37	F	32267	0	CD16pCD56dim	HLADR	12.508
adult5	37	F	32267	0	CD16pCD56dim	LAG3	28.9987
adult5	37	F	32267	0	CD16pCD56dim	PERFORIN	99.5677
adult5	37	F	32267	0	CD16pCD56dim	TIM3	57.2674
adult6	39	M	1508	0	CD16pCD56dim	Total	80.6825
adult6	39	M	1508	0	CD16pCD56dim	GRANZYMEB	99.7491
adult6	39	M	1508	0	CD16pCD56dim	CD98	2.15054
adult6	39	M	1508	0	CD16pCD56dim	HLADR	8.27957
adult6	39	M	1508	0	CD16pCD56dim	LAG3	37.4552
adult6	39	M	1508	0	CD16pCD56dim	PERFORIN	99.7133
adult6	39	M	1508	0	CD16pCD56dim	TIM3	80
adult7	49	M		28	CD16pCD56dim	Total	92.3313
adult7	49	M		28	CD16pCD56dim	GRANZYMEB	98.189
adult7	49	M		28	CD16pCD56dim	CD98	0.0552975
adult7	49	M		28	CD16pCD56dim	HLADR	2.40544
adult7	49	M		28	CD16pCD56dim	LAG3	1.26908
adult7	49	M		28	CD16pCD56dim	PERFORIN	67.3855
adult7	49	M		28	CD16pCD56dim	TIM3	53.2819
adult8	54	M		28	CD16pCD56dim	Total	76.8781
adult8	54	M		28	CD16pCD56dim	GRANZYMEB	93.4155
adult8	54	M		28	CD16pCD56dim	CD98	0.261334
adult8	54	M		28	CD16pCD56dim	HLADR	2.09635
adult8	54	M		28	CD16pCD56dim	LAG3	0.24429
adult8	54	M		28	CD16pCD56dim	PERFORIN	76.4004
adult8	54	M		28	CD16pCD56dim	TIM3	14.7142
adult9	54	F	27905	0	CD16pCD56dim	Total	86.4659
adult9	54	F	27905	0	CD16pCD56dim	GRANZYMEB	96.2327
adult9	54	F	27905	0	CD16pCD56dim	CD98	0.472888
adult9	54	F	27905	0	CD16pCD56dim	HLADR	3.29445
adult9	54	F	27905	0	CD16pCD56dim	LAG3	26.1034
adult9	54	F	27905	0	CD16pCD56dim	PERFORIN	99.2591
adult9	54	F	27905	0	CD16pCD56dim	TIM3	55.5013
adult9	54	F		28	CD16pCD56dim	Total	88.7274
adult9	54	F		28	CD16pCD56dim	GRANZYMEB	96.8202
adult9	54	F		28	CD16pCD56dim	CD98	0.0440626
adult9	54	F		28	CD16pCD56dim	HLADR	0.396563
adult9	54	F		28	CD16pCD56dim	LAG3	2.92282
adult9	54	F		28	CD16pCD56dim	PERFORIN	98.2669
adult9	54	F		28	CD16pCD56dim	TIM3	37.6808
adult10	36	F	17263	0	CD16pCD56dim	Total	87.7989
adult10	36	F	17263	0	CD16pCD56dim	GRANZYMEB	99.1343
adult10	36	F	17263	0	CD16pCD56dim	CD98	1.52355
adult10	36	F	17263	0	CD16pCD56dim	HLADR	11.2996
adult10	36	F	17263	0	CD16pCD56dim	LAG3	26.7082
adult10	36	F	17263	0	CD16pCD56dim	PERFORIN	99.6191
adult10	36	F	17263	0	CD16pCD56dim	TIM3	82.7562
adult10	36	F		28	CD16pCD56dim	Total	91.2124
adult10	36	F		28	CD16pCD56dim	GRANZYMEB	98.753
adult10	36	F		28	CD16pCD56dim	CD98	0.0646592
adult10	36	F		28	CD16pCD56dim	HLADR	1.06226
adult10	36	F		28	CD16pCD56dim	LAG3	1.8474
adult10	36	F		28	CD16pCD56dim	PERFORIN	96.6654
adult10	36	F		28	CD16pCD56dim	TIM3	56.429
adult12	39	M		28	CD16pCD56dim	Total	82.8943
adult12	39	M		28	CD16pCD56dim	GRANZYMEB	92.764
adult12	39	M		28	CD16pCD56dim	CD98	0.239206
adult12	39	M		28	CD16pCD56dim	HLADR	2.59538
adult12	39	M		28	CD16pCD56dim	LAG3	4.00271
adult12	39	M		28	CD16pCD56dim	PERFORIN	67.7431
adult12	39	M		28	CD16pCD56dim	TIM3	64.0513
adult13	46	F		28	CD16pCD56dim	Total	88.2266
adult13	46	F		28	CD16pCD56dim	GRANZYMEB	87.0729
adult13	46	F		28	CD16pCD56dim	CD98	0.0573843
adult13	46	F		28	CD16pCD56dim	HLADR	0.0365173
adult13	46	F		28	CD16pCD56dim	LAG3	0.161719
adult13	46	F		28	CD16pCD56dim	PERFORIN	75.8256
adult13	46	F		28	CD16pCD56dim	TIM3	70.0141
adult25	16	M		28	CD16pCD56dim	Total	94.3415
adult25	16	M		28	CD16pCD56dim	GRANZYMEB	97.2443
adult25	16	M		28	CD16pCD56dim	CD98	0.107643
adult25	16	M		28	CD16pCD56dim	HLADR	1.53283
adult25	16	M		28	CD16pCD56dim	LAG3	3.23358
adult25	16	M		28	CD16pCD56dim	PERFORIN	63.8536
adult25	16	M		28	CD16pCD56dim	TIM3	54.4155
adult26	21	F		28	CD16pCD56dim	Total	90.433
adult26	21	F		28	CD16pCD56dim	GRANZYMEB	95.3935
adult26	21	F		28	CD16pCD56dim	CD98	0.181357
adult26	21	F		28	CD16pCD56dim	HLADR	1.65639
adult26	21	F		28	CD16pCD56dim	LAG3	0.652884
adult26	21	F		28	CD16pCD56dim	PERFORIN	54.7092
adult26	21	F		28	CD16pCD56dim	TIM3	30.613
adult3	24	M		28	CD16pCD56dim	Total	88.5045
adult3	24	M		28	CD16pCD56dim	GRANZYMEB	95.1828
adult3	24	M		28	CD16pCD56dim	CD98	0.0252207
adult3	24	M		28	CD16pCD56dim	HLADR	0.504414
adult3	24	M		28	CD16pCD56dim	LAG3	1.68979
adult3	24	M		28	CD16pCD56dim	PERFORIN	94.1488
adult3	24	M		28	CD16pCD56dim	TIM3	29.71
adult11	54	F		28	CD16pCD56dim	Total	84.936
adult29	54	F		28	CD16pCD56dim	Total	84.936
adult11	54	F		28	CD16pCD56dim	GRANZYMEB	85.1008
adult29	54	F		28	CD16pCD56dim	GRANZYMEB	85.1008
adult11	54	F		28	CD16pCD56dim	CD98	0.0122526
adult29	54	F		28	CD16pCD56dim	CD98	0.0122526
adult11	54	F		28	CD16pCD56dim	HLADR	0.0428843
adult29	54	F		28	CD16pCD56dim	HLADR	0.0428843
adult11	54	F		28	CD16pCD56dim	LAG3	0.208295
adult29	54	F		28	CD16pCD56dim	LAG3	0.208295
adult11	54	F		28	CD16pCD56dim	PERFORIN	98.9708
adult29	54	F		28	CD16pCD56dim	PERFORIN	98.9708
adult11	54	F		28	CD16pCD56dim	TIM3	49.6539
adult29	54	F		28	CD16pCD56dim	TIM3	49.6539
adult30	33	M	633	0	CD16pCD56dim	Total	95.5294
adult30	33	M	633	0	CD16pCD56dim	GRANZYMEB	99.7537
adult30	33	M	633	0	CD16pCD56dim	CD98	1.23153
adult30	33	M	633	0	CD16pCD56dim	HLADR	1.23153
adult30	33	M	633	0	CD16pCD56dim	LAG3	10.0985
adult30	33	M	633	0	CD16pCD56dim	PERFORIN	99.7537
adult30	33	M	633	0	CD16pCD56dim	TIM3	43.8424
adult30	33	M		28	CD16pCD56dim	Total	97.7434
adult30	33	M		28	CD16pCD56dim	GRANZYMEB	96.6901
adult30	33	M		28	CD16pCD56dim	CD98	0.00910139
adult30	33	M		28	CD16pCD56dim	HLADR	0.0728111
adult30	33	M		28	CD16pCD56dim	LAG3	0.0879801
adult30	33	M		28	CD16pCD56dim	PERFORIN	99.4934
adult30	33	M		28	CD16pCD56dim	TIM3	31.1996
adult31	38	M	295	0	CD16pCD56dim	Total	93.8977
adult31	38	M	295	0	CD16pCD56dim	GRANZYMEB	99.2128
adult31	38	M	295	0	CD16pCD56dim	CD98	0.0376869
adult31	38	M	295	0	CD16pCD56dim	HLADR	1.43629
adult31	38	M	295	0	CD16pCD56dim	LAG3	23.7972
adult31	38	M	295	0	CD16pCD56dim	PERFORIN	99.9833
adult31	38	M	295	0	CD16pCD56dim	TIM3	42.0125
adult31	38	M		28	CD16pCD56dim	Total	95.0717
adult31	38	M		28	CD16pCD56dim	GRANZYMEB	95.1075
adult31	38	M		28	CD16pCD56dim	CD98	0.0196354
adult31	38	M		28	CD16pCD56dim	HLADR	0.438525
adult31	38	M		28	CD16pCD56dim	LAG3	0.124358
adult31	38	M		28	CD16pCD56dim	PERFORIN	96.518
adult31	38	M		28	CD16pCD56dim	TIM3	13.6466
adult32	18	M	18676	0	CD16pCD56dim	Total	93.075
adult32	18	M	18676	0	CD16pCD56dim	GRANZYMEB	96.7231
adult32	18	M	18676	0	CD16pCD56dim	CD98	0.644641
adult32	18	M	18676	0	CD16pCD56dim	HLADR	4.91539
adult32	18	M	18676	0	CD16pCD56dim	LAG3	22.1327
adult32	18	M	18676	0	CD16pCD56dim	PERFORIN	99.9731
adult32	18	M	18676	0	CD16pCD56dim	TIM3	82.729
adult32	18	M		28	CD16pCD56dim	Total	94.0054
adult32	18	M		28	CD16pCD56dim	GRANZYMEB	94.1819
adult32	18	M		28	CD16pCD56dim	CD98	0.111767
adult32	18	M		28	CD16pCD56dim	HLADR	0.757529
adult32	18	M		28	CD16pCD56dim	LAG3	0.571251
adult32	18	M		28	CD16pCD56dim	PERFORIN	98.3856
adult32	18	M		28	CD16pCD56dim	TIM3	38.367
adult33	49	F	1988	0	CD16pCD56dim	Total	88.4973
adult33	49	F	1988	0	CD16pCD56dim	GRANZYMEB	95.8725
adult33	49	F	1988	0	CD16pCD56dim	CD98	0.323729
adult33	49	F	1988	0	CD16pCD56dim	HLADR	4.15992
adult33	49	F	1988	0	CD16pCD56dim	LAG3	20.5244
adult33	49	F	1988	0	CD16pCD56dim	PERFORIN	99.9514
adult33	49	F	1988	0	CD16pCD56dim	TIM3	75.17
adult33	49	F		28	CD16pCD56dim	Total	93.6652
adult33	49	F		28	CD16pCD56dim	GRANZYMEB	86.9612
adult33	49	F		28	CD16pCD56dim	CD98	0.0147776
adult33	49	F		28	CD16pCD56dim	HLADR	0.206886
adult33	49	F		28	CD16pCD56dim	LAG3	0.842323
adult33	49	F		28	CD16pCD56dim	PERFORIN	99.5173
adult33	49	F		28	CD16pCD56dim	TIM3	29.7128
adult34	60	F	7816	0	CD16pCD56dim	Total	70.4348
adult34	60	F	7816	0	CD16pCD56dim	GRANZYMEB	97.5309
adult34	60	F	7816	0	CD16pCD56dim	CD98	1.23457
adult34	60	F	7816	0	CD16pCD56dim	HLADR	7.40741
adult34	60	F	7816	0	CD16pCD56dim	LAG3	20.9877
adult34	60	F	7816	0	CD16pCD56dim	PERFORIN	100
adult34	60	F	7816	0	CD16pCD56dim	TIM3	88.8889
adult34	60	F		28	CD16pCD56dim	Total	92.7201
adult34	60	F		28	CD16pCD56dim	GRANZYMEB	89.2885
adult34	60	F		28	CD16pCD56dim	CD98	0.0163119
adult34	60	F		28	CD16pCD56dim	HLADR	0.209336
adult34	60	F		28	CD16pCD56dim	LAG3	0.20118
adult34	60	F		28	CD16pCD56dim	PERFORIN	99.1817
adult34	60	F		28	CD16pCD56dim	TIM3	54.5741
adult35	22	M	13633	0	CD16pCD56dim	Total	81.8987
adult35	22	M	13633	0	CD16pCD56dim	GRANZYMEB	98.8408
adult35	22	M	13633	0	CD16pCD56dim	CD98	1.08192
adult35	22	M	13633	0	CD16pCD56dim	HLADR	3.47759
adult35	22	M	13633	0	CD16pCD56dim	LAG3	11.1283
adult35	22	M	13633	0	CD16pCD56dim	PERFORIN	99.9227
adult35	22	M	13633	0	CD16pCD56dim	TIM3	39.4127
adult35	22	M		28	CD16pCD56dim	Total	93.041
adult35	22	M		28	CD16pCD56dim	GRANZYMEB	93.5531
adult35	22	M		28	CD16pCD56dim	CD98	0
adult35	22	M		28	CD16pCD56dim	HLADR	0.119142
adult35	22	M		28	CD16pCD56dim	LAG3	0.463331
adult35	22	M		28	CD16pCD56dim	PERFORIN	98.4114
adult35	22	M		28	CD16pCD56dim	TIM3	8.47233
adult36	59	M		28	CD16pCD56dim	Total	94.4018
adult36	59	M		28	CD16pCD56dim	GRANZYMEB	92.1442
adult36	59	M		28	CD16pCD56dim	CD98	0.0366471
adult36	59	M		28	CD16pCD56dim	HLADR	0.123268
adult36	59	M		28	CD16pCD56dim	LAG3	0.246535
adult36	59	M		28	CD16pCD56dim	PERFORIN	99.0838
adult36	59	M		28	CD16pCD56dim	TIM3	36.7637
adult4	45	M	81062	0	PD1nk	Total	1.13162
adult4	45	M	81062	0	PD1nk	GRANZYMEB	95.7447
adult4	45	M	81062	0	PD1nk	CD98	19.1489
adult4	45	M	81062	0	PD1nk	HLADR	29.7872
adult4	45	M	81062	0	PD1nk	LAG3	60.2837
adult4	45	M	81062	0	PD1nk	PERFORIN	94.3262
adult4	45	M	81062	0	PD1nk	TIM3	78.0142
adult5	37	F	32267	0	PD1nk	Total	2.80228
adult5	37	F	32267	0	PD1nk	GRANZYMEB	97.9911
adult5	37	F	32267	0	PD1nk	CD98	32.3661
adult5	37	F	32267	0	PD1nk	HLADR	44.1964
adult5	37	F	32267	0	PD1nk	LAG3	54.2411
adult5	37	F	32267	0	PD1nk	PERFORIN	96.4286
adult5	37	F	32267	0	PD1nk	TIM3	86.1607
adult6	39	M	1508	0	PD1nk	Total	2.68942
adult6	39	M	1508	0	PD1nk	GRANZYMEB	97.8495
adult6	39	M	1508	0	PD1nk	CD98	12.9032
adult6	39	M	1508	0	PD1nk	HLADR	19.3548
adult6	39	M	1508	0	PD1nk	LAG3	55.914
adult6	39	M	1508	0	PD1nk	PERFORIN	94.6237
adult6	39	M	1508	0	PD1nk	TIM3	82.7957
adult7	49	M		28	PD1nk	Total	2.14949
adult7	49	M		28	PD1nk	GRANZYMEB	88.2423
adult7	49	M		28	PD1nk	CD98	0.23753
adult7	49	M		28	PD1nk	HLADR	0.712589
adult7	49	M		28	PD1nk	LAG3	4.98812
adult7	49	M		28	PD1nk	PERFORIN	39.3112
adult7	49	M		28	PD1nk	TIM3	46.9121
adult8	54	M		28	PD1nk	Total	2.2231
adult8	54	M		28	PD1nk	GRANZYMEB	94.1061
adult8	54	M		28	PD1nk	CD98	0.785855
adult8	54	M		28	PD1nk	HLADR	2.1611
adult8	54	M		28	PD1nk	LAG3	0.982318
adult8	54	M		28	PD1nk	PERFORIN	65.2259
adult8	54	M		28	PD1nk	TIM3	14.7348
adult9	54	F	27905	0	PD1nk	Total	3.77539
adult9	54	F	27905	0	PD1nk	GRANZYMEB	96.7509
adult9	54	F	27905	0	PD1nk	CD98	2.88809
adult9	54	F	27905	0	PD1nk	HLADR	7.94224
adult9	54	F	27905	0	PD1nk	LAG3	40.4332
adult9	54	F	27905	0	PD1nk	PERFORIN	96.3899
adult9	54	F	27905	0	PD1nk	TIM3	55.2347
adult9	54	F		28	PD1nk	Total	5.33655
adult9	54	F		28	PD1nk	GRANZYMEB	92.3077
adult9	54	F		28	PD1nk	CD98	0
adult9	54	F		28	PD1nk	HLADR	0.1221
adult9	54	F		28	PD1nk	LAG3	5.49451
adult9	54	F		28	PD1nk	PERFORIN	83.7607
adult9	54	F		28	PD1nk	TIM3	12.6984
adult10	36	F	17263	0	PD1nk	Total	2.54358
adult10	36	F	17263	0	PD1nk	GRANZYMEB	95.2191
adult10	36	F	17263	0	PD1nk	CD98	9.96016
adult10	36	F	17263	0	PD1nk	HLADR	9.56175
adult10	36	F	17263	0	PD1nk	LAG3	29.8805
adult10	36	F	17263	0	PD1nk	PERFORIN	96.0159
adult10	36	F	17263	0	PD1nk	TIM3	89.6414
adult10	36	F		28	PD1nk	Total	0.421265
adult10	36	F		28	PD1nk	GRANZYMEB	78
adult10	36	F		28	PD1nk	CD98	0
adult10	36	F		28	PD1nk	HLADR	0
adult10	36	F		28	PD1nk	LAG3	0
adult10	36	F		28	PD1nk	PERFORIN	64
adult10	36	F		28	PD1nk	TIM3	28
adult12	39	M		28	PD1nk	Total	0.770019
adult12	39	M		28	PD1nk	GRANZYMEB	91.8455
adult12	39	M		28	PD1nk	CD98	1.28755
adult12	39	M		28	PD1nk	HLADR	5.5794
adult12	39	M		28	PD1nk	LAG3	11.1588
adult12	39	M		28	PD1nk	PERFORIN	55.794
adult12	39	M		28	PD1nk	TIM3	55.3648
adult13	46	F		28	PD1nk	Total	2.03894
adult13	46	F		28	PD1nk	GRANZYMEB	89.1648
adult13	46	F		28	PD1nk	CD98	0.677201
adult13	46	F		28	PD1nk	HLADR	0.902935
adult13	46	F		28	PD1nk	LAG3	3.16027
adult13	46	F		28	PD1nk	PERFORIN	36.7946
adult13	46	F		28	PD1nk	TIM3	38.149
adult25	16	M		28	PD1nk	Total	0.268097
adult25	16	M		28	PD1nk	GRANZYMEB	69.697
adult25	16	M		28	PD1nk	CD98	4.54545
adult25	16	M		28	PD1nk	HLADR	6.06061
adult25	16	M		28	PD1nk	LAG3	3.0303
adult25	16	M		28	PD1nk	PERFORIN	28.7879
adult25	16	M		28	PD1nk	TIM3	45.4545
adult26	21	F		28	PD1nk	Total	0.448283
adult26	21	F		28	PD1nk	GRANZYMEB	87.8049
adult26	21	F		28	PD1nk	CD98	2.43902
adult26	21	F		28	PD1nk	HLADR	2.43902
adult26	21	F		28	PD1nk	LAG3	0
adult26	21	F		28	PD1nk	PERFORIN	43.9024
adult26	21	F		28	PD1nk	TIM3	36.5854
adult3	24	M		28	PD1nk	Total	9.0625
adult3	24	M		28	PD1nk	GRANZYMEB	87.6847
adult3	24	M		28	PD1nk	CD98	0
adult3	24	M		28	PD1nk	HLADR	0.246305
adult3	24	M		28	PD1nk	LAG3	2.46305
adult3	24	M		28	PD1nk	PERFORIN	70.197
adult3	24	M		28	PD1nk	TIM3	16.2562
adult11	54	F		28	PD1nk	Total	4.5114
adult29	54	F		28	PD1nk	Total	4.5114
adult11	54	F		28	PD1nk	GRANZYMEB	98.0392
adult29	54	F		28	PD1nk	GRANZYMEB	98.0392
adult11	54	F		28	PD1nk	CD98	0
adult29	54	F		28	PD1nk	CD98	0
adult11	54	F		28	PD1nk	HLADR	0
adult29	54	F		28	PD1nk	HLADR	0
adult11	54	F		28	PD1nk	LAG3	0.230681
adult29	54	F		28	PD1nk	LAG3	0.230681
adult11	54	F		28	PD1nk	PERFORIN	98.5006
adult29	54	F		28	PD1nk	PERFORIN	98.5006
adult11	54	F		28	PD1nk	TIM3	40.5998
adult29	54	F		28	PD1nk	TIM3	40.5998
adult30	33	M	633	0	PD1nk	Total	0.705882
adult30	33	M	633	0	PD1nk	GRANZYMEB	100
adult30	33	M	633	0	PD1nk	CD98	0
adult30	33	M	633	0	PD1nk	HLADR	0
adult30	33	M	633	0	PD1nk	LAG3	33.3333
adult30	33	M	633	0	PD1nk	PERFORIN	100
adult30	33	M	633	0	PD1nk	TIM3	66.6667
adult30	33	M		28	PD1nk	Total	0.272811
adult30	33	M		28	PD1nk	GRANZYMEB	83.6957
adult30	33	M		28	PD1nk	CD98	0
adult30	33	M		28	PD1nk	HLADR	0
adult30	33	M		28	PD1nk	LAG3	0
adult30	33	M		28	PD1nk	PERFORIN	70.6522
adult30	33	M		28	PD1nk	TIM3	10.8696
adult31	38	M	295	0	PD1nk	Total	0.133685
adult31	38	M	295	0	PD1nk	GRANZYMEB	91.1765
adult31	38	M	295	0	PD1nk	CD98	0
adult31	38	M	295	0	PD1nk	HLADR	2.94118
adult31	38	M	295	0	PD1nk	LAG3	8.82353
adult31	38	M	295	0	PD1nk	PERFORIN	97.0588
adult31	38	M	295	0	PD1nk	TIM3	64.7059
adult31	38	M		28	PD1nk	Total	0.0684484
adult31	38	M		28	PD1nk	GRANZYMEB	90.9091
adult31	38	M		28	PD1nk	CD98	0
adult31	38	M		28	PD1nk	HLADR	0
adult31	38	M		28	PD1nk	LAG3	0
adult31	38	M		28	PD1nk	PERFORIN	86.3636
adult31	38	M		28	PD1nk	TIM3	9.09091
adult32	18	M	18676	0	PD1nk	Total	1.35
adult32	18	M	18676	0	PD1nk	GRANZYMEB	98.1481
adult32	18	M	18676	0	PD1nk	CD98	5.55556
adult32	18	M	18676	0	PD1nk	HLADR	24.0741
adult32	18	M	18676	0	PD1nk	LAG3	29.6296
adult32	18	M	18676	0	PD1nk	PERFORIN	100
adult32	18	M	18676	0	PD1nk	TIM3	79.6296
adult32	18	M		28	PD1nk	Total	0.3152
adult32	18	M		28	PD1nk	GRANZYMEB	96.2963
adult32	18	M		28	PD1nk	CD98	0
adult32	18	M		28	PD1nk	HLADR	3.7037
adult32	18	M		28	PD1nk	LAG3	0
adult32	18	M		28	PD1nk	PERFORIN	90.7407
adult32	18	M		28	PD1nk	TIM3	16.6667
adult33	49	F	1988	0	PD1nk	Total	3.4952
adult33	49	F	1988	0	PD1nk	GRANZYMEB	95.9016
adult33	49	F	1988	0	PD1nk	CD98	5.32787
adult33	49	F	1988	0	PD1nk	HLADR	15.1639
adult33	49	F	1988	0	PD1nk	LAG3	35.6557
adult33	49	F	1988	0	PD1nk	PERFORIN	98.3607
adult33	49	F	1988	0	PD1nk	TIM3	79.0984
adult33	49	F		28	PD1nk	Total	1.87783
adult33	49	F		28	PD1nk	GRANZYMEB	64.1278
adult33	49	F		28	PD1nk	CD98	0
adult33	49	F		28	PD1nk	HLADR	0
adult33	49	F		28	PD1nk	LAG3	2.2113
adult33	49	F		28	PD1nk	PERFORIN	64.6192
adult33	49	F		28	PD1nk	TIM3	11.0565
adult34	60	F	7816	0	PD1nk	Total	2.6087
adult34	60	F	7816	0	PD1nk	GRANZYMEB	100
adult34	60	F	7816	0	PD1nk	CD98	0
adult34	60	F	7816	0	PD1nk	HLADR	0
adult34	60	F	7816	0	PD1nk	LAG3	33.3333
adult34	60	F	7816	0	PD1nk	PERFORIN	100
adult34	60	F	7816	0	PD1nk	TIM3	100
adult34	60	F		28	PD1nk	Total	0.887298
adult34	60	F		28	PD1nk	GRANZYMEB	93.1818
adult34	60	F		28	PD1nk	CD98	0
adult34	60	F		28	PD1nk	HLADR	0.568182
adult34	60	F		28	PD1nk	LAG3	1.13636
adult34	60	F		28	PD1nk	PERFORIN	92.0455
adult34	60	F		28	PD1nk	TIM3	38.9205
adult35	22	M	13633	0	PD1nk	Total	0.886076
adult35	22	M	13633	0	PD1nk	GRANZYMEB	100
adult35	22	M	13633	0	PD1nk	CD98	7.14286
adult35	22	M	13633	0	PD1nk	HLADR	0
adult35	22	M	13633	0	PD1nk	LAG3	7.14286
adult35	22	M	13633	0	PD1nk	PERFORIN	100
adult35	22	M	13633	0	PD1nk	TIM3	35.7143
adult35	22	M		28	PD1nk	Total	1.72435
adult35	22	M		28	PD1nk	GRANZYMEB	96.4286
adult35	22	M		28	PD1nk	CD98	0
adult35	22	M		28	PD1nk	HLADR	0
adult35	22	M		28	PD1nk	LAG3	0
adult35	22	M		28	PD1nk	PERFORIN	94.2857
adult35	22	M		28	PD1nk	TIM3	2.85714
adult36	59	M		28	PD1nk	Total	2.05372
adult36	59	M		28	PD1nk	GRANZYMEB	98.7749
adult36	59	M		28	PD1nk	CD98	0
adult36	59	M		28	PD1nk	HLADR	0
adult36	59	M		28	PD1nk	LAG3	0.459418
adult36	59	M		28	PD1nk	PERFORIN	95.8652
adult36	59	M		28	PD1nk	TIM3	16.2328
