# Supplementary material for: Single cell transcriptomics shows that malaria promotes unique regulatory responses across multiple immune cell subsets
Source: Nat Commun. 2023 Nov 15;14:7387. doi: 10.1038/s41467-023-43181-7 (PMC10651914; doi:10.1038/s41467-023-43181-7)
Supplement: Supplementary file 17 — Source Data [file 41467_2023_43181_MOESM17_ESM.zip › SourceData_Figure_4E_4F_S8B_S9B_S10B_S11D.xlsx]

## Sheet: Sheet1
ID	AGE	SEX	parasitemia	Day	subset	marker	Frequency
adult4	45	M	81062	0	VD1	CD38	85.159
adult4	45	M	81062	0	VD1	CD86	7.77385
adult4	45	M	81062	0	VD1	GRANZYMEB	55.8304
adult4	45	M	81062	0	VD1	HLADR	42.7562
adult4	45	M	81062	0	VD1	ICOS	26.5018
adult4	45	M	81062	0	VD1	LAG3	63.6042
adult4	45	M	81062	0	VD1	PERFORIN	65.0177
adult4	45	M	81062	0	VD1	TIM3	43.1095
adult4	45	M	81062	0	VD1	Total	0.807257
adult5	37	F	32267	0	VD1	CD38	80.3371
adult5	37	F	32267	0	VD1	CD86	20.7865
adult5	37	F	32267	0	VD1	GRANZYMEB	47.4719
adult5	37	F	32267	0	VD1	HLADR	49.4382
adult5	37	F	32267	0	VD1	ICOS	32.8652
adult5	37	F	32267	0	VD1	LAG3	57.5843
adult5	37	F	32267	0	VD1	PERFORIN	52.809
adult5	37	F	32267	0	VD1	TIM3	35.3933
adult5	37	F	32267	0	VD1	Total	0.419846
adult6	39	M	1508	0	VD1	CD38	76.2523
adult6	39	M	1508	0	VD1	CD86	2.78293
adult6	39	M	1508	0	VD1	GRANZYMEB	63.4508
adult6	39	M	1508	0	VD1	HLADR	19.4805
adult6	39	M	1508	0	VD1	ICOS	7.42115
adult6	39	M	1508	0	VD1	LAG3	64.7495
adult6	39	M	1508	0	VD1	PERFORIN	66.0482
adult6	39	M	1508	0	VD1	TIM3	25.2319
adult6	39	M	1508	0	VD1	Total	0.951389
adult7	49	M		28	VD1	CD38	78.1443
adult7	49	M		28	VD1	CD86	1.03093
adult7	49	M		28	VD1	GRANZYMEB	49.2784
adult7	49	M		28	VD1	HLADR	9.89691
adult7	49	M		28	VD1	ICOS	2.8866
adult7	49	M		28	VD1	LAG3	14.8454
adult7	49	M		28	VD1	PERFORIN	13.1959
adult7	49	M		28	VD1	TIM3	26.5979
adult7	49	M		28	VD1	Total	0.530664
adult8	54	M		28	VD1	CD38	92.2597
adult8	54	M		28	VD1	CD86	0.499376
adult8	54	M		28	VD1	GRANZYMEB	84.769
adult8	54	M		28	VD1	HLADR	2.62172
adult8	54	M		28	VD1	ICOS	1.1236
adult8	54	M		28	VD1	LAG3	9.11361
adult8	54	M		28	VD1	PERFORIN	26.4669
adult8	54	M		28	VD1	TIM3	10.7366
adult8	54	M		28	VD1	Total	2.28173
adult9	54	F	27905	0	VD1	CD38	73.927
adult9	54	F	27905	0	VD1	CD86	1.39485
adult9	54	F	27905	0	VD1	GRANZYMEB	40.0215
adult9	54	F	27905	0	VD1	HLADR	25.2146
adult9	54	F	27905	0	VD1	ICOS	8.15451
adult9	54	F	27905	0	VD1	LAG3	55.5794
adult9	54	F	27905	0	VD1	PERFORIN	48.8197
adult9	54	F	27905	0	VD1	TIM3	19.206
adult9	54	F	27905	0	VD1	Total	0.866566
adult9	54	F		28	VD1	CD38	54.1122
adult9	54	F		28	VD1	CD86	0.76864
adult9	54	F		28	VD1	GRANZYMEB	42.0446
adult9	54	F		28	VD1	HLADR	23.2129
adult9	54	F		28	VD1	ICOS	2.45965
adult9	54	F		28	VD1	LAG3	20.3689
adult9	54	F		28	VD1	PERFORIN	27.9016
adult9	54	F		28	VD1	TIM3	4.84243
adult9	54	F		28	VD1	Total	0.895808
adult10	36	F	17263	0	VD1	CD38	86.2843
adult10	36	F	17263	0	VD1	CD86	4.98753
adult10	36	F	17263	0	VD1	GRANZYMEB	58.3541
adult10	36	F	17263	0	VD1	HLADR	24.9377
adult10	36	F	17263	0	VD1	ICOS	8.4788
adult10	36	F	17263	0	VD1	LAG3	61.3466
adult10	36	F	17263	0	VD1	PERFORIN	65.3367
adult10	36	F	17263	0	VD1	TIM3	42.394
adult10	36	F	17263	0	VD1	Total	0.283444
adult10	36	F		28	VD1	CD38	52.1127
adult10	36	F		28	VD1	CD86	0.625978
adult10	36	F		28	VD1	GRANZYMEB	50.3912
adult10	36	F		28	VD1	HLADR	6.25978
adult10	36	F		28	VD1	ICOS	2.8169
adult10	36	F		28	VD1	LAG3	15.18
adult10	36	F		28	VD1	PERFORIN	32.7074
adult10	36	F		28	VD1	TIM3	15.18
adult10	36	F		28	VD1	Total	0.430634
adult12	39	M		28	VD1	CD38	58.2797
adult12	39	M		28	VD1	CD86	2.97428
adult12	39	M		28	VD1	GRANZYMEB	79.1801
adult12	39	M		28	VD1	HLADR	29.5016
adult12	39	M		28	VD1	ICOS	2.09003
adult12	39	M		28	VD1	LAG3	42.6849
adult12	39	M		28	VD1	PERFORIN	51.7685
adult12	39	M		28	VD1	TIM3	22.6688
adult12	39	M		28	VD1	Total	1.18403
adult13	46	F		28	VD1	CD38	64.4018
adult13	46	F		28	VD1	CD86	0.886263
adult13	46	F		28	VD1	GRANZYMEB	62.9247
adult13	46	F		28	VD1	HLADR	2.95421
adult13	46	F		28	VD1	ICOS	4.13589
adult13	46	F		28	VD1	LAG3	9.45347
adult13	46	F		28	VD1	PERFORIN	14.0325
adult13	46	F		28	VD1	TIM3	26.4402
adult13	46	F		28	VD1	Total	0.759267
adult25	16	M		28	VD1	CD38	59.2728
adult25	16	M		28	VD1	CD86	0.466978
adult25	16	M		28	VD1	GRANZYMEB	79.4196
adult25	16	M		28	VD1	HLADR	3.6024
adult25	16	M		28	VD1	ICOS	1.00067
adult25	16	M		28	VD1	LAG3	18.2121
adult25	16	M		28	VD1	PERFORIN	37.8252
adult25	16	M		28	VD1	TIM3	19.2462
adult25	16	M		28	VD1	Total	2.1822
adult26	21	F		28	VD1	CD38	52.9478
adult26	21	F		28	VD1	CD86	0.226757
adult26	21	F		28	VD1	GRANZYMEB	58.6168
adult26	21	F		28	VD1	HLADR	4.64853
adult26	21	F		28	VD1	ICOS	3.96825
adult26	21	F		28	VD1	LAG3	3.06122
adult26	21	F		28	VD1	PERFORIN	19.6145
adult26	21	F		28	VD1	TIM3	12.2449
adult26	21	F		28	VD1	Total	0.788528
adult3	24	M		28	VD1	CD38	38.3838
adult3	24	M		28	VD1	CD86	0
adult3	24	M		28	VD1	GRANZYMEB	49.4949
adult3	24	M		28	VD1	HLADR	6.06061
adult3	24	M		28	VD1	ICOS	1.51515
adult3	24	M		28	VD1	LAG3	1.0101
adult3	24	M		28	VD1	PERFORIN	39.3939
adult3	24	M		28	VD1	TIM3	14.1414
adult3	24	M		28	VD1	Total	0.789159
adult11	54	F		28	VD1	CD38	57.4352
adult29	54	F		28	VD1	CD38	57.4352
adult11	54	F		28	VD1	CD86	0.0319795
adult29	54	F		28	VD1	CD86	0.0319795
adult11	54	F		28	VD1	GRANZYMEB	70.6748
adult29	54	F		28	VD1	GRANZYMEB	70.6748
adult11	54	F		28	VD1	HLADR	1.21522
adult29	54	F		28	VD1	HLADR	1.21522
adult11	54	F		28	VD1	ICOS	1.02335
adult29	54	F		28	VD1	ICOS	1.02335
adult11	54	F		28	VD1	LAG3	1.567
adult29	54	F		28	VD1	LAG3	1.567
adult11	54	F		28	VD1	PERFORIN	67.4768
adult29	54	F		28	VD1	PERFORIN	67.4768
adult11	54	F		28	VD1	TIM3	17.9725
adult29	54	F		28	VD1	TIM3	17.9725
adult11	54	F		28	VD1	Total	2.30314
adult29	54	F		28	VD1	Total	2.30314
adult30	33	M	633	0	VD1	CD38	33.3333
adult30	33	M	633	0	VD1	CD86	0
adult30	33	M	633	0	VD1	GRANZYMEB	26.6667
adult30	33	M	633	0	VD1	HLADR	6.66667
adult30	33	M	633	0	VD1	ICOS	6.66667
adult30	33	M	633	0	VD1	LAG3	6.66667
adult30	33	M	633	0	VD1	PERFORIN	33.3333
adult30	33	M	633	0	VD1	TIM3	0
adult30	33	M	633	0	VD1	Total	0.458015
adult30	33	M		28	VD1	CD38	65.54
adult30	33	M		28	VD1	CD86	0.0734754
adult30	33	M		28	VD1	GRANZYMEB	35.709
adult30	33	M		28	VD1	HLADR	3.60029
adult30	33	M		28	VD1	ICOS	0.587803
adult30	33	M		28	VD1	LAG3	0.881705
adult30	33	M		28	VD1	PERFORIN	31.4475
adult30	33	M		28	VD1	TIM3	10.0661
adult30	33	M		28	VD1	Total	1.06962
adult31	38	M	295	0	VD1	CD38	39.0244
adult31	38	M	295	0	VD1	CD86	0.304878
adult31	38	M	295	0	VD1	GRANZYMEB	22.2561
adult31	38	M	295	0	VD1	HLADR	3.65854
adult31	38	M	295	0	VD1	ICOS	8.53659
adult31	38	M	295	0	VD1	LAG3	17.378
adult31	38	M	295	0	VD1	PERFORIN	31.0976
adult31	38	M	295	0	VD1	TIM3	5.79268
adult31	38	M	295	0	VD1	Total	0.396595
adult31	38	M		28	VD1	CD38	64.9669
adult31	38	M		28	VD1	CD86	0
adult31	38	M		28	VD1	GRANZYMEB	33.4278
adult31	38	M		28	VD1	HLADR	2.644
adult31	38	M		28	VD1	ICOS	2.36072
adult31	38	M		28	VD1	LAG3	1.51086
adult31	38	M		28	VD1	PERFORIN	24.2682
adult31	38	M		28	VD1	TIM3	5.66572
adult31	38	M		28	VD1	Total	1.30591
adult32	18	M	18676	0	VD1	CD38	48.2036
adult32	18	M	18676	0	VD1	CD86	1.49701
adult32	18	M	18676	0	VD1	GRANZYMEB	10.3293
adult32	18	M	18676	0	VD1	HLADR	6.43713
adult32	18	M	18676	0	VD1	ICOS	7.03593
adult32	18	M	18676	0	VD1	LAG3	7.93413
adult32	18	M	18676	0	VD1	PERFORIN	11.5269
adult32	18	M	18676	0	VD1	TIM3	8.38323
adult32	18	M	18676	0	VD1	Total	2.1209
adult32	18	M		28	VD1	CD38	46.7399
adult32	18	M		28	VD1	CD86	0.14652
adult32	18	M		28	VD1	GRANZYMEB	20.7326
adult32	18	M		28	VD1	HLADR	0.952381
adult32	18	M		28	VD1	ICOS	4.0293
adult32	18	M		28	VD1	LAG3	0.14652
adult32	18	M		28	VD1	PERFORIN	17.6557
adult32	18	M		28	VD1	TIM3	3.51648
adult32	18	M		28	VD1	Total	1.48858
adult33	49	F	1988	0	VD1	CD38	86.3415
adult33	49	F	1988	0	VD1	CD86	3.41463
adult33	49	F	1988	0	VD1	GRANZYMEB	42.9268
adult33	49	F	1988	0	VD1	HLADR	36.3415
adult33	49	F	1988	0	VD1	ICOS	5.85366
adult33	49	F	1988	0	VD1	LAG3	65.6098
adult33	49	F	1988	0	VD1	PERFORIN	82.439
adult33	49	F	1988	0	VD1	TIM3	50.9756
adult33	49	F	1988	0	VD1	Total	0.964388
adult33	49	F		28	VD1	CD38	75.736
adult33	49	F		28	VD1	CD86	0.304569
adult33	49	F		28	VD1	GRANZYMEB	56.6497
adult33	49	F		28	VD1	HLADR	4.77157
adult33	49	F		28	VD1	ICOS	1.11675
adult33	49	F		28	VD1	LAG3	3.04569
adult33	49	F		28	VD1	PERFORIN	62.9442
adult33	49	F		28	VD1	TIM3	16.8528
adult33	49	F		28	VD1	Total	1.47307
adult34	60	F	7816	0	VD1	CD38	66.6667
adult34	60	F	7816	0	VD1	CD86	0
adult34	60	F	7816	0	VD1	GRANZYMEB	0
adult34	60	F	7816	0	VD1	HLADR	0
adult34	60	F	7816	0	VD1	ICOS	0
adult34	60	F	7816	0	VD1	LAG3	33.3333
adult34	60	F	7816	0	VD1	PERFORIN	66.6667
adult34	60	F	7816	0	VD1	TIM3	66.6667
adult34	60	F	7816	0	VD1	Total	0.26178
adult34	60	F		28	VD1	CD38	72.0684
adult34	60	F		28	VD1	CD86	0.162866
adult34	60	F		28	VD1	GRANZYMEB	43.241
adult34	60	F		28	VD1	HLADR	4.39739
adult34	60	F		28	VD1	ICOS	2.11726
adult34	60	F		28	VD1	LAG3	6.43322
adult34	60	F		28	VD1	PERFORIN	33.9577
adult34	60	F		28	VD1	TIM3	20.114
adult34	60	F		28	VD1	Total	0.765686
adult35	22	M	13633	0	VD1	CD38	64.8649
adult35	22	M	13633	0	VD1	CD86	5.40541
adult35	22	M	13633	0	VD1	GRANZYMEB	35.1351
adult35	22	M	13633	0	VD1	HLADR	21.6216
adult35	22	M	13633	0	VD1	ICOS	8.10811
adult35	22	M	13633	0	VD1	LAG3	21.6216
adult35	22	M	13633	0	VD1	PERFORIN	32.4324
adult35	22	M	13633	0	VD1	TIM3	16.2162
adult35	22	M	13633	0	VD1	Total	0.307003
adult35	22	M		28	VD1	CD38	55.3444
adult35	22	M		28	VD1	CD86	0
adult35	22	M		28	VD1	GRANZYMEB	54.6318
adult35	22	M		28	VD1	HLADR	0.712589
adult35	22	M		28	VD1	ICOS	1.18765
adult35	22	M		28	VD1	LAG3	0.475059
adult35	22	M		28	VD1	PERFORIN	50.5938
adult35	22	M		28	VD1	TIM3	4.038
adult35	22	M		28	VD1	Total	1.04518
adult36	59	M		28	VD1	CD38	30.5404
adult36	59	M		28	VD1	CD86	0.0991572
adult36	59	M		28	VD1	GRANZYMEB	79.2266
adult36	59	M		28	VD1	HLADR	0.6941
adult36	59	M		28	VD1	ICOS	0.545364
adult36	59	M		28	VD1	LAG3	1.88399
adult36	59	M		28	VD1	PERFORIN	70.947
adult36	59	M		28	VD1	TIM3	9.37035
adult36	59	M		28	VD1	Total	3.42841
adult4	45	M	81062	0	VD2	CD38	99.0401
adult4	45	M	81062	0	VD2	CD86	23.0384
adult4	45	M	81062	0	VD2	GRANZYMEB	89.3573
adult4	45	M	81062	0	VD2	HLADR	81.6778
adult4	45	M	81062	0	VD2	ICOS	53.5893
adult4	45	M	81062	0	VD2	LAG3	89.2321
adult4	45	M	81062	0	VD2	PERFORIN	90.1085
adult4	45	M	81062	0	VD2	TIM3	73.3306
adult4	45	M	81062	0	VD2	Total	6.83458
adult5	37	F	32267	0	VD2	CD38	98.6371
adult5	37	F	32267	0	VD2	CD86	19.6626
adult5	37	F	32267	0	VD2	GRANZYMEB	85.9879
adult5	37	F	32267	0	VD2	HLADR	69.6479
adult5	37	F	32267	0	VD2	ICOS	40.6365
adult5	37	F	32267	0	VD2	LAG3	80.0501
adult5	37	F	32267	0	VD2	PERFORIN	66.318
adult5	37	F	32267	0	VD2	TIM3	43.4065
adult5	37	F	32267	0	VD2	Total	16.0084
adult6	39	M	1508	0	VD2	CD38	68.1265
adult6	39	M	1508	0	VD2	CD86	1.21655
adult6	39	M	1508	0	VD2	GRANZYMEB	85.8881
adult6	39	M	1508	0	VD2	HLADR	51.8248
adult6	39	M	1508	0	VD2	ICOS	19.2214
adult6	39	M	1508	0	VD2	LAG3	78.8321
adult6	39	M	1508	0	VD2	PERFORIN	63.2603
adult6	39	M	1508	0	VD2	TIM3	8.51582
adult6	39	M	1508	0	VD2	Total	0.725456
adult7	49	M		28	VD2	CD38	58.2578
adult7	49	M		28	VD2	CD86	0.0711111
adult7	49	M		28	VD2	GRANZYMEB	68.0178
adult7	49	M		28	VD2	HLADR	15.4133
adult7	49	M		28	VD2	ICOS	3.14667
adult7	49	M		28	VD2	LAG3	9.86667
adult7	49	M		28	VD2	PERFORIN	0.871111
adult7	49	M		28	VD2	TIM3	2.45333
adult7	49	M		28	VD2	Total	6.1546
adult8	54	M		28	VD2	CD38	27.1236
adult8	54	M		28	VD2	CD86	0.0793861
adult8	54	M		28	VD2	GRANZYMEB	83.7523
adult8	54	M		28	VD2	HLADR	5.53056
adult8	54	M		28	VD2	ICOS	0.502779
adult8	54	M		28	VD2	LAG3	2.27573
adult8	54	M		28	VD2	PERFORIN	5.58349
adult8	54	M		28	VD2	TIM3	0.582165
adult8	54	M		28	VD2	Total	10.7648
adult9	54	F	27905	0	VD2	CD38	85.6843
adult9	54	F	27905	0	VD2	CD86	8.80965
adult9	54	F	27905	0	VD2	GRANZYMEB	83.0624
adult9	54	F	27905	0	VD2	HLADR	38.6995
adult9	54	F	27905	0	VD2	ICOS	20.451
adult9	54	F	27905	0	VD2	LAG3	61.72
adult9	54	F	27905	0	VD2	PERFORIN	60.409
adult9	54	F	27905	0	VD2	TIM3	13.0047
adult9	54	F	27905	0	VD2	Total	1.77311
adult9	54	F		28	VD2	CD38	64.6917
adult9	54	F		28	VD2	CD86	0.0284172
adult9	54	F		28	VD2	GRANZYMEB	85.9761
adult9	54	F		28	VD2	HLADR	17.9028
adult9	54	F		28	VD2	ICOS	1.25036
adult9	54	F		28	VD2	LAG3	15.7431
adult9	54	F		28	VD2	PERFORIN	53.9926
adult9	54	F		28	VD2	TIM3	0.966184
adult9	54	F		28	VD2	Total	4.84604
adult10	36	F	17263	0	VD2	CD38	92.0619
adult10	36	F	17263	0	VD2	CD86	4.22133
adult10	36	F	17263	0	VD2	GRANZYMEB	67.558
adult10	36	F	17263	0	VD2	HLADR	42.7514
adult10	36	F	17263	0	VD2	ICOS	12.479
adult10	36	F	17263	0	VD2	LAG3	45.6273
adult10	36	F	17263	0	VD2	PERFORIN	56.2395
adult10	36	F	17263	0	VD2	TIM3	14.0094
adult10	36	F	17263	0	VD2	Total	4.20289
adult10	36	F		28	VD2	CD38	52.8134
adult10	36	F		28	VD2	CD86	0.196418
adult10	36	F		28	VD2	GRANZYMEB	59.2374
adult10	36	F		28	VD2	HLADR	7.11727
adult10	36	F		28	VD2	ICOS	0.404391
adult10	36	F		28	VD2	LAG3	4.5985
adult10	36	F		28	VD2	PERFORIN	23.108
adult10	36	F		28	VD2	TIM3	1.2825
adult10	36	F		28	VD2	Total	5.83276
adult12	39	M		28	VD2	CD38	47.757
adult12	39	M		28	VD2	CD86	0.340716
adult12	39	M		28	VD2	GRANZYMEB	64.1113
adult12	39	M		28	VD2	HLADR	12.4929
adult12	39	M		28	VD2	ICOS	3.86144
adult12	39	M		28	VD2	LAG3	26.008
adult12	39	M		28	VD2	PERFORIN	16.8654
adult12	39	M		28	VD2	TIM3	6.53038
adult12	39	M		28	VD2	Total	1.67611
adult13	46	F		28	VD2	CD38	52.0711
adult13	46	F		28	VD2	CD86	0.127782
adult13	46	F		28	VD2	GRANZYMEB	60.4834
adult13	46	F		28	VD2	HLADR	11.1703
adult13	46	F		28	VD2	ICOS	3.09871
adult13	46	F		28	VD2	LAG3	5.70759
adult13	46	F		28	VD2	PERFORIN	4.90896
adult13	46	F		28	VD2	TIM3	4.84506
adult13	46	F		28	VD2	Total	10.5322
adult25	16	M		28	VD2	CD38	48.1053
adult25	16	M		28	VD2	CD86	0.100669
adult25	16	M		28	VD2	GRANZYMEB	50.8809
adult25	16	M		28	VD2	HLADR	23.0244
adult25	16	M		28	VD2	ICOS	0.790969
adult25	16	M		28	VD2	LAG3	13.3098
adult25	16	M		28	VD2	PERFORIN	1.29431
adult25	16	M		28	VD2	TIM3	3.08478
adult25	16	M		28	VD2	Total	10.1227
adult26	21	F		28	VD2	CD38	45.9012
adult26	21	F		28	VD2	CD86	0.0729749
adult26	21	F		28	VD2	GRANZYMEB	57.1637
adult26	21	F		28	VD2	HLADR	19.5086
adult26	21	F		28	VD2	ICOS	4.865
adult26	21	F		28	VD2	LAG3	1.87302
adult26	21	F		28	VD2	PERFORIN	4.25687
adult26	21	F		28	VD2	TIM3	0.3892
adult26	21	F		28	VD2	Total	3.67533
adult3	24	M		28	VD2	CD38	33.6185
adult3	24	M		28	VD2	CD86	0.171086
adult3	24	M		28	VD2	GRANZYMEB	75.7913
adult3	24	M		28	VD2	HLADR	3.7639
adult3	24	M		28	VD2	ICOS	0.25663
adult3	24	M		28	VD2	LAG3	1.88195
adult3	24	M		28	VD2	PERFORIN	42.9427
adult3	24	M		28	VD2	TIM3	20.1882
adult3	24	M		28	VD2	Total	4.65923
adult11	54	F		28	VD2	CD38	49.2767
adult29	54	F		28	VD2	CD38	49.2767
adult11	54	F		28	VD2	CD86	0.279981
adult29	54	F		28	VD2	CD86	0.279981
adult11	54	F		28	VD2	GRANZYMEB	83.3761
adult29	54	F		28	VD2	GRANZYMEB	83.3761
adult11	54	F		28	VD2	HLADR	2.37984
adult29	54	F		28	VD2	HLADR	2.37984
adult11	54	F		28	VD2	ICOS	0.583294
adult29	54	F		28	VD2	ICOS	0.583294
adult11	54	F		28	VD2	LAG3	1.14326
adult29	54	F		28	VD2	LAG3	1.14326
adult11	54	F		28	VD2	PERFORIN	74.8133
adult29	54	F		28	VD2	PERFORIN	74.8133
adult11	54	F		28	VD2	TIM3	30.4946
adult29	54	F		28	VD2	TIM3	30.4946
adult11	54	F		28	VD2	Total	6.31357
adult29	54	F		28	VD2	Total	6.31357
adult30	33	M	633	0	VD2	CD38	82.4074
adult30	33	M	633	0	VD2	CD86	0
adult30	33	M	633	0	VD2	GRANZYMEB	96.2963
adult30	33	M	633	0	VD2	HLADR	15.7407
adult30	33	M	633	0	VD2	ICOS	0
adult30	33	M	633	0	VD2	LAG3	62.963
adult30	33	M	633	0	VD2	PERFORIN	95.3704
adult30	33	M	633	0	VD2	TIM3	74.0741
adult30	33	M	633	0	VD2	Total	3.29771
adult30	33	M		28	VD2	CD38	36.4492
adult30	33	M		28	VD2	CD86	0.0278061
adult30	33	M		28	VD2	GRANZYMEB	63.3006
adult30	33	M		28	VD2	HLADR	9.73677
adult30	33	M		28	VD2	ICOS	0.120493
adult30	33	M		28	VD2	LAG3	0.82028
adult30	33	M		28	VD2	PERFORIN	52.1225
adult30	33	M		28	VD2	TIM3	42.3441
adult30	33	M		28	VD2	Total	16.9582
adult31	38	M	295	0	VD2	CD38	77.439
adult31	38	M	295	0	VD2	CD86	0.87108
adult31	38	M	295	0	VD2	GRANZYMEB	77.5261
adult31	38	M	295	0	VD2	HLADR	24.8258
adult31	38	M	295	0	VD2	ICOS	4.18118
adult31	38	M	295	0	VD2	LAG3	52.8746
adult31	38	M	295	0	VD2	PERFORIN	86.1498
adult31	38	M	295	0	VD2	TIM3	25.4355
adult31	38	M	295	0	VD2	Total	1.38808
adult31	38	M		28	VD2	CD38	53.5162
adult31	38	M		28	VD2	CD86	0.0653168
adult31	38	M		28	VD2	GRANZYMEB	57.6747
adult31	38	M		28	VD2	HLADR	6.18332
adult31	38	M		28	VD2	ICOS	0.435445
adult31	38	M		28	VD2	LAG3	2.91748
adult31	38	M		28	VD2	PERFORIN	26.8452
adult31	38	M		28	VD2	TIM3	21.0538
adult31	38	M		28	VD2	Total	5.66387
adult32	18	M	18676	0	VD2	CD38	93.5644
adult32	18	M	18676	0	VD2	CD86	9.07591
adult32	18	M	18676	0	VD2	GRANZYMEB	90.5941
adult32	18	M	18676	0	VD2	HLADR	40.374
adult32	18	M	18676	0	VD2	ICOS	15.3465
adult32	18	M	18676	0	VD2	LAG3	55.5006
adult32	18	M	18676	0	VD2	PERFORIN	95.8196
adult32	18	M	18676	0	VD2	TIM3	61.4411
adult32	18	M	18676	0	VD2	Total	5.77216
adult32	18	M		28	VD2	CD38	62.132
adult32	18	M		28	VD2	CD86	0.0545256
adult32	18	M		28	VD2	GRANZYMEB	71.0196
adult32	18	M		28	VD2	HLADR	2.58997
adult32	18	M		28	VD2	ICOS	0.19084
adult32	18	M		28	VD2	LAG3	3.10796
adult32	18	M		28	VD2	PERFORIN	36.5185
adult32	18	M		28	VD2	TIM3	14.6401
adult32	18	M		28	VD2	Total	8.00017
adult33	49	F	1988	0	VD2	CD38	94.0629
adult33	49	F	1988	0	VD2	CD86	7.21769
adult33	49	F	1988	0	VD2	GRANZYMEB	88.8242
adult33	49	F	1988	0	VD2	HLADR	69.8487
adult33	49	F	1988	0	VD2	ICOS	24.9127
adult33	49	F	1988	0	VD2	LAG3	69.8487
adult33	49	F	1988	0	VD2	PERFORIN	94.7614
adult33	49	F	1988	0	VD2	TIM3	67.404
adult33	49	F	1988	0	VD2	Total	2.02051
adult33	49	F		28	VD2	CD38	58.8938
adult33	49	F		28	VD2	CD86	0.125707
adult33	49	F		28	VD2	GRANZYMEB	63.2307
adult33	49	F		28	VD2	HLADR	10.2451
adult33	49	F		28	VD2	ICOS	2.07417
adult33	49	F		28	VD2	LAG3	1.38278
adult33	49	F		28	VD2	PERFORIN	44.8146
adult33	49	F		28	VD2	TIM3	21.4959
adult33	49	F		28	VD2	Total	2.37935
adult34	60	F	7816	0	VD2	CD38	93.0233
adult34	60	F	7816	0	VD2	CD86	20.9302
adult34	60	F	7816	0	VD2	GRANZYMEB	72.093
adult34	60	F	7816	0	VD2	HLADR	48.8372
adult34	60	F	7816	0	VD2	ICOS	20.9302
adult34	60	F	7816	0	VD2	LAG3	67.4419
adult34	60	F	7816	0	VD2	PERFORIN	88.3721
adult34	60	F	7816	0	VD2	TIM3	60.4651
adult34	60	F	7816	0	VD2	Total	3.75218
adult34	60	F		28	VD2	CD38	61.3593
adult34	60	F		28	VD2	CD86	0.01999
adult34	60	F		28	VD2	GRANZYMEB	49.7501
adult34	60	F		28	VD2	HLADR	6.54173
adult34	60	F		28	VD2	ICOS	0.384808
adult34	60	F		28	VD2	LAG3	1.96902
adult34	60	F		28	VD2	PERFORIN	34.013
adult34	60	F		28	VD2	TIM3	34.2479
adult34	60	F		28	VD2	Total	12.4767
adult35	22	M	13633	0	VD2	CD38	92.803
adult35	22	M	13633	0	VD2	CD86	13.6364
adult35	22	M	13633	0	VD2	GRANZYMEB	82.5758
adult35	22	M	13633	0	VD2	HLADR	40.5303
adult35	22	M	13633	0	VD2	ICOS	20.0758
adult35	22	M	13633	0	VD2	LAG3	36.7424
adult35	22	M	13633	0	VD2	PERFORIN	83.3333
adult35	22	M	13633	0	VD2	TIM3	40.9091
adult35	22	M	13633	0	VD2	Total	2.19051
adult35	22	M		28	VD2	CD38	69.1176
adult35	22	M		28	VD2	CD86	0.245098
adult35	22	M		28	VD2	GRANZYMEB	96.1538
adult35	22	M		28	VD2	HLADR	1.96078
adult35	22	M		28	VD2	ICOS	0.131976
adult35	22	M		28	VD2	LAG3	0.584465
adult35	22	M		28	VD2	PERFORIN	83.5596
adult35	22	M		28	VD2	TIM3	26.9608
adult35	22	M		28	VD2	Total	13.1678
adult36	59	M		28	VD2	CD38	19.0637
adult36	59	M		28	VD2	CD86	0.0270599
adult36	59	M		28	VD2	GRANZYMEB	58.6659
adult36	59	M		28	VD2	HLADR	0.892978
adult36	59	M		28	VD2	ICOS	0.10824
adult36	59	M		28	VD2	LAG3	3.19307
adult36	59	M		28	VD2	PERFORIN	11.6087
adult36	59	M		28	VD2	TIM3	8.51035
adult36	59	M		28	VD2	Total	12.5629
