# Supplementary material for: Single cell transcriptomics shows that malaria promotes unique regulatory responses across multiple immune cell subsets
Source: Nat Commun. 2023 Nov 15;14:7387. doi: 10.1038/s41467-023-43181-7 (PMC10651914; doi:10.1038/s41467-023-43181-7)
Supplement: Supplementary file 17 — Source Data [file 41467_2023_43181_MOESM17_ESM.zip › SourceData_Figure_5E_S16A_S16B_S17.xlsx]

## Sheet: Sheet1
ID	Day	marker	subset	percent	Age	Sex	Parasite/uL (Enrol)
adult35	0	ctla4	naive	2.59377	22	M	13633
adult11	0	ctla4	naive	0.493692	54	Female	10251
adult11	0	ctla4	naive	0.493692	54	Female	10251
adult29	0	ctla4	naive	0.493692	54	F	10251
adult29	0	ctla4	naive	0.493692	54	F	10251
adult30	0	ctla4	naive	0.0443902	33	M	633
adult31	0	ctla4	naive	0.111235	38	M	295
adult32	0	ctla4	naive	0.448598	18	M	18676
adult33	0	ctla4	naive	0.139299	49	F	1988
adult34	0	ctla4	naive	2.08044	60	F	7816
adult35	0	ctla4	Tr1	88.1128	22	M	13633
adult11	0	ctla4	Tr1	90.2913	54	Female	10251
adult11	0	ctla4	Tr1	90.2913	54	Female	10251
adult29	0	ctla4	Tr1	90.2913	54	F	10251
adult29	0	ctla4	Tr1	90.2913	54	F	10251
adult30	0	ctla4	Tr1	32.3529	33	M	633
adult31	0	ctla4	Tr1	85.9375	38	M	295
adult32	0	ctla4	Tr1	95.2695	18	M	18676
adult33	0	ctla4	Tr1	84.9362	49	F	1988
adult34	0	ctla4	Tr1	95.7055	60	F	7816
adult35	0	ctla4	Tfh	6.93489	22	M	13633
adult11	0	ctla4	Tfh	3.2967	54	Female	10251
adult11	0	ctla4	Tfh	3.2967	54	Female	10251
adult29	0	ctla4	Tfh	3.2967	54	F	10251
adult29	0	ctla4	Tfh	3.2967	54	F	10251
adult30	0	ctla4	Tfh	0.748417	33	M	633
adult31	0	ctla4	Tfh	1.22148	38	M	295
adult32	0	ctla4	Tfh	3.42334	18	M	18676
adult33	0	ctla4	Tfh	22.0879	49	F	1988
adult34	0	ctla4	Tfh	9.37951	60	F	7816
adult35	0	ctla4	Treg	30.75	22	M	13633
adult11	0	ctla4	Treg	27.2532	54	Female	10251
adult11	0	ctla4	Treg	27.2532	54	Female	10251
adult29	0	ctla4	Treg	27.2532	54	F	10251
adult29	0	ctla4	Treg	27.2532	54	F	10251
adult30	0	ctla4	Treg	22.4535	33	M	633
adult31	0	ctla4	Treg	14.4454	38	M	295
adult32	0	ctla4	Treg	16.6667	18	M	18676
adult33	0	ctla4	Treg	14.0722	49	F	1988
adult34	0	ctla4	Treg	36.7829	60	F	7816
adult35	0	ctla4	Tfreg	17.9487	22	M	13633
adult11	0	ctla4	Tfreg	16.6667	54	Female	10251
adult11	0	ctla4	Tfreg	16.6667	54	Female	10251
adult29	0	ctla4	Tfreg	16.6667	54	F	10251
adult29	0	ctla4	Tfreg	16.6667	54	F	10251
adult30	0	ctla4	Tfreg	15.3846	33	M	633
adult31	0	ctla4	Tfreg	15.493	38	M	295
adult32	0	ctla4	Tfreg	34.6154	18	M	18676
adult33	0	ctla4	Tfreg	22.4242	49	F	1988
adult34	0	ctla4	Tfreg	81.8182	60	F	7816
adult35	0	ctla4	Th1	57.5876	22	M	13633
adult11	0	ctla4	Th1	5.8	54	Female	10251
adult11	0	ctla4	Th1	5.8	54	Female	10251
adult29	0	ctla4	Th1	5.8	54	F	10251
adult29	0	ctla4	Th1	5.8	54	F	10251
adult30	0	ctla4	Th1	2.31583	33	M	633
adult31	0	ctla4	Th1	2.36016	38	M	295
adult32	0	ctla4	Th1	14.5944	18	M	18676
adult33	0	ctla4	Th1	18.3603	49	F	1988
adult34	0	ctla4	Th1	31.1024	60	F	7816
adult35	0	ctla4	Th2	29.1762	22	M	13633
adult11	0	ctla4	Th2	0.752909	54	Female	10251
adult11	0	ctla4	Th2	0.752909	54	Female	10251
adult29	0	ctla4	Th2	0.752909	54	F	10251
adult29	0	ctla4	Th2	0.752909	54	F	10251
adult30	0	ctla4	Th2	0.506912	33	M	633
adult31	0	ctla4	Th2	0.33494	38	M	295
adult32	0	ctla4	Th2	2.35201	18	M	18676
adult33	0	ctla4	Th2	1.11573	49	F	1988
adult34	0	ctla4	Th2	5.40541	60	F	7816
adult35	0	ctla4	Th17	0.932256	22	M	13633
adult11	0	ctla4	Th17	0.918635	54	Female	10251
adult11	0	ctla4	Th17	0.918635	54	Female	10251
adult29	0	ctla4	Th17	0.918635	54	F	10251
adult29	0	ctla4	Th17	0.918635	54	F	10251
adult30	0	ctla4	Th17	2.07065	33	M	633
adult31	0	ctla4	Th17	0.28144	38	M	295
adult32	0	ctla4	Th17	1.79299	18	M	18676
adult33	0	ctla4	Th17	0.318269	49	F	1988
adult34	0	ctla4	Th17	1.01146	60	F	7816
adult35	0	pd1	naive	8.41575	22	M	13633
adult11	0	pd1	naive	4.99177	54	Female	10251
adult11	0	pd1	naive	4.99177	54	Female	10251
adult29	0	pd1	naive	4.99177	54	F	10251
adult29	0	pd1	naive	4.99177	54	F	10251
adult30	0	pd1	naive	3.25158	33	M	633
adult31	0	pd1	naive	1.86318	38	M	295
adult32	0	pd1	naive	6.50467	18	M	18676
adult33	0	pd1	naive	4.68699	49	F	1988
adult34	0	pd1	naive	8.52982	60	F	7816
adult35	0	pd1	Tr1	99.8458	22	M	13633
adult11	0	pd1	Tr1	98.0583	54	Female	10251
adult11	0	pd1	Tr1	98.0583	54	Female	10251
adult29	0	pd1	Tr1	98.0583	54	F	10251
adult29	0	pd1	Tr1	98.0583	54	F	10251
adult30	0	pd1	Tr1	91.1765	33	M	633
adult31	0	pd1	Tr1	96.3542	38	M	295
adult32	0	pd1	Tr1	99.89	18	M	18676
adult33	0	pd1	Tr1	99.8406	49	F	1988
adult34	0	pd1	Tr1	99.3865	60	F	7816
adult35	0	pd1	Tfh	48.1736	22	M	13633
adult11	0	pd1	Tfh	59.0267	54	Female	10251
adult11	0	pd1	Tfh	59.0267	54	Female	10251
adult29	0	pd1	Tfh	59.0267	54	F	10251
adult29	0	pd1	Tfh	59.0267	54	F	10251
adult30	0	pd1	Tfh	45.9413	33	M	633
adult31	0	pd1	Tfh	43.4893	38	M	295
adult32	0	pd1	Tfh	65.0434	18	M	18676
adult33	0	pd1	Tfh	77.2575	49	F	1988
adult34	0	pd1	Tfh	37.9509	60	F	7816
adult35	0	pd1	Treg	61.75	22	M	13633
adult11	0	pd1	Treg	78.5408	54	Female	10251
adult11	0	pd1	Treg	78.5408	54	Female	10251
adult29	0	pd1	Treg	78.5408	54	F	10251
adult29	0	pd1	Treg	78.5408	54	F	10251
adult30	0	pd1	Treg	70.2602	33	M	633
adult31	0	pd1	Treg	53.2906	38	M	295
adult32	0	pd1	Treg	69.1294	18	M	18676
adult33	0	pd1	Treg	79.8257	49	F	1988
adult34	0	pd1	Treg	66.0292	60	F	7816
adult35	0	pd1	Tfreg	51.2821	22	M	13633
adult11	0	pd1	Tfreg	87.5	54	Female	10251
adult11	0	pd1	Tfreg	87.5	54	Female	10251
adult29	0	pd1	Tfreg	87.5	54	F	10251
adult29	0	pd1	Tfreg	87.5	54	F	10251
adult30	0	pd1	Tfreg	53.8462	33	M	633
adult31	0	pd1	Tfreg	56.338	38	M	295
adult32	0	pd1	Tfreg	73.0769	18	M	18676
adult33	0	pd1	Tfreg	74.5455	49	F	1988
adult34	0	pd1	Tfreg	54.5455	60	F	7816
adult35	0	pd1	Th1	89.5025	22	M	13633
adult11	0	pd1	Th1	65.8	54	Female	10251
adult11	0	pd1	Th1	65.8	54	Female	10251
adult29	0	pd1	Th1	65.8	54	F	10251
adult29	0	pd1	Th1	65.8	54	F	10251
adult30	0	pd1	Th1	58.7942	33	M	633
adult31	0	pd1	Th1	38.9054	38	M	295
adult32	0	pd1	Th1	74.0334	18	M	18676
adult33	0	pd1	Th1	88.087	49	F	1988
adult34	0	pd1	Th1	61.2861	60	F	7816
adult35	0	pd1	Th2	63.0784	22	M	13633
adult11	0	pd1	Th2	71.0472	54	Female	10251
adult11	0	pd1	Th2	71.0472	54	Female	10251
adult29	0	pd1	Th2	71.0472	54	F	10251
adult29	0	pd1	Th2	71.0472	54	F	10251
adult30	0	pd1	Th2	49.1935	33	M	633
adult31	0	pd1	Th2	33.5267	38	M	295
adult32	0	pd1	Th2	52.167	18	M	18676
adult33	0	pd1	Th2	52.5939	49	F	1988
adult34	0	pd1	Th2	40.5002	60	F	7816
adult35	0	pd1	Th17	48.1044	22	M	13633
adult11	0	pd1	Th17	58.6614	54	Female	10251
adult11	0	pd1	Th17	58.6614	54	Female	10251
adult29	0	pd1	Th17	58.6614	54	F	10251
adult29	0	pd1	Th17	58.6614	54	F	10251
adult30	0	pd1	Th17	64.6772	33	M	633
adult31	0	pd1	Th17	40.4236	38	M	295
adult32	0	pd1	Th17	70.0081	18	M	18676
adult33	0	pd1	Th17	72.4379	49	F	1988
adult34	0	pd1	Th17	38.6379	60	F	7816
adult35	0	cd38	naive	92.312	22	M	13633
adult11	0	cd38	naive	94.1854	54	Female	10251
adult11	0	cd38	naive	94.1854	54	Female	10251
adult29	0	cd38	naive	94.1854	54	F	10251
adult29	0	cd38	naive	94.1854	54	F	10251
adult30	0	cd38	naive	93.8409	33	M	633
adult31	0	cd38	naive	90.1418	38	M	295
adult32	0	cd38	naive	96.5421	18	M	18676
adult33	0	cd38	naive	93.2317	49	F	1988
adult34	0	cd38	naive	86.8932	60	F	7816
adult35	0	cd38	Tr1	99.8127	22	M	13633
adult11	0	cd38	Tr1	98.0583	54	Female	10251
adult11	0	cd38	Tr1	98.0583	54	Female	10251
adult29	0	cd38	Tr1	98.0583	54	F	10251
adult29	0	cd38	Tr1	98.0583	54	F	10251
adult30	0	cd38	Tr1	70.5882	33	M	633
adult31	0	cd38	Tr1	92.7083	38	M	295
adult32	0	cd38	Tr1	99.0099	18	M	18676
adult33	0	cd38	Tr1	99.8672	49	F	1988
adult34	0	cd38	Tr1	99.3865	60	F	7816
adult35	0	cd38	Tfh	49.3383	22	M	13633
adult11	0	cd38	Tfh	38.7755	54	Female	10251
adult11	0	cd38	Tfh	38.7755	54	Female	10251
adult29	0	cd38	Tfh	38.7755	54	F	10251
adult29	0	cd38	Tfh	38.7755	54	F	10251
adult30	0	cd38	Tfh	46.2291	33	M	633
adult31	0	cd38	Tfh	31.5971	38	M	295
adult32	0	cd38	Tfh	62.1986	18	M	18676
adult33	0	cd38	Tfh	68.0765	49	F	1988
adult34	0	cd38	Tfh	49.2063	60	F	7816
adult35	0	cd38	Treg	58.125	22	M	13633
adult11	0	cd38	Treg	45.7082	54	Female	10251
adult11	0	cd38	Treg	45.7082	54	Female	10251
adult29	0	cd38	Treg	45.7082	54	F	10251
adult29	0	cd38	Treg	45.7082	54	F	10251
adult30	0	cd38	Treg	27.9554	33	M	633
adult31	0	cd38	Treg	21.0886	38	M	295
adult32	0	cd38	Treg	35.2806	18	M	18676
adult33	0	cd38	Treg	47.5716	49	F	1988
adult34	0	cd38	Treg	41.7323	60	F	7816
adult35	0	cd38	Tfreg	56.4103	22	M	13633
adult11	0	cd38	Tfreg	62.5	54	Female	10251
adult11	0	cd38	Tfreg	62.5	54	Female	10251
adult29	0	cd38	Tfreg	62.5	54	F	10251
adult29	0	cd38	Tfreg	62.5	54	F	10251
adult30	0	cd38	Tfreg	69.2308	33	M	633
adult31	0	cd38	Tfreg	46.4789	38	M	295
adult32	0	cd38	Tfreg	73.0769	18	M	18676
adult33	0	cd38	Tfreg	66.0606	49	F	1988
adult34	0	cd38	Tfreg	81.8182	60	F	7816
adult35	0	cd38	Th1	86.7491	22	M	13633
adult11	0	cd38	Th1	52	54	Female	10251
adult11	0	cd38	Th1	52	54	Female	10251
adult29	0	cd38	Th1	52	54	F	10251
adult29	0	cd38	Th1	52	54	F	10251
adult30	0	cd38	Th1	36.1749	33	M	633
adult31	0	cd38	Th1	20.1914	38	M	295
adult32	0	cd38	Th1	66.2244	18	M	18676
adult33	0	cd38	Th1	72.2473	49	F	1988
adult34	0	cd38	Th1	72.3097	60	F	7816
adult35	0	cd38	Th2	65.704	22	M	13633
adult11	0	cd38	Th2	56.1944	54	Female	10251
adult11	0	cd38	Th2	56.1944	54	Female	10251
adult29	0	cd38	Th2	56.1944	54	F	10251
adult29	0	cd38	Th2	56.1944	54	F	10251
adult30	0	cd38	Th2	30.6221	33	M	633
adult31	0	cd38	Th2	33.7636	38	M	295
adult32	0	cd38	Th2	51.2421	18	M	18676
adult33	0	cd38	Th2	84.6975	49	F	1988
adult34	0	cd38	Th2	41.1456	60	F	7816
adult35	0	cd38	Th17	17.5264	22	M	13633
adult11	0	cd38	Th17	14.5669	54	Female	10251
adult11	0	cd38	Th17	14.5669	54	Female	10251
adult29	0	cd38	Th17	14.5669	54	F	10251
adult29	0	cd38	Th17	14.5669	54	F	10251
adult30	0	cd38	Th17	14.9817	33	M	633
adult31	0	cd38	Th17	7.95438	38	M	295
adult32	0	cd38	Th17	25.3464	18	M	18676
adult33	0	cd38	Th17	25.5251	49	F	1988
adult34	0	cd38	Th17	23.8031	60	F	7816
adult35	0	cd120b	naive	4.70237	22	M	13633
adult11	0	cd120b	naive	1.2068	54	Female	10251
adult11	0	cd120b	naive	1.2068	54	Female	10251
adult29	0	cd120b	naive	1.2068	54	F	10251
adult29	0	cd120b	naive	1.2068	54	F	10251
adult30	0	cd120b	naive	5.60426	33	M	633
adult31	0	cd120b	naive	1.61986	38	M	295
adult32	0	cd120b	naive	2.8972	18	M	18676
adult33	0	cd120b	naive	2.13864	49	F	1988
adult34	0	cd120b	naive	4.16089	60	F	7816
adult35	0	cd120b	Tr1	68.7672	22	M	13633
adult11	0	cd120b	Tr1	69.9029	54	Female	10251
adult11	0	cd120b	Tr1	69.9029	54	Female	10251
adult29	0	cd120b	Tr1	69.9029	54	F	10251
adult29	0	cd120b	Tr1	69.9029	54	F	10251
adult30	0	cd120b	Tr1	73.5294	33	M	633
adult31	0	cd120b	Tr1	67.1875	38	M	295
adult32	0	cd120b	Tr1	60.8361	18	M	18676
adult33	0	cd120b	Tr1	83.3688	49	F	1988
adult34	0	cd120b	Tr1	88.0368	60	F	7816
adult35	0	cd120b	Tfh	10.1112	22	M	13633
adult11	0	cd120b	Tfh	13.0298	54	Female	10251
adult11	0	cd120b	Tfh	13.0298	54	Female	10251
adult29	0	cd120b	Tfh	13.0298	54	F	10251
adult29	0	cd120b	Tfh	13.0298	54	F	10251
adult30	0	cd120b	Tfh	40.8751	33	M	633
adult31	0	cd120b	Tfh	21.4796	38	M	295
adult32	0	cd120b	Tfh	14.9952	18	M	18676
adult33	0	cd120b	Tfh	38.57	49	F	1988
adult34	0	cd120b	Tfh	16.4502	60	F	7816
adult35	0	cd120b	Treg	68.375	22	M	13633
adult11	0	cd120b	Treg	59.4421	54	Female	10251
adult11	0	cd120b	Treg	59.4421	54	Female	10251
adult29	0	cd120b	Treg	59.4421	54	F	10251
adult29	0	cd120b	Treg	59.4421	54	F	10251
adult30	0	cd120b	Treg	71.8216	33	M	633
adult31	0	cd120b	Treg	69.1432	38	M	295
adult32	0	cd120b	Treg	48.3391	18	M	18676
adult33	0	cd120b	Treg	46.8244	49	F	1988
adult34	0	cd120b	Treg	61.0799	60	F	7816
adult35	0	cd120b	Tfreg	43.5897	22	M	13633
adult11	0	cd120b	Tfreg	54.1667	54	Female	10251
adult11	0	cd120b	Tfreg	54.1667	54	Female	10251
adult29	0	cd120b	Tfreg	54.1667	54	F	10251
adult29	0	cd120b	Tfreg	54.1667	54	F	10251
adult30	0	cd120b	Tfreg	38.4615	33	M	633
adult31	0	cd120b	Tfreg	57.7465	38	M	295
adult32	0	cd120b	Tfreg	50	18	M	18676
adult33	0	cd120b	Tfreg	47.2727	49	F	1988
adult34	0	cd120b	Tfreg	45.4545	60	F	7816
adult35	0	cd120b	Th1	40.3004	22	M	13633
adult11	0	cd120b	Th1	27.7	54	Female	10251
adult11	0	cd120b	Th1	27.7	54	Female	10251
adult29	0	cd120b	Th1	27.7	54	F	10251
adult29	0	cd120b	Th1	27.7	54	F	10251
adult30	0	cd120b	Th1	40.3474	33	M	633
adult31	0	cd120b	Th1	37.5209	38	M	295
adult32	0	cd120b	Th1	32.2972	18	M	18676
adult33	0	cd120b	Th1	62.2048	49	F	1988
adult34	0	cd120b	Th1	40.8136	60	F	7816
adult35	0	cd120b	Th2	14.6702	22	M	13633
adult11	0	cd120b	Th2	39.6304	54	Female	10251
adult11	0	cd120b	Th2	39.6304	54	Female	10251
adult29	0	cd120b	Th2	39.6304	54	F	10251
adult29	0	cd120b	Th2	39.6304	54	F	10251
adult30	0	cd120b	Th2	34.8041	33	M	633
adult31	0	cd120b	Th2	30.9697	38	M	295
adult32	0	cd120b	Th2	24.2865	18	M	18676
adult33	0	cd120b	Th2	35.0273	49	F	1988
adult34	0	cd120b	Th2	15.1271	60	F	7816
adult35	0	cd120b	Th17	16.6563	22	M	13633
adult11	0	cd120b	Th17	13.2546	54	Female	10251
adult11	0	cd120b	Th17	13.2546	54	Female	10251
adult29	0	cd120b	Th17	13.2546	54	F	10251
adult29	0	cd120b	Th17	13.2546	54	F	10251
adult30	0	cd120b	Th17	41.4129	33	M	633
adult31	0	cd120b	Th17	29.8178	38	M	295
adult32	0	cd120b	Th17	16.0554	18	M	18676
adult33	0	cd120b	Th17	24.443	49	F	1988
adult34	0	cd120b	Th17	13.5536	60	F	7816
adult35	0	icos	naive	4.51577	22	M	13633
adult11	0	icos	naive	2.19419	54	Female	10251
adult11	0	icos	naive	2.19419	54	Female	10251
adult29	0	icos	naive	2.19419	54	F	10251
adult29	0	icos	naive	2.19419	54	F	10251
adult30	0	icos	naive	0.366219	33	M	633
adult31	0	icos	naive	0.3198	38	M	295
adult32	0	icos	naive	1.84112	18	M	18676
adult33	0	icos	naive	0.598165	49	F	1988
adult34	0	icos	naive	3.32871	60	F	7816
adult35	0	icos	Tr1	99.2068	22	M	13633
adult11	0	icos	Tr1	90.2913	54	Female	10251
adult11	0	icos	Tr1	90.2913	54	Female	10251
adult29	0	icos	Tr1	90.2913	54	F	10251
adult29	0	icos	Tr1	90.2913	54	F	10251
adult30	0	icos	Tr1	26.4706	33	M	633
adult31	0	icos	Tr1	85.6771	38	M	295
adult32	0	icos	Tr1	95.4895	18	M	18676
adult33	0	icos	Tr1	96.5197	49	F	1988
adult34	0	icos	Tr1	92.638	60	F	7816
adult35	0	icos	Tfh	10.5347	22	M	13633
adult11	0	icos	Tfh	5.02355	54	Female	10251
adult11	0	icos	Tfh	5.02355	54	Female	10251
adult29	0	icos	Tfh	5.02355	54	F	10251
adult29	0	icos	Tfh	5.02355	54	F	10251
adult30	0	icos	Tfh	1.09384	33	M	633
adult31	0	icos	Tfh	1.40585	38	M	295
adult32	0	icos	Tfh	5.20733	18	M	18676
adult33	0	icos	Tfh	23.3132	49	F	1988
adult34	0	icos	Tfh	10.101	60	F	7816
adult35	0	icos	Treg	35	22	M	13633
adult11	0	icos	Treg	10.9442	54	Female	10251
adult11	0	icos	Treg	10.9442	54	Female	10251
adult29	0	icos	Treg	10.9442	54	F	10251
adult29	0	icos	Treg	10.9442	54	F	10251
adult30	0	icos	Treg	2.97398	33	M	633
adult31	0	icos	Treg	2.42136	38	M	295
adult32	0	icos	Treg	5.95647	18	M	18676
adult33	0	icos	Treg	9.09091	49	F	1988
adult34	0	icos	Treg	7.1991	60	F	7816
adult35	0	icos	Tfreg	20.5128	22	M	13633
adult11	0	icos	Tfreg	12.5	54	Female	10251
adult11	0	icos	Tfreg	12.5	54	Female	10251
adult29	0	icos	Tfreg	12.5	54	F	10251
adult29	0	icos	Tfreg	12.5	54	F	10251
adult30	0	icos	Tfreg	7.69231	33	M	633
adult31	0	icos	Tfreg	12.6761	38	M	295
adult32	0	icos	Tfreg	15.3846	18	M	18676
adult33	0	icos	Tfreg	23.6364	49	F	1988
adult34	0	icos	Tfreg	63.6364	60	F	7816
adult35	0	icos	Th1	70.5257	22	M	13633
adult11	0	icos	Th1	10.1	54	Female	10251
adult11	0	icos	Th1	10.1	54	Female	10251
adult29	0	icos	Th1	10.1	54	F	10251
adult29	0	icos	Th1	10.1	54	F	10251
adult30	0	icos	Th1	2.87483	33	M	633
adult31	0	icos	Th1	2.45308	38	M	295
adult32	0	icos	Th1	20.9629	18	M	18676
adult33	0	icos	Th1	19.0369	49	F	1988
adult34	0	icos	Th1	35.1706	60	F	7816
adult35	0	icos	Th2	33.6396	22	M	13633
adult11	0	icos	Th2	0.752909	54	Female	10251
adult11	0	icos	Th2	0.752909	54	Female	10251
adult29	0	icos	Th2	0.752909	54	F	10251
adult29	0	icos	Th2	0.752909	54	F	10251
adult30	0	icos	Th2	0.633641	33	M	633
adult31	0	icos	Th2	0.367617	38	M	295
adult32	0	icos	Th2	2.8277	18	M	18676
adult33	0	icos	Th2	1.09129	49	F	1988
adult34	0	icos	Th2	4.39693	60	F	7816
adult35	0	icos	Th17	0.994406	22	M	13633
adult11	0	icos	Th17	0.393701	54	Female	10251
adult11	0	icos	Th17	0.393701	54	Female	10251
adult29	0	icos	Th17	0.393701	54	F	10251
adult29	0	icos	Th17	0.393701	54	F	10251
adult30	0	icos	Th17	0.609013	33	M	633
adult31	0	icos	Th17	0.103688	38	M	295
adult32	0	icos	Th17	0.937245	18	M	18676
adult33	0	icos	Th17	0.700191	49	F	1988
adult34	0	icos	Th17	0.134862	60	F	7816
adult35	0	tim3	naive	1.51148	22	M	13633
adult11	0	tim3	naive	0.493692	54	Female	10251
adult11	0	tim3	naive	0.493692	54	Female	10251
adult29	0	tim3	naive	0.493692	54	F	10251
adult29	0	tim3	naive	0.493692	54	F	10251
adult30	0	tim3	naive	0.266341	33	M	633
adult31	0	tim3	naive	0.0973304	38	M	295
adult32	0	tim3	naive	0.485981	18	M	18676
adult33	0	tim3	naive	0.614553	49	F	1988
adult34	0	tim3	naive	1.31761	60	F	7816
adult35	0	tim3	Tr1	76.8977	22	M	13633
adult11	0	tim3	Tr1	83.4951	54	Female	10251
adult11	0	tim3	Tr1	83.4951	54	Female	10251
adult29	0	tim3	Tr1	83.4951	54	F	10251
adult29	0	tim3	Tr1	83.4951	54	F	10251
adult30	0	tim3	Tr1	29.4118	33	M	633
adult31	0	tim3	Tr1	80.4688	38	M	295
adult32	0	tim3	Tr1	85.0385	18	M	18676
adult33	0	tim3	Tr1	83.9267	49	F	1988
adult34	0	tim3	Tr1	81.5951	60	F	7816
adult35	0	tim3	Tfh	2.54103	22	M	13633
adult11	0	tim3	Tfh	1.41287	54	Female	10251
adult11	0	tim3	Tfh	1.41287	54	Female	10251
adult29	0	tim3	Tfh	1.41287	54	F	10251
adult29	0	tim3	Tfh	1.41287	54	F	10251
adult30	0	tim3	Tfh	0.0575705	33	M	633
adult31	0	tim3	Tfh	0.368749	38	M	295
adult32	0	tim3	Tfh	1.10897	18	M	18676
adult33	0	tim3	Tfh	15.1897	49	F	1988
adult34	0	tim3	Tfh	5.33911	60	F	7816
adult35	0	tim3	Treg	5.375	22	M	13633
adult11	0	tim3	Treg	2.14592	54	Female	10251
adult11	0	tim3	Treg	2.14592	54	Female	10251
adult29	0	tim3	Treg	2.14592	54	F	10251
adult29	0	tim3	Treg	2.14592	54	F	10251
adult30	0	tim3	Treg	0.446097	33	M	633
adult31	0	tim3	Treg	1.22103	38	M	295
adult32	0	tim3	Treg	0.687285	18	M	18676
adult33	0	tim3	Treg	4.35866	49	F	1988
adult34	0	tim3	Treg	3.48706	60	F	7816
adult35	0	tim3	Tfreg	15.3846	22	M	13633
adult11	0	tim3	Tfreg	0	54	Female	10251
adult11	0	tim3	Tfreg	0	54	Female	10251
adult29	0	tim3	Tfreg	0	54	F	10251
adult29	0	tim3	Tfreg	0	54	F	10251
adult30	0	tim3	Tfreg	0	33	M	633
adult31	0	tim3	Tfreg	4.22535	38	M	295
adult32	0	tim3	Tfreg	3.84615	18	M	18676
adult33	0	tim3	Tfreg	17.5758	49	F	1988
adult34	0	tim3	Tfreg	36.3636	60	F	7816
adult35	0	tim3	Th1	35.9043	22	M	13633
adult11	0	tim3	Th1	5.8	54	Female	10251
adult11	0	tim3	Th1	5.8	54	Female	10251
adult29	0	tim3	Th1	5.8	54	F	10251
adult29	0	tim3	Th1	5.8	54	F	10251
adult30	0	tim3	Th1	0.978239	33	M	633
adult31	0	tim3	Th1	2.89909	38	M	295
adult32	0	tim3	Th1	8.26384	18	M	18676
adult33	0	tim3	Th1	25.4444	49	F	1988
adult34	0	tim3	Th1	21.1286	60	F	7816
adult35	0	tim3	Th2	8.50016	22	M	13633
adult11	0	tim3	Th2	6.22861	54	Female	10251
adult11	0	tim3	Th2	6.22861	54	Female	10251
adult29	0	tim3	Th2	6.22861	54	F	10251
adult29	0	tim3	Th2	6.22861	54	F	10251
adult30	0	tim3	Th2	1.12903	33	M	633
adult31	0	tim3	Th2	2.55698	38	M	295
adult32	0	tim3	Th2	3.09197	18	M	18676
adult33	0	tim3	Th2	15.5794	49	F	1988
adult34	0	tim3	Th2	2.05728	60	F	7816
adult35	0	tim3	Th17	0.186451	22	M	13633
adult11	0	tim3	Th17	0.656168	54	Female	10251
adult11	0	tim3	Th17	0.656168	54	Female	10251
adult29	0	tim3	Th17	0.656168	54	F	10251
adult29	0	tim3	Th17	0.656168	54	F	10251
adult30	0	tim3	Th17	0.487211	33	M	633
adult31	0	tim3	Th17	0.34069	38	M	295
adult32	0	tim3	Th17	0.325998	18	M	18676
adult33	0	tim3	Th17	1.27307	49	F	1988
adult34	0	tim3	Th17	1.21376	60	F	7816
adult30	28	ctla4	naive	0.0139675	33	M
adult30	28	ctla4	Tr1	21.4286	33	M
adult30	28	ctla4	Tfh	0.342509	33	M
adult30	28	ctla4	Treg	7.36648	33	M
adult30	28	ctla4	Tfreg	4.78261	33	M
adult30	28	ctla4	Th1	0.3484	33	M
adult30	28	ctla4	Th2	0.133085	33	M
adult30	28	ctla4	Th17	0.43709	33	M
adult30	28	pd1	naive	2.21384	33	M
adult30	28	pd1	Tr1	57.1429	33	M
adult30	28	pd1	Tfh	46.4417	33	M
adult30	28	pd1	Treg	52.609	33	M
adult30	28	pd1	Tfreg	43.913	33	M
adult30	28	pd1	Th1	54.5338	33	M
adult30	28	pd1	Th2	30.9289	33	M
adult30	28	pd1	Th17	40.2435	33	M
adult30	28	cd38	naive	93.4632	33	M
adult30	28	cd38	Tr1	57.1429	33	M
adult30	28	cd38	Tfh	37.6253	33	M
adult30	28	cd38	Treg	20.442	33	M
adult30	28	cd38	Tfreg	47.3913	33	M
adult30	28	cd38	Th1	21.6375	33	M
adult30	28	cd38	Th2	37.4501	33	M
adult30	28	cd38	Th17	7.05589	33	M
adult30	28	cd120b	naive	4.65116	33	M
adult30	28	cd120b	Tr1	28.5714	33	M
adult30	28	cd120b	Tfh	32.8555	33	M
adult30	28	cd120b	Treg	69.5519	33	M
adult30	28	cd120b	Tfreg	55.2174	33	M
adult30	28	cd120b	Th1	40.2127	33	M
adult30	28	cd120b	Th2	35.2409	33	M
adult30	28	cd120b	Th17	39.2757	33	M
adult30	28	icos	naive	0.202528	33	M
adult30	28	icos	Tr1	21.4286	33	M
adult30	28	icos	Tfh	1.89014	33	M
adult30	28	icos	Treg	3.19214	33	M
adult30	28	icos	Tfreg	2.17391	33	M
adult30	28	icos	Th1	1.20106	33	M
adult30	28	icos	Th2	1.0913	33	M
adult30	28	icos	Th17	0.374649	33	M
adult30	28	tim3	naive	0.216496	33	M
adult30	28	tim3	Tr1	7.14286	33	M
adult30	28	tim3	Tfh	0.0380566	33	M
adult30	28	tim3	Treg	0.122775	33	M
adult30	28	tim3	Tfreg	0	33	M
adult30	28	tim3	Th1	1.32942	33	M
adult30	28	tim3	Th2	1.80995	33	M
adult30	28	tim3	Th17	0.0936622	33	M
adult3	28	ctla4	naive	0.0531067	24	Male
adult3	28	ctla4	Tr1	5.88235	24	Male
adult3	28	ctla4	Tfh	0.250941	24	Male
adult3	28	ctla4	Treg	13.1234	24	Male
adult3	28	ctla4	Tfreg	9.09091	24	Male
adult3	28	ctla4	Th1	0.828893	24	Male
adult3	28	ctla4	Th2	0.517653	24	Male
adult3	28	ctla4	Th17	0.281124	24	Male
adult3	28	pd1	naive	1.65516	24	Male
adult3	28	pd1	Tr1	64.7059	24	Male
adult3	28	pd1	Tfh	54.7365	24	Male
adult3	28	pd1	Treg	53.5433	24	Male
adult3	28	pd1	Tfreg	61.3636	24	Male
adult3	28	pd1	Th1	35.3168	24	Male
adult3	28	pd1	Th2	49.0974	24	Male
adult3	28	pd1	Th17	48.3133	24	Male
adult3	28	cd38	naive	97.858	24	Male
adult3	28	cd38	Tr1	52.9412	24	Male
adult3	28	cd38	Tfh	54.611	24	Male
adult3	28	cd38	Treg	30.1837	24	Male
adult3	28	cd38	Tfreg	63.6364	24	Male
adult3	28	cd38	Th1	64.328	24	Male
adult3	28	cd38	Th2	40.4831	24	Male
adult3	28	cd38	Th17	18.0723	24	Male
adult3	28	cd120b	naive	0.389449	24	Male
adult3	28	cd120b	Tr1	11.7647	24	Male
adult3	28	cd120b	Tfh	17.3149	24	Male
adult3	28	cd120b	Treg	47.769	24	Male
adult3	28	cd120b	Tfreg	43.1818	24	Male
adult3	28	cd120b	Th1	16.7259	24	Male
adult3	28	cd120b	Th2	21.9671	24	Male
adult3	28	cd120b	Th17	9.33735	24	Male
adult3	28	icos	naive	0.247831	24	Male
adult3	28	icos	Tr1	0	24	Male
adult3	28	icos	Tfh	1.1606	24	Male
adult3	28	icos	Treg	4.85564	24	Male
adult3	28	icos	Tfreg	9.09091	24	Male
adult3	28	icos	Th1	1.50977	24	Male
adult3	28	icos	Th2	0.849482	24	Male
adult3	28	icos	Th17	0.582329	24	Male
adult3	28	tim3	naive	0.168171	24	Male
adult3	28	tim3	Tr1	0	24	Male
adult3	28	tim3	Tfh	0.0313676	24	Male
adult3	28	tim3	Treg	0.393701	24	Male
adult3	28	tim3	Tfreg	0	24	Male
adult3	28	tim3	Th1	3.19716	24	Male
adult3	28	tim3	Th2	3.45102	24	Male
adult3	28	tim3	Th17	0.60241	24	Male
adult32	28	ctla4	naive	0.0793551	18	M
adult32	28	ctla4	Tr1	23.0769	18	M
adult32	28	ctla4	Tfh	1.08545	18	M
adult32	28	ctla4	Treg	10.7296	18	M
adult32	28	ctla4	Tfreg	6.33803	18	M
adult32	28	ctla4	Th1	1.31661	18	M
adult32	28	ctla4	Th2	0.426583	18	M
adult32	28	ctla4	Th17	0.62333	18	M
adult32	28	pd1	naive	4.1557	18	M
adult32	28	pd1	Tr1	84.6154	18	M
adult32	28	pd1	Tfh	61.7723	18	M
adult32	28	pd1	Treg	55.3112	18	M
adult32	28	pd1	Tfreg	61.2676	18	M
adult32	28	pd1	Th1	67.2518	18	M
adult32	28	pd1	Th2	45.2851	18	M
adult32	28	pd1	Th17	50.1336	18	M
adult32	28	cd38	naive	97.6862	18	M
adult32	28	cd38	Tr1	76.9231	18	M
adult32	28	cd38	Tfh	65.9167	18	M
adult32	28	cd38	Treg	34.6567	18	M
adult32	28	cd38	Tfreg	68.3099	18	M
adult32	28	cd38	Th1	40.6479	18	M
adult32	28	cd38	Th2	44.6565	18	M
adult32	28	cd38	Th17	19.0116	18	M
adult32	28	cd120b	naive	1.43257	18	M
adult32	28	cd120b	Tr1	30.7692	18	M
adult32	28	cd120b	Tfh	12.3939	18	M
adult32	28	cd120b	Treg	36.1588	18	M
adult32	28	cd120b	Tfreg	28.169	18	M
adult32	28	cd120b	Th1	26.395	18	M
adult32	28	cd120b	Th2	22.1374	18	M
adult32	28	cd120b	Th17	22.6625	18	M
adult32	28	icos	naive	0.451071	18	M
adult32	28	icos	Tr1	15.3846	18	M
adult32	28	icos	Tfh	2.96033	18	M
adult32	28	icos	Treg	4.02361	18	M
adult32	28	icos	Tfreg	7.74648	18	M
adult32	28	icos	Th1	3.32288	18	M
adult32	28	icos	Th2	1.52672	18	M
adult32	28	icos	Th17	1.20214	18	M
adult32	28	tim3	naive	0.17124	18	M
adult32	28	tim3	Tr1	0	18	M
adult32	28	tim3	Tfh	0.0592066	18	M
adult32	28	tim3	Treg	0.107296	18	M
adult32	28	tim3	Tfreg	0	18	M
adult32	28	tim3	Th1	0.647858	18	M
adult32	28	tim3	Th2	0.381679	18	M
adult32	28	tim3	Th17	0.133571	18	M
adult31	28	ctla4	naive	0.0304173	38	M
adult33	28	ctla4	naive	0.0340329	49	F
adult34	28	ctla4	naive	0.0977645	60	F
adult11	28	ctla4	naive	0.0173998	54	Female
adult11	28	ctla4	naive	0.0173998	54	Female
adult29	28	ctla4	naive	0.0173998	54	F
adult29	28	ctla4	naive	0.0173998	54	F
adult31	28	ctla4	Tr1	16.6667	38	M
adult33	28	ctla4	Tr1	20	49	F
adult34	28	ctla4	Tr1	33.3333	60	F
adult11	28	ctla4	Tr1	22.7273	54	Female
adult11	28	ctla4	Tr1	22.7273	54	Female
adult29	28	ctla4	Tr1	22.7273	54	F
adult29	28	ctla4	Tr1	22.7273	54	F
adult31	28	ctla4	Tfh	0.504334	38	M
adult33	28	ctla4	Tfh	1.33571	49	F
adult34	28	ctla4	Tfh	0.59453	60	F
adult11	28	ctla4	Tfh	0.577511	54	Female
adult11	28	ctla4	Tfh	0.577511	54	Female
adult29	28	ctla4	Tfh	0.577511	54	F
adult29	28	ctla4	Tfh	0.577511	54	F
adult31	28	ctla4	Treg	10.4756	38	M
adult33	28	ctla4	Treg	12.0865	49	F
adult34	28	ctla4	Treg	8.14516	60	F
adult11	28	ctla4	Treg	9.26024	54	Female
adult11	28	ctla4	Treg	9.26024	54	Female
adult29	28	ctla4	Treg	9.26024	54	F
adult29	28	ctla4	Treg	9.26024	54	F
adult31	28	ctla4	Tfreg	3.88889	38	M
adult33	28	ctla4	Tfreg	3.90625	49	F
adult34	28	ctla4	Tfreg	4.27553	60	F
adult11	28	ctla4	Tfreg	3.84615	54	Female
adult11	28	ctla4	Tfreg	3.84615	54	Female
adult29	28	ctla4	Tfreg	3.84615	54	F
adult29	28	ctla4	Tfreg	3.84615	54	F
adult31	28	ctla4	Th1	0.38814	38	M
adult33	28	ctla4	Th1	1.26437	49	F
adult34	28	ctla4	Th1	1.14858	60	F
adult11	28	ctla4	Th1	0.608295	54	Female
adult11	28	ctla4	Th1	0.608295	54	Female
adult29	28	ctla4	Th1	0.608295	54	F
adult29	28	ctla4	Th1	0.608295	54	F
adult31	28	ctla4	Th2	0.291767	38	M
adult33	28	ctla4	Th2	0.316021	49	F
adult34	28	ctla4	Th2	0.397332	60	F
adult11	28	ctla4	Th2	0.166482	54	Female
adult11	28	ctla4	Th2	0.166482	54	Female
adult29	28	ctla4	Th2	0.166482	54	F
adult29	28	ctla4	Th2	0.166482	54	F
adult31	28	ctla4	Th17	0.839908	38	M
adult33	28	ctla4	Th17	0.355872	49	F
adult34	28	ctla4	Th17	0.442904	60	F
adult11	28	ctla4	Th17	0.710974	54	Female
adult11	28	ctla4	Th17	0.710974	54	Female
adult29	28	ctla4	Th17	0.710974	54	F
adult29	28	ctla4	Th17	0.710974	54	F
adult31	28	pd1	naive	1.38703	38	M
adult33	28	pd1	naive	2.31424	49	F
adult34	28	pd1	naive	3.20016	60	F
adult11	28	pd1	naive	2.9684	54	Female
adult11	28	pd1	naive	2.9684	54	Female
adult29	28	pd1	naive	2.9684	54	F
adult29	28	pd1	naive	2.9684	54	F
adult31	28	pd1	Tr1	50	38	M
adult33	28	pd1	Tr1	80	49	F
adult34	28	pd1	Tr1	83.3333	60	F
adult11	28	pd1	Tr1	59.0909	54	Female
adult11	28	pd1	Tr1	59.0909	54	Female
adult29	28	pd1	Tr1	59.0909	54	F
adult29	28	pd1	Tr1	59.0909	54	F
adult31	28	pd1	Tfh	39.5429	38	M
adult33	28	pd1	Tfh	63.8691	49	F
adult34	28	pd1	Tfh	38.3472	60	F
adult11	28	pd1	Tfh	61.7371	54	Female
adult11	28	pd1	Tfh	61.7371	54	Female
adult29	28	pd1	Tfh	61.7371	54	F
adult29	28	pd1	Tfh	61.7371	54	F
adult31	28	pd1	Treg	36.4075	38	M
adult33	28	pd1	Treg	61.1959	49	F
adult34	28	pd1	Treg	47.6613	60	F
adult11	28	pd1	Treg	56.2001	54	Female
adult11	28	pd1	Treg	56.2001	54	Female
adult29	28	pd1	Treg	56.2001	54	F
adult29	28	pd1	Treg	56.2001	54	F
adult31	28	pd1	Tfreg	31.6667	38	M
adult33	28	pd1	Tfreg	56.25	49	F
adult34	28	pd1	Tfreg	34.4418	60	F
adult11	28	pd1	Tfreg	59.3407	54	Female
adult11	28	pd1	Tfreg	59.3407	54	Female
adult29	28	pd1	Tfreg	59.3407	54	F
adult29	28	pd1	Tfreg	59.3407	54	F
adult31	28	pd1	Th1	28.8302	38	M
adult33	28	pd1	Th1	72.3218	49	F
adult34	28	pd1	Th1	44.7799	60	F
adult11	28	pd1	Th1	73.4286	54	Female
adult11	28	pd1	Th1	73.4286	54	Female
adult29	28	pd1	Th1	73.4286	54	F
adult29	28	pd1	Th1	73.4286	54	F
adult31	28	pd1	Th2	23.4682	38	M
adult33	28	pd1	Th2	59.8516	49	F
adult34	28	pd1	Th2	30.5378	60	F
adult11	28	pd1	Th2	65.0166	54	Female
adult11	28	pd1	Th2	65.0166	54	Female
adult29	28	pd1	Th2	65.0166	54	F
adult29	28	pd1	Th2	65.0166	54	F
adult31	28	pd1	Th17	31.662	38	M
adult33	28	pd1	Th17	60.1932	49	F
adult34	28	pd1	Th17	30.2523	60	F
adult11	28	pd1	Th17	48.3462	54	Female
adult11	28	pd1	Th17	48.3462	54	Female
adult29	28	pd1	Th17	48.3462	54	F
adult29	28	pd1	Th17	48.3462	54	F
adult31	28	cd38	naive	93.1135	38	M
adult33	28	cd38	naive	95.9784	49	F
adult34	28	cd38	naive	94.3362	60	F
adult11	28	cd38	naive	95.5491	54	Female
adult11	28	cd38	naive	95.5491	54	Female
adult29	28	cd38	naive	95.5491	54	F
adult29	28	cd38	naive	95.5491	54	F
adult31	28	cd38	Tr1	66.6667	38	M
adult33	28	cd38	Tr1	90	49	F
adult34	28	cd38	Tr1	66.6667	60	F
adult11	28	cd38	Tr1	54.5455	54	Female
adult11	28	cd38	Tr1	54.5455	54	Female
adult29	28	cd38	Tr1	54.5455	54	F
adult29	28	cd38	Tr1	54.5455	54	F
adult31	28	cd38	Tfh	32.9393	38	M
adult33	28	cd38	Tfh	66.073	49	F
adult34	28	cd38	Tfh	43.6583	60	F
adult11	28	cd38	Tfh	41.7959	54	Female
adult11	28	cd38	Tfh	41.7959	54	Female
adult29	28	cd38	Tfh	41.7959	54	F
adult29	28	cd38	Tfh	41.7959	54	F
adult31	28	cd38	Treg	22.7185	38	M
adult33	28	cd38	Treg	51.9084	49	F
adult34	28	cd38	Treg	21.6398	60	F
adult11	28	cd38	Treg	29.1644	54	Female
adult11	28	cd38	Treg	29.1644	54	Female
adult29	28	cd38	Treg	29.1644	54	F
adult29	28	cd38	Treg	29.1644	54	F
adult31	28	cd38	Tfreg	41.6667	38	M
adult33	28	cd38	Tfreg	60.9375	49	F
adult34	28	cd38	Tfreg	37.5297	60	F
adult11	28	cd38	Tfreg	40.7967	54	Female
adult11	28	cd38	Tfreg	40.7967	54	Female
adult29	28	cd38	Tfreg	40.7967	54	F
adult29	28	cd38	Tfreg	40.7967	54	F
adult31	28	cd38	Th1	13.6604	38	M
adult33	28	cd38	Th1	43.954	49	F
adult34	28	cd38	Th1	33.6917	60	F
adult11	28	cd38	Th1	31.4654	54	Female
adult11	28	cd38	Th1	31.4654	54	Female
adult29	28	cd38	Th1	31.4654	54	F
adult29	28	cd38	Th1	31.4654	54	F
adult31	28	cd38	Th2	32.2086	38	M
adult33	28	cd38	Th2	57.1586	49	F
adult34	28	cd38	Th2	32.1981	60	F
adult11	28	cd38	Th2	42.9856	54	Female
adult11	28	cd38	Th2	42.9856	54	Female
adult29	28	cd38	Th2	42.9856	54	F
adult29	28	cd38	Th2	42.9856	54	F
adult31	28	cd38	Th17	8.47544	38	M
adult33	28	cd38	Th17	12.3538	49	F
adult34	28	cd38	Th17	10.8993	60	F
adult11	28	cd38	Th17	11.0974	54	Female
adult11	28	cd38	Th17	11.0974	54	Female
adult29	28	cd38	Th17	11.0974	54	F
adult29	28	cd38	Th17	11.0974	54	F
adult31	28	cd120b	naive	2.59156	38	M
adult33	28	cd120b	naive	2.29155	49	F
adult34	28	cd120b	naive	1.94877	60	F
adult11	28	cd120b	naive	4.45086	54	Female
adult11	28	cd120b	naive	4.45086	54	Female
adult29	28	cd120b	naive	4.45086	54	F
adult29	28	cd120b	naive	4.45086	54	F
adult31	28	cd120b	Tr1	41.6667	38	M
adult33	28	cd120b	Tr1	60	49	F
adult34	28	cd120b	Tr1	60	60	F
adult11	28	cd120b	Tr1	45.4545	54	Female
adult11	28	cd120b	Tr1	45.4545	54	Female
adult29	28	cd120b	Tr1	45.4545	54	F
adult29	28	cd120b	Tr1	45.4545	54	F
adult31	28	cd120b	Tfh	28.6682	38	M
adult33	28	cd120b	Tfh	25.8014	49	F
adult34	28	cd120b	Tfh	15.8145	60	F
adult11	28	cd120b	Tfh	41.1618	54	Female
adult11	28	cd120b	Tfh	41.1618	54	Female
adult29	28	cd120b	Tfh	41.1618	54	F
adult29	28	cd120b	Tfh	41.1618	54	F
adult31	28	cd120b	Treg	72.7185	38	M
adult33	28	cd120b	Treg	38.9313	49	F
adult34	28	cd120b	Treg	45.672	60	F
adult11	28	cd120b	Treg	76.8494	54	Female
adult11	28	cd120b	Treg	76.8494	54	Female
adult29	28	cd120b	Treg	76.8494	54	F
adult29	28	cd120b	Treg	76.8494	54	F
adult31	28	cd120b	Tfreg	46.6667	38	M
adult33	28	cd120b	Tfreg	37.5	49	F
adult34	28	cd120b	Tfreg	26.6033	60	F
adult11	28	cd120b	Tfreg	63.7363	54	Female
adult11	28	cd120b	Tfreg	63.7363	54	Female
adult29	28	cd120b	Tfreg	63.7363	54	F
adult29	28	cd120b	Tfreg	63.7363	54	F
adult31	28	cd120b	Th1	37.2938	38	M
adult33	28	cd120b	Th1	43.1494	49	F
adult34	28	cd120b	Th1	28.8912	60	F
adult11	28	cd120b	Th1	63.0968	54	Female
adult11	28	cd120b	Th1	63.0968	54	Female
adult29	28	cd120b	Th1	63.0968	54	F
adult29	28	cd120b	Th1	63.0968	54	F
adult31	28	cd120b	Th2	36.0523	38	M
adult33	28	cd120b	Th2	41.2613	49	F
adult34	28	cd120b	Th2	20.1078	60	F
adult11	28	cd120b	Th2	58.1909	54	Female
adult11	28	cd120b	Th2	58.1909	54	Female
adult29	28	cd120b	Th2	58.1909	54	F
adult29	28	cd120b	Th2	58.1909	54	F
adult31	28	cd120b	Th17	37.4905	38	M
adult33	28	cd120b	Th17	15.2517	49	F
adult34	28	cd120b	Th17	21.3364	60	F
adult11	28	cd120b	Th17	39.3199	54	Female
adult11	28	cd120b	Th17	39.3199	54	Female
adult29	28	cd120b	Th17	39.3199	54	F
adult29	28	cd120b	Th17	39.3199	54	F
adult31	28	icos	naive	0.267672	38	M
adult33	28	icos	naive	0.260919	49	F
adult34	28	icos	naive	0.293293	60	F
adult11	28	icos	naive	0.302756	54	Female
adult11	28	icos	naive	0.302756	54	Female
adult29	28	icos	naive	0.302756	54	F
adult29	28	icos	naive	0.302756	54	F
adult31	28	icos	Tr1	16.6667	38	M
adult33	28	icos	Tr1	40	49	F
adult34	28	icos	Tr1	26.6667	60	F
adult11	28	icos	Tr1	18.1818	54	Female
adult11	28	icos	Tr1	18.1818	54	Female
adult29	28	icos	Tr1	18.1818	54	F
adult29	28	icos	Tr1	18.1818	54	F
adult31	28	icos	Tfh	1.5918	38	M
adult33	28	icos	Tfh	3.94034	49	F
adult34	28	icos	Tfh	1.09988	60	F
adult11	28	icos	Tfh	2.0496	54	Female
adult11	28	icos	Tfh	2.0496	54	Female
adult29	28	icos	Tfh	2.0496	54	F
adult29	28	icos	Tfh	2.0496	54	F
adult31	28	icos	Treg	3.69537	38	M
adult33	28	icos	Treg	11.8321	49	F
adult34	28	icos	Treg	1.58602	60	F
adult11	28	icos	Treg	5.3752	54	Female
adult11	28	icos	Treg	5.3752	54	Female
adult29	28	icos	Treg	5.3752	54	F
adult29	28	icos	Treg	5.3752	54	F
adult31	28	icos	Tfreg	2.22222	38	M
adult33	28	icos	Tfreg	2.34375	49	F
adult34	28	icos	Tfreg	0	60	F
adult11	28	icos	Tfreg	1.51099	54	Female
adult11	28	icos	Tfreg	1.51099	54	Female
adult29	28	icos	Tfreg	1.51099	54	F
adult29	28	icos	Tfreg	1.51099	54	F
adult31	28	icos	Th1	1.14286	38	M
adult33	28	icos	Th1	3.4023	49	F
adult34	28	icos	Th1	1.92902	60	F
adult11	28	icos	Th1	1.09677	54	Female
adult11	28	icos	Th1	1.09677	54	Female
adult29	28	icos	Th1	1.09677	54	F
adult29	28	icos	Th1	1.09677	54	F
adult31	28	icos	Th2	1.09096	38	M
adult33	28	icos	Th2	1.73124	49	F
adult34	28	icos	Th2	0.752093	60	F
adult11	28	icos	Th2	0.754717	54	Female
adult11	28	icos	Th2	0.754717	54	Female
adult29	28	icos	Th2	0.754717	54	F
adult29	28	icos	Th2	0.754717	54	F
adult31	28	icos	Th17	0.43268	38	M
adult33	28	icos	Th17	1.22013	49	F
adult34	28	icos	Th17	0.28885	60	F
adult11	28	icos	Th17	0.834621	54	Female
adult11	28	icos	Th17	0.834621	54	Female
adult29	28	icos	Th17	0.834621	54	F
adult29	28	icos	Th17	0.834621	54	F
adult31	28	tim3	naive	0.17642	38	M
adult33	28	tim3	naive	0.192853	49	F
adult34	28	tim3	naive	0.156423	60	F
adult11	28	tim3	naive	0.198357	54	Female
adult11	28	tim3	naive	0.198357	54	Female
adult29	28	tim3	naive	0.198357	54	F
adult29	28	tim3	naive	0.198357	54	F
adult31	28	tim3	Tr1	8.33333	38	M
adult33	28	tim3	Tr1	10	49	F
adult34	28	tim3	Tr1	6.66667	60	F
adult11	28	tim3	Tr1	0	54	Female
adult11	28	tim3	Tr1	0	54	Female
adult29	28	tim3	Tr1	0	54	F
adult29	28	tim3	Tr1	0	54	F
adult31	28	tim3	Tfh	0.0315209	38	M
adult33	28	tim3	Tfh	0.0222618	49	F
adult34	28	tim3	Tfh	0.059453	60	F
adult11	28	tim3	Tfh	0.124561	54	Female
adult11	28	tim3	Tfh	0.124561	54	Female
adult29	28	tim3	Tfh	0.124561	54	F
adult29	28	tim3	Tfh	0.124561	54	F
adult31	28	tim3	Treg	0.0642674	38	M
adult33	28	tim3	Treg	0.254453	49	F
adult34	28	tim3	Treg	0.16129	60	F
adult11	28	tim3	Treg	0.425758	54	Female
adult11	28	tim3	Treg	0.425758	54	Female
adult29	28	tim3	Treg	0.425758	54	F
adult29	28	tim3	Treg	0.425758	54	F
adult31	28	tim3	Tfreg	0	38	M
adult33	28	tim3	Tfreg	0	49	F
adult34	28	tim3	Tfreg	0	60	F
adult11	28	tim3	Tfreg	0.137363	54	Female
adult11	28	tim3	Tfreg	0.137363	54	Female
adult29	28	tim3	Tfreg	0.137363	54	F
adult29	28	tim3	Tfreg	0.137363	54	F
adult31	28	tim3	Th1	0.528302	38	M
adult33	28	tim3	Th1	4.5977	49	F
adult34	28	tim3	Th1	0.618466	60	F
adult11	28	tim3	Th1	3.93548	54	Female
adult11	28	tim3	Th1	3.93548	54	Female
adult29	28	tim3	Th1	3.93548	54	F
adult29	28	tim3	Th1	3.93548	54	F
adult31	28	tim3	Th2	1.12901	38	M
adult33	28	tim3	Th2	7.52954	49	F
adult34	28	tim3	Th2	0.31219	60	F
adult11	28	tim3	Th2	2.46393	54	Female
adult11	28	tim3	Th2	2.46393	54	Female
adult29	28	tim3	Th2	2.46393	54	F
adult29	28	tim3	Th2	2.46393	54	F
adult31	28	tim3	Th17	0.203614	38	M
adult33	28	tim3	Th17	0.915099	49	F
adult34	28	tim3	Th17	0.404391	60	F
adult11	28	tim3	Th17	0.370943	54	Female
adult11	28	tim3	Th17	0.370943	54	Female
adult29	28	tim3	Th17	0.370943	54	F
adult29	28	tim3	Th17	0.370943	54	F
adult35	28	ctla4	naive	0.017188	22	M
adult35	28	ctla4	Tr1	16.6667	22	M
adult35	28	ctla4	Tfh	0.606601	22	M
adult35	28	ctla4	Treg	7.32279	22	M
adult35	28	ctla4	Tfreg	4.25532	22	M
adult35	28	ctla4	Th1	0.606695	22	M
adult35	28	ctla4	Th2	0.2541	22	M
adult35	28	ctla4	Th17	0.438982	22	M
adult35	28	pd1	naive	2.48797	22	M
adult35	28	pd1	Tr1	58.3333	22	M
adult35	28	pd1	Tfh	49.884	22	M
adult35	28	pd1	Treg	47.5103	22	M
adult35	28	pd1	Tfreg	42.5532	22	M
adult35	28	pd1	Th1	50.8368	22	M
adult35	28	pd1	Th2	34.9503	22	M
adult35	28	pd1	Th17	37.2842	22	M
adult35	28	cd38	naive	96.7429	22	M
adult35	28	cd38	Tr1	50	22	M
adult35	28	cd38	Tfh	58.0731	22	M
adult35	28	cd38	Treg	28.9397	22	M
adult35	28	cd38	Tfreg	45.7447	22	M
adult35	28	cd38	Th1	31.4854	22	M
adult35	28	cd38	Th2	37.9995	22	M
adult35	28	cd38	Th17	11.1794	22	M
adult35	28	cd120b	naive	0.528532	22	M
adult35	28	cd120b	Tr1	25	22	M
adult35	28	cd120b	Tfh	5.0669	22	M
adult35	28	cd120b	Treg	29.5255	22	M
adult35	28	cd120b	Tfreg	14.8936	22	M
adult35	28	cd120b	Th1	6.841	22	M
adult35	28	cd120b	Th2	9.28621	22	M
adult35	28	cd120b	Th17	6.37987	22	M
adult35	28	icos	naive	0.124613	22	M
adult35	28	icos	Tr1	8.33333	22	M
adult35	28	icos	Tfh	1.24888	22	M
adult35	28	icos	Treg	2.05038	22	M
adult35	28	icos	Tfreg	2.12766	22	M
adult35	28	icos	Th1	1.23431	22	M
adult35	28	icos	Th2	0.831601	22	M
adult35	28	icos	Th17	0.175593	22	M
adult35	28	tim3	naive	0.0601581	22	M
adult35	28	tim3	Tr1	8.33333	22	M
adult35	28	tim3	Tfh	0.0535236	22	M
adult35	28	tim3	Treg	0.0585823	22	M
adult35	28	tim3	Tfreg	0	22	M
adult35	28	tim3	Th1	0.313808	22	M
adult35	28	tim3	Th2	0.1848	22	M
adult35	28	tim3	Th17	0.175593	22	M
adult36	28	ctla4	naive	0.0145476	59	M
adult36	28	ctla4	Tr1	27.2727	59	M
adult36	28	ctla4	Tfh	0.267325	59	M
adult36	28	ctla4	Treg	10.545	59	M
adult36	28	ctla4	Tfreg	4.12844	59	M
adult36	28	ctla4	Th1	0.881157	59	M
adult36	28	ctla4	Th2	0.209604	59	M
adult36	28	ctla4	Th17	0.563028	59	M
adult36	28	pd1	naive	1.75298	59	M
adult36	28	pd1	Tr1	68.1818	59	M
adult36	28	pd1	Tfh	54.6371	59	M
adult36	28	pd1	Treg	49.5261	59	M
adult36	28	pd1	Tfreg	43.578	59	M
adult36	28	pd1	Th1	59.1731	59	M
adult36	28	pd1	Th2	27.9535	59	M
adult36	28	pd1	Th17	49.7341	59	M
adult36	28	cd38	naive	97.6942	59	M
adult36	28	cd38	Tr1	77.2727	59	M
adult36	28	cd38	Tfh	49.599	59	M
adult36	28	cd38	Treg	22.8673	59	M
adult36	28	cd38	Tfreg	50.4587	59	M
adult36	28	cd38	Th1	31.4731	59	M
adult36	28	cd38	Th2	43.9405	59	M
adult36	28	cd38	Th17	9.91555	59	M
adult36	28	cd120b	naive	1.30201	59	M
adult36	28	cd120b	Tr1	45.4545	59	M
adult36	28	cd120b	Tfh	14.1065	59	M
adult36	28	cd120b	Treg	71.7417	59	M
adult36	28	cd120b	Tfreg	33.945	59	M
adult36	28	cd120b	Th1	25.1017	59	M
adult36	28	cd120b	Th2	22.4085	59	M
adult36	28	cd120b	Th17	30.7163	59	M
adult36	28	icos	naive	0.109107	59	M
adult36	28	icos	Tr1	31.8182	59	M
adult36	28	icos	Tfh	0.59634	59	M
adult36	28	icos	Treg	2.1327	59	M
adult36	28	icos	Tfreg	0.458716	59	M
adult36	28	icos	Th1	2.86941	59	M
adult36	28	icos	Th2	0.876524	59	M
adult36	28	icos	Th17	0.187676	59	M
adult36	28	tim3	naive	0.181845	59	M
adult36	28	tim3	Tr1	4.54545	59	M
adult36	28	tim3	Tfh	0.0205634	59	M
adult36	28	tim3	Treg	0.177725	59	M
adult36	28	tim3	Tfreg	0	59	M
adult36	28	tim3	Th1	0.519657	59	M
adult36	28	tim3	Th2	0.304878	59	M
adult36	28	tim3	Th17	0.187676	59	M
