# Supplementary material for: Single cell transcriptomics shows that malaria promotes unique regulatory responses across multiple immune cell subsets
Source: Nat Commun. 2023 Nov 15;14:7387. doi: 10.1038/s41467-023-43181-7 (PMC10651914; doi:10.1038/s41467-023-43181-7)
Supplement: Supplementary file 17 — Source Data [file 41467_2023_43181_MOESM17_ESM.zip › SourceData_Figure_6E_S8C_S8D_S9C_S9D_S10C_S10D_S20D_S20F.xlsx]

## Sheet: Sheet1
ID	AGE	SEX	Parasitemia	Day	subset	marker	Frequency
adult10	36	F	17263	0	PB	Total	17.816
adult10	36	F	17263	0	PB	CD98	98.6524
adult10	36	F		28	PB	Total	1.96162
adult10	36	F		28	PB	CD98	83.9921
adult10	36	F	17263	0	UNSWITCHED	Total	28.7275
adult10	36	F	17263	0	UNSWITCHED	CD98	1.03746
adult10	36	F		28	UNSWITCHED	Total	55.8946
adult10	36	F		28	UNSWITCHED	CD98	0.402275
adult10	36	F	17263	0	MEMORY	Total	29.8038
adult10	36	F	17263	0	MEMORY	CD98	2.19444
adult10	36	F		28	MEMORY	Total	31.4247
adult10	36	F		28	MEMORY	CD98	1.04861
adult10	36	F	17263	0	ACTIVATED	Total	14.4714
adult10	36	F	17263	0	ACTIVATED	CD98	70.6522
adult10	36	F		28	ACTIVATED	Total	5.91975
adult10	36	F		28	ACTIVATED	CD98	12.1153
adult10	36	F	17263	0	ATYPICAL	Total	7.46751
adult10	36	F	17263	0	ATYPICAL	CD98	26.4967
adult10	36	F		28	ATYPICAL	Total	3.55108
adult10	36	F		28	ATYPICAL	CD98	2.07424
adult11	54	F		28	PB	Total	0.687641
adult11	54	F		28	PB	CD98	78.7671
adult11	54	F		28	UNSWITCHED	Total	73.3563
adult11	54	F		28	UNSWITCHED	CD98	0.211878
adult11	54	F		28	MEMORY	Total	20.4691
adult11	54	F		28	MEMORY	CD98	0.276116
adult11	54	F		28	ACTIVATED	Total	1.46006
adult11	54	F		28	ACTIVATED	CD98	8.06452
adult11	54	F		28	ATYPICAL	Total	0.880746
adult11	54	F		28	ATYPICAL	CD98	2.13904
adult12	39	M		28	PB	Total	0.347213
adult12	39	M		28	PB	CD98	91.0448
adult12	39	M		28	UNSWITCHED	Total	51.771
adult12	39	M		28	UNSWITCHED	CD98	0.275275
adult12	39	M		28	MEMORY	Total	7.18783
adult12	39	M		28	MEMORY	CD98	0.432588
adult12	39	M		28	ACTIVATED	Total	1.90708
adult12	39	M		28	ACTIVATED	CD98	12.5
adult12	39	M		28	ATYPICAL	Total	37.7115
adult12	39	M		28	ATYPICAL	CD98	0.158032
adult13	46	F		28	PB	Total	0.385356
adult13	46	F		28	PB	CD98	80
adult13	46	F		28	UNSWITCHED	Total	63.9017
adult13	46	F		28	UNSWITCHED	CD98	0.407056
adult13	46	F		28	MEMORY	Total	22.9576
adult13	46	F		28	MEMORY	CD98	0.839278
adult13	46	F		28	ACTIVATED	Total	3.42967
adult13	46	F		28	ACTIVATED	CD98	16.0112
adult13	46	F		28	ATYPICAL	Total	5.97303
adult13	46	F		28	ATYPICAL	CD98	1.45161
adult25	16	M		28	PB	Total	0.683491
adult25	16	M		28	PB	CD98	84.0659
adult25	16	M		28	UNSWITCHED	Total	73.6405
adult25	16	M		28	UNSWITCHED	CD98	0.50997
adult25	16	M		28	MEMORY	Total	20.1067
adult25	16	M		28	MEMORY	CD98	1.13934
adult25	16	M		28	ACTIVATED	Total	2.00165
adult25	16	M		28	ACTIVATED	CD98	20.8255
adult25	16	M		28	ATYPICAL	Total	0.950128
adult25	16	M		28	ATYPICAL	CD98	5.92885
adult26	21	F		28	PB	Total	0.209484
adult26	21	F		28	PB	CD98	69.697
adult26	21	F		28	UNSWITCHED	Total	69.9867
adult26	21	F		28	UNSWITCHED	CD98	0.272109
adult26	21	F		28	MEMORY	Total	20.8468
adult26	21	F		28	MEMORY	CD98	0.395859
adult26	21	F		28	ACTIVATED	Total	1.30769
adult26	21	F		28	ACTIVATED	CD98	7.76699
adult26	21	F		28	ATYPICAL	Total	1.92344
adult26	21	F		28	ATYPICAL	CD98	1.32013
adult29	54	F		28	PB	Total	0.687641
adult29	54	F		28	PB	CD98	78.7671
adult29	54	F		28	UNSWITCHED	Total	73.3563
adult29	54	F		28	UNSWITCHED	CD98	0.211878
adult29	54	F		28	MEMORY	Total	20.4691
adult29	54	F		28	MEMORY	CD98	0.276116
adult29	54	F		28	ACTIVATED	Total	1.46006
adult29	54	F		28	ACTIVATED	CD98	8.06452
adult29	54	F		28	ATYPICAL	Total	0.880746
adult29	54	F		28	ATYPICAL	CD98	2.13904
adult3	24	M		28	PB	Total	0.965701
adult3	24	M		28	PB	CD98	75.8621
adult3	24	M		28	UNSWITCHED	Total	63.1036
adult3	24	M		28	UNSWITCHED	CD98	0.211082
adult3	24	M		28	MEMORY	Total	23.9094
adult3	24	M		28	MEMORY	CD98	1.39276
adult3	24	M		28	ACTIVATED	Total	3.2301
adult3	24	M		28	ACTIVATED	CD98	10.3093
adult3	24	M		28	ATYPICAL	Total	4.0626
adult3	24	M		28	ATYPICAL	CD98	0.819672
adult30	33	M	633	0	PB	Total	1.25
adult30	33	M	633	0	PB	CD98	100
adult30	33	M		28	PB	Total	0.568182
adult30	33	M		28	PB	CD98	87.6543
adult30	33	M	633	0	UNSWITCHED	Total	72.9167
adult30	33	M	633	0	UNSWITCHED	CD98	0
adult30	33	M		28	UNSWITCHED	Total	52.1465
adult30	33	M		28	UNSWITCHED	CD98	0.363196
adult30	33	M	633	0	MEMORY	Total	17.9167
adult30	33	M	633	0	MEMORY	CD98	0
adult30	33	M		28	MEMORY	Total	37.023
adult30	33	M		28	MEMORY	CD98	0.359985
adult30	33	M	633	0	ACTIVATED	Total	0.833333
adult30	33	M	633	0	ACTIVATED	CD98	0
adult30	33	M		28	ACTIVATED	Total	4.08951
adult30	33	M		28	ACTIVATED	CD98	4.97427
adult30	33	M	633	0	ATYPICAL	Total	0.833333
adult30	33	M	633	0	ATYPICAL	CD98	0
adult30	33	M		28	ATYPICAL	Total	2.58137
adult30	33	M		28	ATYPICAL	CD98	0.543478
adult31	38	M	295	0	PB	Total	0.798424
adult31	38	M	295	0	PB	CD98	93.5065
adult31	38	M		28	PB	Total	0.951969
adult31	38	M		28	PB	CD98	89.2045
adult31	38	M	295	0	UNSWITCHED	Total	69.411
adult31	38	M	295	0	UNSWITCHED	CD98	0.194204
adult31	38	M		28	UNSWITCHED	Total	73.3827
adult31	38	M		28	UNSWITCHED	CD98	0.257979
adult31	38	M	295	0	MEMORY	Total	19.2866
adult31	38	M	295	0	MEMORY	CD98	1.29032
adult31	38	M		28	MEMORY	Total	16.4161
adult31	38	M		28	MEMORY	CD98	1.4168
adult31	38	M	295	0	ACTIVATED	Total	1.36873
adult31	38	M	295	0	ACTIVATED	CD98	25
adult31	38	M		28	ACTIVATED	Total	2.04457
adult31	38	M		28	ACTIVATED	CD98	17.1958
adult31	38	M	295	0	ATYPICAL	Total	2.09457
adult31	38	M	295	0	ATYPICAL	CD98	11.8812
adult31	38	M		28	ATYPICAL	Total	1.32518
adult31	38	M		28	ATYPICAL	CD98	15.102
adult32	18	M	18676	0	PB	Total	10.2945
adult32	18	M	18676	0	PB	CD98	98.1627
adult32	18	M		28	PB	Total	1.60374
adult32	18	M		28	PB	CD98	80.0971
adult32	18	M	18676	0	UNSWITCHED	Total	59.5785
adult32	18	M	18676	0	UNSWITCHED	CD98	0.272109
adult32	18	M		28	UNSWITCHED	Total	69.4044
adult32	18	M		28	UNSWITCHED	CD98	0.314077
adult32	18	M	18676	0	MEMORY	Total	20.3999
adult32	18	M	18676	0	MEMORY	CD98	1.3245
adult32	18	M		28	MEMORY	Total	22.0008
adult32	18	M		28	MEMORY	CD98	1.02619
adult32	18	M	18676	0	ACTIVATED	Total	2.62091
adult32	18	M	18676	0	ACTIVATED	CD98	27.8351
adult32	18	M		28	ACTIVATED	Total	1.39354
adult32	18	M		28	ACTIVATED	CD98	22.3464
adult32	18	M	18676	0	ATYPICAL	Total	3.29641
adult32	18	M	18676	0	ATYPICAL	CD98	25.4098
adult32	18	M		28	ATYPICAL	Total	2.24212
adult32	18	M		28	ATYPICAL	CD98	1.73611
adult33	49	F	1988	0	PB	Total	2.09624
adult33	49	F	1988	0	PB	CD98	97.0443
adult33	49	F		28	PB	Total	0.441102
adult33	49	F		28	PB	CD98	87.1795
adult33	49	F	1988	0	UNSWITCHED	Total	69.4238
adult33	49	F	1988	0	UNSWITCHED	CD98	0.401606
adult33	49	F		28	UNSWITCHED	Total	81.3719
adult33	49	F		28	UNSWITCHED	CD98	0.111196
adult33	49	F	1988	0	MEMORY	Total	19.4754
adult33	49	F	1988	0	MEMORY	CD98	0.901379
adult33	49	F		28	MEMORY	Total	11.7966
adult33	49	F		28	MEMORY	CD98	0.527325
adult33	49	F	1988	0	ACTIVATED	Total	3.30442
adult33	49	F	1988	0	ACTIVATED	CD98	12.5
adult33	49	F		28	ACTIVATED	Total	2.57309
adult33	49	F		28	ACTIVATED	CD98	1.75824
adult33	49	F	1988	0	ATYPICAL	Total	4.00661
adult33	49	F	1988	0	ATYPICAL	CD98	7.21649
adult33	49	F		28	ATYPICAL	Total	2.33558
adult33	49	F		28	ATYPICAL	CD98	0.968523
adult34	60	F	7816	0	PB	Total	20.1807
adult34	60	F	7816	0	PB	CD98	98.5075
adult34	60	F		28	PB	Total	0.506588
adult34	60	F		28	PB	CD98	89.3258
adult34	60	F	7816	0	UNSWITCHED	Total	54.5181
adult34	60	F	7816	0	UNSWITCHED	CD98	0.552486
adult34	60	F		28	UNSWITCHED	Total	74.7645
adult34	60	F		28	UNSWITCHED	CD98	0.285497
adult34	60	F	7816	0	MEMORY	Total	9.63855
adult34	60	F	7816	0	MEMORY	CD98	0
adult34	60	F		28	MEMORY	Total	18.0095
adult34	60	F		28	MEMORY	CD98	0.916561
adult34	60	F	7816	0	ACTIVATED	Total	3.01205
adult34	60	F	7816	0	ACTIVATED	CD98	100
adult34	60	F		28	ACTIVATED	Total	1.20955
adult34	60	F		28	ACTIVATED	CD98	9.64706
adult34	60	F	7816	0	ATYPICAL	Total	6.62651
adult34	60	F	7816	0	ATYPICAL	CD98	59.0909
adult34	60	F		28	ATYPICAL	Total	1.33193
adult34	60	F		28	ATYPICAL	CD98	2.35043
adult35	22	M	13633	0	PB	Total	6.27306
adult35	22	M	13633	0	PB	CD98	94.1176
adult35	22	M		28	PB	Total	0.698396
adult35	22	M		28	PB	CD98	77.7778
adult35	22	M	13633	0	UNSWITCHED	Total	34.6863
adult35	22	M	13633	0	UNSWITCHED	CD98	2.12766
adult35	22	M		28	UNSWITCHED	Total	71.2364
adult35	22	M		28	UNSWITCHED	CD98	0.508351
adult35	22	M	13633	0	MEMORY	Total	26.1993
adult35	22	M	13633	0	MEMORY	CD98	1.40845
adult35	22	M		28	MEMORY	Total	18.5204
adult35	22	M		28	MEMORY	CD98	0.558659
adult35	22	M	13633	0	ACTIVATED	Total	8.11808
adult35	22	M	13633	0	ACTIVATED	CD98	36.3636
adult35	22	M		28	ACTIVATED	Total	2.71599
adult35	22	M		28	ACTIVATED	CD98	19.0476
adult35	22	M	13633	0	ATYPICAL	Total	21.4022
adult35	22	M	13633	0	ATYPICAL	CD98	12.069
adult35	22	M		28	ATYPICAL	Total	3.59545
adult35	22	M		28	ATYPICAL	CD98	1.43885
adult36	59	M		28	PB	Total	0.275263
adult36	59	M		28	PB	CD98	86.8421
adult36	59	M		28	UNSWITCHED	Total	82.4846
adult36	59	M		28	UNSWITCHED	CD98	0.175639
adult36	59	M		28	MEMORY	Total	13.7776
adult36	59	M		28	MEMORY	CD98	0.262881
adult36	59	M		28	ACTIVATED	Total	1.30388
adult36	59	M		28	ACTIVATED	CD98	5
adult36	59	M		28	ATYPICAL	Total	0.890982
adult36	59	M		28	ATYPICAL	CD98	3.25203
adult4	45	M	81062	0	PB	Total	14.0963
adult4	45	M	81062	0	PB	CD98	99.7525
adult4	45	M	81062	0	UNSWITCHED	Total	49.7906
adult4	45	M	81062	0	UNSWITCHED	CD98	1.33146
adult4	45	M	81062	0	MEMORY	Total	18.1438
adult4	45	M	81062	0	MEMORY	CD98	1.15385
adult4	45	M	81062	0	ACTIVATED	Total	12.6657
adult4	45	M	81062	0	ACTIVATED	CD98	74.3802
adult4	45	M	81062	0	ATYPICAL	Total	3.87299
adult4	45	M	81062	0	ATYPICAL	CD98	29.7297
adult5	37	F	32267	0	PB	Total	28.2701
adult5	37	F	32267	0	PB	CD98	99.9119
adult5	37	F	32267	0	UNSWITCHED	Total	40.8396
adult5	37	F	32267	0	UNSWITCHED	CD98	1.79969
adult5	37	F	32267	0	MEMORY	Total	14.7538
adult5	37	F	32267	0	MEMORY	CD98	1.46355
adult5	37	F	32267	0	ACTIVATED	Total	12.1543
adult5	37	F	32267	0	ACTIVATED	CD98	84.2159
adult5	37	F	32267	0	ATYPICAL	Total	2.89843
adult5	37	F	32267	0	ATYPICAL	CD98	46.9914
adult6	39	M	1508	0	PB	Total	9.53963
adult6	39	M	1508	0	PB	CD98	98.7562
adult6	39	M	1508	0	UNSWITCHED	Total	54.1054
adult6	39	M	1508	0	UNSWITCHED	CD98	0.482456
adult6	39	M	1508	0	MEMORY	Total	13.9298
adult6	39	M	1508	0	MEMORY	CD98	1.70358
adult6	39	M	1508	0	ACTIVATED	Total	8.61414
adult6	39	M	1508	0	ACTIVATED	CD98	72.1763
adult6	39	M	1508	0	ATYPICAL	Total	11.4618
adult6	39	M	1508	0	ATYPICAL	CD98	8.48861
adult7	49	M		28	PB	Total	0.261533
adult7	49	M		28	PB	CD98	86.8852
adult7	49	M		28	UNSWITCHED	Total	75.8103
adult7	49	M		28	UNSWITCHED	CD98	0.316706
adult7	49	M		28	MEMORY	Total	14.6373
adult7	49	M		28	MEMORY	CD98	0.615114
adult7	49	M		28	ACTIVATED	Total	4.27028
adult7	49	M		28	ACTIVATED	CD98	5.92369
adult7	49	M		28	ATYPICAL	Total	2.49957
adult7	49	M		28	ATYPICAL	CD98	3.25901
adult8	54	M		28	PB	Total	0.888977
adult8	54	M		28	PB	CD98	93.3333
adult8	54	M		28	UNSWITCHED	Total	65.9423
adult8	54	M		28	UNSWITCHED	CD98	0.449371
adult8	54	M		28	MEMORY	Total	16.5152
adult8	54	M		28	MEMORY	CD98	1.07656
adult8	54	M		28	ACTIVATED	Total	7.76373
adult8	54	M		28	ACTIVATED	CD98	8.14249
adult8	54	M		28	ATYPICAL	Total	6.2821
adult8	54	M		28	ATYPICAL	CD98	1.88679
adult9	54	F	27905	0	PB	Total	3.04981
adult9	54	F	27905	0	PB	CD98	98.9899
adult9	54	F		28	PB	Total	0.208372
adult9	54	F		28	PB	CD98	86.7647
adult9	54	F	27905	0	UNSWITCHED	Total	39.4412
adult9	54	F	27905	0	UNSWITCHED	CD98	0.570179
adult9	54	F		28	UNSWITCHED	Total	62.4625
adult9	54	F		28	UNSWITCHED	CD98	0.289443
adult9	54	F	27905	0	MEMORY	Total	36.4992
adult9	54	F	27905	0	MEMORY	CD98	0.388251
adult9	54	F		28	MEMORY	Total	24.4132
adult9	54	F		28	MEMORY	CD98	0.112966
adult9	54	F	27905	0	ACTIVATED	Total	7.76932
adult9	54	F	27905	0	ACTIVATED	CD98	21.6098
adult9	54	F		28	ACTIVATED	Total	6.66789
adult9	54	F		28	ACTIVATED	CD98	1.1489
adult9	54	F	27905	0	ATYPICAL	Total	8.91839
adult9	54	F	27905	0	ATYPICAL	CD98	3.8342
adult9	54	F		28	ATYPICAL	Total	3.88552
adult9	54	F		28	ATYPICAL	CD98	0.709779
