# Supplementary material for: Single cell transcriptomics shows that malaria promotes unique regulatory responses across multiple immune cell subsets
Source: Nat Commun. 2023 Nov 15;14:7387. doi: 10.1038/s41467-023-43181-7 (PMC10651914; doi:10.1038/s41467-023-43181-7)
Supplement: Supplementary file 17 — Source Data [file 41467_2023_43181_MOESM17_ESM.zip › SourceData_Figure_6H_S21B_S21C_S21D_S21E.xlsx]

## Sheet: Sheet1
ID	Day	Bcell	IL6.Bcell	IL10.Bcell	TNF.Bcell	Age	Sex	parasites_uL
adult37	0	1034	16	16	6	23	Female	37404
adult37	0	1025	1	87	0	36	Female	17263
adult10	0	1972	25	38	12	54	Female	10251
adult10	0	5602	14	207	10	40	Male	40895.4
adult11	0	6727	24	618	9	37	Male	3990
adult11	0	17720	159	780	381	30	Male	56921.9
adult14	0	4886	94	384	123	37	Male	1862
adult14	0	10044	44	344	24	43	Female	11290
adult15	0	3524	54	205	16	24	Male	8321
adult15	0	9572	219	325	94	38	Female	6254
adult16	0	7466	1098	3388	1023	28	Male	17208
adult16	0	10298	206	359	189	23	Male	23868
adult17	0	14760	1104	1981	437	54	Female	3317
adult18	0	8390	769	940	224	52	Male	7563
adult18	0	8030	609	846	212	30	Male	5600
adult19	28	368	6	7	1	23	Female
adult19	28	4149	4	122	10	36	Female
adult20	28	17892	21	164	38	54	Female
adult20	28	8165	18	165	30	40	Male
adult21	28	1774	3	11	1	37	Male
adult21	28	31385	203	527	330	30	Male
adult22	28	8584	22	106	33	39	Male
adult22	28	16639	192	725	273	37	Male
adult23	28	14308	16	275	49	43	Female
adult23	28	23113	126	268	140	24	Male
adult24	28	16678	228	371	160	38	Female
adult24	28	2611	80	236	109	28	Male
adult27	28	9713	219	491	111	23	Male
adult27	28	15816	458	747	382	54	Female
adult28	28	31016	956	1021	323	52	Male
adult28	28	14541	283	452	175	30	Male
