# Supplementary material for: Single cell transcriptomics shows that malaria promotes unique regulatory responses across multiple immune cell subsets
Source: Nat Commun. 2023 Nov 15;14:7387. doi: 10.1038/s41467-023-43181-7 (PMC10651914; doi:10.1038/s41467-023-43181-7)
Supplement: Supplementary file 17 — Source Data [file 41467_2023_43181_MOESM17_ESM.zip › SourceData_Figure_6J.xlsx]

## Sheet: Sheet1
ID	subset	percent
adult37	B cells	20.5882
adult37	T cells	76.4706
adult37	NK cells	2.94118
adult10	B cells	13.5458
adult10	T cells	84.0637
adult10	NK cells	2.39044
adult11	B cells	14.0969
adult11	T cells	66.9604
adult11	NK cells	18.9427
adult14	B cells	27.8656
adult14	T cells	63.834
adult14	NK cells	8.3004
adult15	B cells	56.8528
adult15	T cells	32.2335
adult15	NK cells	10.9137
adult16	B cells	53.9604
adult16	T cells	45.7921
adult16	NK cells	0.247525
adult18	B cells	21.1702
adult18	T cells	75.7447
adult18	NK cells	3.08511
adult19	B cells	38.4507
adult19	T cells	40.8451
adult19	NK cells	20.7042
adult20	B cells	19.2808
adult20	T cells	75.3634
adult20	NK cells	5.35578
adult21	B cells	45.5516
adult21	T cells	49.4662
adult21	NK cells	4.98221
adult22	B cells	84.2838
adult22	T cells	14.925
adult22	NK cells	0.791269
adult23	B cells	38.0734
adult23	T cells	57.7982
adult23	NK cells	4.12844
adult24	B cells	61.7544
adult24	T cells	37.3099
adult24	NK cells	0.935673
adult27	B cells	25
adult27	T cells	73.265
adult27	NK cells	1.73502
adult28	B cells	54.7112
adult28	T cells	44.3769
adult28	NK cells	0.911854
