# Supplementary material for: Single cell transcriptomics shows that malaria promotes unique regulatory responses across multiple immune cell subsets
Source: Nat Commun. 2023 Nov 15;14:7387. doi: 10.1038/s41467-023-43181-7 (PMC10651914; doi:10.1038/s41467-023-43181-7)
Supplement: Supplementary file 17 — Source Data [file 41467_2023_43181_MOESM17_ESM.zip › SourceData_Figure_S7D_S7E.xlsx]

## Sheet: SourceData_Figure_S7D_S7E
ID	Day	TNF (%CD56++)	CD11c+ (%CD56++)	TNF (% Adaptive)	CD11c+ (% Adaptive)
adult16	0	0	97.9021	0.355627	99.3232
adult18	0	0.438596	99.5614	0.143164	95.1145
adult21	0	0.20284	97.3631	0.543112	96.8261
adult22	0	0.280112	94.958	0.201563	91.677
adult23	0	0	97.2656	0.262755	97.5257
adult24	0	0	99.1189	0.0890716	97.0949
adult27	0	0.943396	100	0.636213	99.0084
adult28	0	0	95.5556	0.297535	94.7067
adult16	28	0	100	0.51396	97.8191
adult18	28	0	94.8889	0.116229	87.341
adult23	28	0.414079	99.793	0.626174	93.8384
adult22	28	0	100	0.124703	92.9483
adult27	28	0	98.1132	0.463423	94.952
adult28	28	0	98.4536	0.0871948	86.3602
adult24	28	0.374532	99.2509	0.659036	96.6701
adult21	28	0.363636	99.6364	0.134862	84.2212
