# Supplementary material for: Single cell transcriptomics shows that malaria promotes unique regulatory responses across multiple immune cell subsets
Source: Nat Commun. 2023 Nov 15;14:7387. doi: 10.1038/s41467-023-43181-7 (PMC10651914; doi:10.1038/s41467-023-43181-7)
Supplement: Supplementary file 17 — Source Data [file 41467_2023_43181_MOESM17_ESM.zip › SourceData_Figure_S7F.xlsx]

## Sheet: Sheet1
ID	AGE	SEX	parasitemia	Day	subset	marker	MFI
adult4	45	M	81062	0	CD56bright	CD57	8459
adult4	45	M	81062	0	CD56bright	GRANZYMEB	2362
adult4	45	M	81062	0	CD56bright	CD98	5762
adult4	45	M	81062	0	CD56bright	HLADR	3732
adult4	45	M	81062	0	CD56bright	LAG3	5702
adult4	45	M	81062	0	CD56bright	PERFORIN	5005
adult4	45	M	81062	0	CD56bright	TIM3	3889
adult5	37	F	32267	0	CD56bright	CD57	5772
adult5	37	F	32267	0	CD56bright	GRANZYMEB	3628
adult5	37	F	32267	0	CD56bright	CD98	8666
adult5	37	F	32267	0	CD56bright	HLADR	4305
adult5	37	F	32267	0	CD56bright	LAG3	6248
adult5	37	F	32267	0	CD56bright	PERFORIN	7201
adult5	37	F	32267	0	CD56bright	TIM3	3385
adult6	39	M	1508	0	CD56bright	CD57	2983
adult6	39	M	1508	0	CD56bright	GRANZYMEB	4054
adult6	39	M	1508	0	CD56bright	CD98	7394
adult6	39	M	1508	0	CD56bright	HLADR	5065
adult6	39	M	1508	0	CD56bright	LAG3	3794
adult6	39	M	1508	0	CD56bright	PERFORIN	4835
adult6	39	M	1508	0	CD56bright	TIM3	3795
adult7	49	M		28	CD56bright	CD57	7652
adult7	49	M		28	CD56bright	GRANZYMEB	1566
adult7	49	M		28	CD56bright	CD98	5380
adult7	49	M		28	CD56bright	HLADR	5204
adult7	49	M		28	CD56bright	LAG3
adult7	49	M		28	CD56bright	PERFORIN	3324
adult7	49	M		28	CD56bright	TIM3	2942
adult8	54	M		28	CD56bright	CD57	1467
adult8	54	M		28	CD56bright	GRANZYMEB	1679
adult8	54	M		28	CD56bright	CD98	3893
adult8	54	M		28	CD56bright	HLADR	4645
adult8	54	M		28	CD56bright	LAG3	2596
adult8	54	M		28	CD56bright	PERFORIN	2545
adult8	54	M		28	CD56bright	TIM3	2380
adult9	54	F	27905	0	CD56bright	CD57	1218
adult9	54	F	27905	0	CD56bright	GRANZYMEB	1925
adult9	54	F	27905	0	CD56bright	CD98	5400
adult9	54	F	27905	0	CD56bright	HLADR	3318
adult9	54	F	27905	0	CD56bright	LAG3	2504
adult9	54	F	27905	0	CD56bright	PERFORIN	3344
adult9	54	F	27905	0	CD56bright	TIM3	2582
adult9	54	F		28	CD56bright	CD57	70819
adult9	54	F		28	CD56bright	GRANZYMEB	1937
adult9	54	F		28	CD56bright	CD98	4711
adult9	54	F		28	CD56bright	HLADR	5931
adult9	54	F		28	CD56bright	LAG3	3323
adult9	54	F		28	CD56bright	PERFORIN	3303
adult9	54	F		28	CD56bright	TIM3	2987
adult10	36	F	17263	0	CD56bright	CD57	6397
adult10	36	F	17263	0	CD56bright	GRANZYMEB	4242
adult10	36	F	17263	0	CD56bright	CD98	9085
adult10	36	F	17263	0	CD56bright	HLADR	9208
adult10	36	F	17263	0	CD56bright	LAG3	4126
adult10	36	F	17263	0	CD56bright	PERFORIN	5383
adult10	36	F	17263	0	CD56bright	TIM3	3228
adult10	36	F		28	CD56bright	CD57	1155
adult10	36	F		28	CD56bright	GRANZYMEB	1650
adult10	36	F		28	CD56bright	CD98	6441
adult10	36	F		28	CD56bright	HLADR	14486
adult10	36	F		28	CD56bright	LAG3
adult10	36	F		28	CD56bright	PERFORIN	2699
adult10	36	F		28	CD56bright	TIM3	4116
adult12	39	M		28	CD56bright	CD57	6539
adult12	39	M		28	CD56bright	GRANZYMEB	1541
adult12	39	M		28	CD56bright	CD98	6010
adult12	39	M		28	CD56bright	HLADR	5350
adult12	39	M		28	CD56bright	LAG3	3563
adult12	39	M		28	CD56bright	PERFORIN	3327
adult12	39	M		28	CD56bright	TIM3	4153
adult13	46	F		28	CD56bright	CD57	13024
adult13	46	F		28	CD56bright	GRANZYMEB	1416
adult13	46	F		28	CD56bright	CD98	4286
adult13	46	F		28	CD56bright	HLADR	11377
adult13	46	F		28	CD56bright	LAG3
adult13	46	F		28	CD56bright	PERFORIN	3086
adult13	46	F		28	CD56bright	TIM3	3496
adult25	16	M		28	CD56bright	CD57	5970
adult25	16	M		28	CD56bright	GRANZYMEB	1427
adult25	16	M		28	CD56bright	CD98	5245
adult25	16	M		28	CD56bright	HLADR	11480
adult25	16	M		28	CD56bright	LAG3
adult25	16	M		28	CD56bright	PERFORIN	2461
adult25	16	M		28	CD56bright	TIM3	3689
adult26	21	F		28	CD56bright	CD57	2451
adult26	21	F		28	CD56bright	GRANZYMEB	1490
adult26	21	F		28	CD56bright	CD98	3907
adult26	21	F		28	CD56bright	HLADR	3404
adult26	21	F		28	CD56bright	LAG3
adult26	21	F		28	CD56bright	PERFORIN	2136
adult26	21	F		28	CD56bright	TIM3	2902
adult4	45	M	81062	0	CD16pCD56dim	CD57	85251
adult4	45	M	81062	0	CD16pCD56dim	GRANZYMEB	3710
adult4	45	M	81062	0	CD16pCD56dim	CD98	6700
adult4	45	M	81062	0	CD16pCD56dim	HLADR	4802
adult4	45	M	81062	0	CD16pCD56dim	LAG3	4317
adult4	45	M	81062	0	CD16pCD56dim	PERFORIN	10610
adult4	45	M	81062	0	CD16pCD56dim	TIM3	3971
adult5	37	F	32267	0	CD16pCD56dim	CD57	93757
adult5	37	F	32267	0	CD16pCD56dim	GRANZYMEB	5738
adult5	37	F	32267	0	CD16pCD56dim	CD98	10306
adult5	37	F	32267	0	CD16pCD56dim	HLADR	5699
adult5	37	F	32267	0	CD16pCD56dim	LAG3	4876
adult5	37	F	32267	0	CD16pCD56dim	PERFORIN	10747
adult5	37	F	32267	0	CD16pCD56dim	TIM3	3775
adult6	39	M	1508	0	CD16pCD56dim	CD57	63415
adult6	39	M	1508	0	CD16pCD56dim	GRANZYMEB	8562
adult6	39	M	1508	0	CD16pCD56dim	CD98	6828
adult6	39	M	1508	0	CD16pCD56dim	HLADR	5194
adult6	39	M	1508	0	CD16pCD56dim	LAG3	4430
adult6	39	M	1508	0	CD16pCD56dim	PERFORIN	15494
adult6	39	M	1508	0	CD16pCD56dim	TIM3	4099
adult7	49	M		28	CD16pCD56dim	CD57	36233
adult7	49	M		28	CD16pCD56dim	GRANZYMEB	4207
adult7	49	M		28	CD16pCD56dim	CD98	5170
adult7	49	M		28	CD16pCD56dim	HLADR	4266
adult7	49	M		28	CD16pCD56dim	LAG3	3216
adult7	49	M		28	CD16pCD56dim	PERFORIN	4011
adult7	49	M		28	CD16pCD56dim	TIM3	2972
adult8	54	M		28	CD16pCD56dim	CD57	25228
adult8	54	M		28	CD16pCD56dim	GRANZYMEB	2889
adult8	54	M		28	CD16pCD56dim	CD98	4579
adult8	54	M		28	CD16pCD56dim	HLADR	5324
adult8	54	M		28	CD16pCD56dim	LAG3	3803
adult8	54	M		28	CD16pCD56dim	PERFORIN	3725
adult8	54	M		28	CD16pCD56dim	TIM3	1946
adult9	54	F	27905	0	CD16pCD56dim	CD57	40728
adult9	54	F	27905	0	CD16pCD56dim	GRANZYMEB	3582
adult9	54	F	27905	0	CD16pCD56dim	CD98	6249
adult9	54	F	27905	0	CD16pCD56dim	HLADR	4966
adult9	54	F	27905	0	CD16pCD56dim	LAG3	4266
adult9	54	F	27905	0	CD16pCD56dim	PERFORIN	8495
adult9	54	F	27905	0	CD16pCD56dim	TIM3	2876
adult9	54	F		28	CD16pCD56dim	CD57	27321
adult9	54	F		28	CD16pCD56dim	GRANZYMEB	6854
adult9	54	F		28	CD16pCD56dim	CD98	3230
adult9	54	F		28	CD16pCD56dim	HLADR	4279
adult9	54	F		28	CD16pCD56dim	LAG3	3130
adult9	54	F		28	CD16pCD56dim	PERFORIN	13424
adult9	54	F		28	CD16pCD56dim	TIM3	2316
adult10	36	F	17263	0	CD16pCD56dim	CD57	44871
adult10	36	F	17263	0	CD16pCD56dim	GRANZYMEB	6647
adult10	36	F	17263	0	CD16pCD56dim	CD98	6323
adult10	36	F	17263	0	CD16pCD56dim	HLADR	4375
adult10	36	F	17263	0	CD16pCD56dim	LAG3	4658
adult10	36	F	17263	0	CD16pCD56dim	PERFORIN	13344
adult10	36	F	17263	0	CD16pCD56dim	TIM3	4657
adult10	36	F		28	CD16pCD56dim	CD57	49470
adult10	36	F		28	CD16pCD56dim	GRANZYMEB	6936
adult10	36	F		28	CD16pCD56dim	CD98	3290
adult10	36	F		28	CD16pCD56dim	HLADR	4092
adult10	36	F		28	CD16pCD56dim	LAG3	3150
adult10	36	F		28	CD16pCD56dim	PERFORIN	10783
adult10	36	F		28	CD16pCD56dim	TIM3	2900
adult12	39	M		28	CD16pCD56dim	CD57	31353
adult12	39	M		28	CD16pCD56dim	GRANZYMEB	3696
adult12	39	M		28	CD16pCD56dim	CD98	5303
adult12	39	M		28	CD16pCD56dim	HLADR	5223
adult12	39	M		28	CD16pCD56dim	LAG3	3388
adult12	39	M		28	CD16pCD56dim	PERFORIN	4082
adult12	39	M		28	CD16pCD56dim	TIM3	3664
adult13	46	F		28	CD16pCD56dim	CD57	20755
adult13	46	F		28	CD16pCD56dim	GRANZYMEB	2374
adult13	46	F		28	CD16pCD56dim	CD98	4052
adult13	46	F		28	CD16pCD56dim	HLADR	5948
adult13	46	F		28	CD16pCD56dim	LAG3	3125
adult13	46	F		28	CD16pCD56dim	PERFORIN	3579
adult13	46	F		28	CD16pCD56dim	TIM3	3018
adult25	16	M		28	CD16pCD56dim	CD57	74513
adult25	16	M		28	CD16pCD56dim	GRANZYMEB	3537
adult25	16	M		28	CD16pCD56dim	CD98	4550
adult25	16	M		28	CD16pCD56dim	HLADR	4154
adult25	16	M		28	CD16pCD56dim	LAG3	3120
adult25	16	M		28	CD16pCD56dim	PERFORIN	3322
adult25	16	M		28	CD16pCD56dim	TIM3	2857
adult26	21	F		28	CD16pCD56dim	CD57	54713
adult26	21	F		28	CD16pCD56dim	GRANZYMEB	3266
adult26	21	F		28	CD16pCD56dim	CD98	3357
adult26	21	F		28	CD16pCD56dim	HLADR	4479
adult26	21	F		28	CD16pCD56dim	LAG3	2843
adult26	21	F		28	CD16pCD56dim	PERFORIN	3131
adult26	21	F		28	CD16pCD56dim	TIM3	2560
adult4	45	M	81062	0	PD1nk	CD57	35197
adult4	45	M	81062	0	PD1nk	GRANZYMEB	3864
adult4	45	M	81062	0	PD1nk	CD98	7923
adult4	45	M	81062	0	PD1nk	HLADR	10471
adult4	45	M	81062	0	PD1nk	LAG3	6433
adult4	45	M	81062	0	PD1nk	PERFORIN	9700
adult4	45	M	81062	0	PD1nk	TIM3	7011
adult5	37	F	32267	0	PD1nk	CD57	11280
adult5	37	F	32267	0	PD1nk	GRANZYMEB	6580
adult5	37	F	32267	0	PD1nk	CD98	12441
adult5	37	F	32267	0	PD1nk	HLADR	7720
adult5	37	F	32267	0	PD1nk	LAG3	10580
adult5	37	F	32267	0	PD1nk	PERFORIN	9779
adult5	37	F	32267	0	PD1nk	TIM3	5778
adult6	39	M	1508	0	PD1nk	CD57	55529
adult6	39	M	1508	0	PD1nk	GRANZYMEB	8140
adult6	39	M	1508	0	PD1nk	CD98	7234
adult6	39	M	1508	0	PD1nk	HLADR	7285
adult6	39	M	1508	0	PD1nk	LAG3	5043
adult6	39	M	1508	0	PD1nk	PERFORIN	13460
adult6	39	M	1508	0	PD1nk	TIM3	5820
adult7	49	M		28	PD1nk	CD57	19820
adult7	49	M		28	PD1nk	GRANZYMEB	3944
adult7	49	M		28	PD1nk	CD98	4230
adult7	49	M		28	PD1nk	HLADR	3800
adult7	49	M		28	PD1nk	LAG3	3249
adult7	49	M		28	PD1nk	PERFORIN	3561
adult7	49	M		28	PD1nk	TIM3	3014
adult8	54	M		28	PD1nk	CD57	23666
adult8	54	M		28	PD1nk	GRANZYMEB	4116
adult8	54	M		28	PD1nk	CD98	3769
adult8	54	M		28	PD1nk	HLADR	5706
adult8	54	M		28	PD1nk	LAG3	2851
adult8	54	M		28	PD1nk	PERFORIN	3476
adult8	54	M		28	PD1nk	TIM3	1921
adult9	54	F	27905	0	PD1nk	CD57	55188
adult9	54	F	27905	0	PD1nk	GRANZYMEB	3747
adult9	54	F	27905	0	PD1nk	CD98	6614
adult9	54	F	27905	0	PD1nk	HLADR	6065
adult9	54	F	27905	0	PD1nk	LAG3	5056
adult9	54	F	27905	0	PD1nk	PERFORIN	8164
adult9	54	F	27905	0	PD1nk	TIM3	3290
adult9	54	F		28	PD1nk	CD57	23653
adult9	54	F		28	PD1nk	GRANZYMEB	8451
adult9	54	F		28	PD1nk	CD98
adult9	54	F		28	PD1nk	HLADR	3067
adult9	54	F		28	PD1nk	LAG3	3068
adult9	54	F		28	PD1nk	PERFORIN	9506
adult9	54	F		28	PD1nk	TIM3	1976
adult10	36	F	17263	0	PD1nk	CD57	17920
adult10	36	F	17263	0	PD1nk	GRANZYMEB	6698
adult10	36	F	17263	0	PD1nk	CD98	6777
adult10	36	F	17263	0	PD1nk	HLADR	5483
adult10	36	F	17263	0	PD1nk	LAG3	5996
adult10	36	F	17263	0	PD1nk	PERFORIN	13456
adult10	36	F	17263	0	PD1nk	TIM3	8858
adult10	36	F		28	PD1nk	CD57	9659
adult10	36	F		28	PD1nk	GRANZYMEB	5806
adult10	36	F		28	PD1nk	CD98
adult10	36	F		28	PD1nk	HLADR
adult10	36	F		28	PD1nk	LAG3
adult10	36	F		28	PD1nk	PERFORIN	6955
adult10	36	F		28	PD1nk	TIM3	2728
adult12	39	M		28	PD1nk	CD57	8546
adult12	39	M		28	PD1nk	GRANZYMEB	3513
adult12	39	M		28	PD1nk	CD98	8503
adult12	39	M		28	PD1nk	HLADR	6107
adult12	39	M		28	PD1nk	LAG3	3358
adult12	39	M		28	PD1nk	PERFORIN	3610
adult12	39	M		28	PD1nk	TIM3	3409
adult13	46	F		28	PD1nk	CD57	15781
adult13	46	F		28	PD1nk	GRANZYMEB	3111
adult13	46	F		28	PD1nk	CD98	6676
adult13	46	F		28	PD1nk	HLADR	36086
adult13	46	F		28	PD1nk	LAG3	3535
adult13	46	F		28	PD1nk	PERFORIN	3077
adult13	46	F		28	PD1nk	TIM3	2670
adult25	16	M		28	PD1nk	CD57	20681
adult25	16	M		28	PD1nk	GRANZYMEB	2863
adult25	16	M		28	PD1nk	CD98	5344
adult25	16	M		28	PD1nk	HLADR	37939
adult25	16	M		28	PD1nk	LAG3	3634
adult25	16	M		28	PD1nk	PERFORIN	3185
adult25	16	M		28	PD1nk	TIM3	4457
adult26	21	F		28	PD1nk	CD57	28710
adult26	21	F		28	PD1nk	GRANZYMEB	3339
adult26	21	F		28	PD1nk	CD98	5179
adult26	21	F		28	PD1nk	HLADR	77149
adult26	21	F		28	PD1nk	LAG3
adult26	21	F		28	PD1nk	PERFORIN	3075
adult26	21	F		28	PD1nk	TIM3	3054
