# Supplementary material for: Single cell transcriptomics shows that malaria promotes unique regulatory responses across multiple immune cell subsets
Source: Nat Commun. 2023 Nov 15;14:7387. doi: 10.1038/s41467-023-43181-7 (PMC10651914; doi:10.1038/s41467-023-43181-7)
Supplement: Supplementary file 17 — Source Data [file 41467_2023_43181_MOESM17_ESM.zip › SourceData_Figure_S15B.xlsx]

## Sheet: Sheet1
ID	Day	subset	percent
adult11	0	naive_Tr1	1.90476
adult29	0	naive_Tr1	1.90476
adult30	0	naive_Tr1	10.5263
adult31	0	naive_Tr1	0.518135
adult32	0	naive_Tr1	0.547046
adult33	0	naive_Tr1	0.264971
adult34	0	naive_Tr1	2.68657
adult35	0	naive_Tr1	0.895294
adult11	0	Tfh_Tr1	7.61905
adult29	0	Tfh_Tr1	7.61905
adult30	0	Tfh_Tr1	0
adult31	0	Tfh_Tr1	4.40415
adult32	0	Tfh_Tr1	5.68928
adult33	0	Tfh_Tr1	32.6974
adult34	0	Tfh_Tr1	9.55224
adult35	0	Tfh_Tr1	1.12458
adult11	0	Treg_Tr1	14.2857
adult29	0	Treg_Tr1	14.2857
adult30	0	Treg_Tr1	2.63158
adult31	0	Treg_Tr1	12.4352
adult32	0	Treg_Tr1	3.93873
adult33	0	Treg_Tr1	1.72231
adult34	0	Treg_Tr1	8.35821
adult35	0	Treg_Tr1	1.34294
adult11	0	Tfreg_Tr1	2.85714
adult29	0	Tfreg_Tr1	2.85714
adult30	0	Tfreg_Tr1	0
adult31	0	Tfreg_Tr1	0.518135
adult32	0	Tfreg_Tr1	0.547046
adult33	0	Tfreg_Tr1	0.82141
adult34	0	Tfreg_Tr1	1.49254
adult35	0	Tfreg_Tr1	0.0436729
adult11	0	Th1_Tr1	64.7619
adult29	0	Th1_Tr1	64.7619
adult30	0	Th1_Tr1	55.2632
adult31	0	Th1_Tr1	70.2073
adult32	0	Th1_Tr1	77.4617
adult33	0	Th1_Tr1	60.2014
adult34	0	Th1_Tr1	65.3731
adult35	0	Th1_Tr1	89.0709
adult11	0	Th2_Tr1	5.71429
adult29	0	Th2_Tr1	5.71429
adult30	0	Th2_Tr1	26.3158
adult31	0	Th2_Tr1	4.66321
adult32	0	Th2_Tr1	9.73742
adult33	0	Th2_Tr1	4.02756
adult34	0	Th2_Tr1	9.85075
adult35	0	Th2_Tr1	6.91123
adult11	0	Th17_Tr1	1.90476
adult29	0	Th17_Tr1	1.90476
adult30	0	Th17_Tr1	5.26316
adult31	0	Th17_Tr1	3.10881
adult32	0	Th17_Tr1	0.765864
adult33	0	Th17_Tr1	0.105988
adult34	0	Th17_Tr1	1.79104
adult35	0	Th17_Tr1	0.0764276
adult11	0	Th117_Tr1	0.952381
adult29	0	Th117_Tr1	0.952381
adult30	0	Th117_Tr1	0
adult31	0	Th117_Tr1	4.14508
adult32	0	Th117_Tr1	1.31291
adult33	0	Th117_Tr1	0.158983
adult34	0	Th117_Tr1	0.895522
adult35	0	Th117_Tr1	0.534993
