# Supplementary material for: Single cell transcriptomics shows that malaria promotes unique regulatory responses across multiple immune cell subsets
Source: Nat Commun. 2023 Nov 15;14:7387. doi: 10.1038/s41467-023-43181-7 (PMC10651914; doi:10.1038/s41467-023-43181-7)
Supplement: Supplementary file 17 — Source Data [file 41467_2023_43181_MOESM17_ESM.zip › SourceData_Figure_S15C.xlsx]

## Sheet: Sheet1
ID	Day	subset	percent
adult3	28	naive	33.2617
adult36	28	naive	35.8787
adult35	0	naive	18.0068
adult35	28	naive	49.6004
adult11	0	naive	25.4325
adult29	0	naive	25.4325
adult30	0	naive	33.4534
adult30	28	naive	27.6418
adult31	0	naive	23.3814
adult31	28	naive	30.6131
adult32	0	naive	41.0969
adult32	28	naive	52.8543
adult33	0	naive	26.4471
adult33	28	naive	45.8947
adult34	0	naive	17.0228
adult34	28	naive	27.1943
adult11	28	naive	39.4081
adult29	28	naive	39.4081
adult3	28	Tr1	0.0500486
adult36	28	Tr1	0.0574143
adult35	0	Tr1	30.4996
adult35	28	Tr1	0.025576
adult11	0	Tr1	1.43694
adult29	0	Tr1	1.43694
adult30	0	Tr1	0.126225
adult30	28	Tr1	0.027026
adult31	0	Tr1	0.624197
adult31	28	Tr1	0.022348
adult32	0	Tr1	3.49132
adult32	28	Tr1	0.0286976
adult33	0	Tr1	8.1569
adult33	28	Tr1	0.0260322
adult34	0	Tr1	3.84842
adult34	28	Tr1	0.0531726
adult11	28	Tr1	0.0301705
adult29	28	Tr1	0.0301705
adult3	28	Tfh	9.38558
adult36	28	Tfh	12.6912
adult35	0	Tfh	6.34723
adult35	28	Tfh	11.9461
adult11	0	Tfh	8.88672
adult29	0	Tfh	8.88672
adult30	0	Tfh	6.44862
adult30	28	Tfh	15.2176
adult31	0	Tfh	7.05311
adult31	28	Tfh	11.8165
adult32	0	Tfh	7.96589
adult32	28	Tfh	11.1854
adult33	0	Tfh	12.9115
adult33	28	Tfh	11.6937
adult34	0	Tfh	8.18085
adult34	28	Tfh	17.8873
adult11	28	Tfh	12.1107
adult29	28	Tfh	12.1107
adult3	28	Treg	2.24335
adult36	28	Treg	4.40524
adult35	0	Treg	2.68808
adult35	28	Treg	3.63818
adult11	0	Treg	6.50112
adult29	0	Treg	6.50112
adult30	0	Treg	4.99332
adult30	28	Treg	3.14467
adult31	0	Treg	7.85448
adult31	28	Treg	5.79559
adult32	0	Treg	6.7061
adult32	28	Treg	4.11479
adult33	0	Treg	1.74017
adult33	28	Treg	2.04613
adult34	0	Treg	10.4946
adult34	28	Treg	6.59341
adult11	28	Treg	2.57683
adult29	28	Treg	2.57683
adult3	28	Tfreg	0.129537
adult36	28	Tfreg	0.568923
adult35	0	Tfreg	0.131044
adult35	28	Tfreg	0.400691
adult11	0	Tfreg	0.334821
adult29	0	Tfreg	0.334821
adult30	0	Tfreg	0.0482625
adult30	28	Tfreg	0.443998
adult31	0	Tfreg	0.115411
adult31	28	Tfreg	0.335221
adult32	0	Tfreg	0.0998617
adult32	28	Tfreg	0.313466
adult33	0	Tfreg	0.357569
adult33	28	Tfreg	0.333212
adult34	0	Tfreg	0.129855
adult34	28	Tfreg	0.746189
adult11	28	Tfreg	0.998368
adult29	28	Tfreg	0.998368
adult3	28	Th1	9.94495
adult36	28	Th1	11.5507
adult35	0	Th1	21.4778
adult35	28	Th1	10.1878
adult11	0	Th1	13.9509
adult29	0	Th1	13.9509
adult30	0	Th1	18.5959
adult30	28	Th1	21.0552
adult31	0	Th1	17.4938
adult31	28	Th1	17.2732
adult32	0	Th1	10.1321
adult32	28	Th1	10.5629
adult33	0	Th1	16.3355
adult33	28	Th1	11.324
adult34	0	Th1	8.9954
adult34	28	Th1	12.0365
adult11	28	Th1	14.8795
adult29	28	Th1	14.8795
adult3	28	Th2	22.1804
adult36	28	Th2	13.6959
adult35	0	Th2	10.2382
adult35	28	Th2	9.22654
adult11	0	Th2	20.3823
adult29	0	Th2	20.3823
adult30	0	Th2	32.2245
adult30	28	Th2	7.25262
adult31	0	Th2	19.8979
adult31	28	Th2	14.6808
adult32	0	Th2	14.5337
adult32	28	Th2	9.83223
adult33	0	Th2	26.6096
adult33	28	Th2	18.9462
adult34	0	Th2	29.2645
adult34	28	Th2	12.4903
adult11	28	Th2	12.3562
adult29	28	Th2	12.3562
adult3	28	Th17	14.6613
adult36	28	Th17	8.34334
adult35	0	Th17	5.4064
adult35	28	Th17	7.28276
adult11	0	Th17	10.6306
adult29	0	Th17	10.6306
adult30	0	Th17	3.04797
adult30	28	Th17	6.18316
adult31	0	Th17	10.9738
adult31	28	Th17	7.31712
adult32	0	Th17	9.42541
adult32	28	Th17	4.95806
adult33	0	Th17	3.40449
adult33	28	Th17	5.12053
adult34	0	Th17	17.5068
adult34	28	Th17	9.20418
adult11	28	Th17	4.43643
adult29	28	Th17	4.43643
